# Supplementary material for: Crystal structure of disilver(I) dizinc(II) iron(III) tris­(orthovanadate) with an alluaudite-type structure
Source: Acta Crystallogr E Crystallogr Commun. 2018 Jul 27;74(Pt 8):1155–8. doi: 10.1107/S205698901801071X (PMC6072985; doi:10.1107/S205698901801071X)
Supplement: Supplementary file 1 [file e-74-01155-sup1.cif]

##############################################################################
#                                                                            #
# This CIF contains the data in a paper accepted for publication in          #
# Acta Crystallographica Section E. It conforms to the requirements of       #
# Notes for Authors for Acta Crystallographica Section E, and has been       #
# peer reviewed under the auspices of the IUCr Commission on Journals.       #
#                                                                            #
# Full details of the Crystallographic Information File format               #
# are given in the paper "The Crystallographic Information File (CIF):       #
# a New Standard Archive File for Crystallography" by S. R. Hall, F. H.      #
# Allen and I. D. Brown [Acta Cryst. (1991), A47, 655-685].                  #
#                                                                            #
# The current version of the core CIF dictionary is obtainable from          #
# ftp://ftp.iucr.org/pub/cif_core.dic.                                       #
#                                                                            #
# Software is freely available for graphical display of the structure(s)     #
# in this CIF. For information consult the CIF software page                 #
# http://www.iucr.org/resources/cif/software.                                #
#                                                                            #
# This file may be used for bona fide research purposes within the           #
# scientific community so long as proper attribution is given to the journal # 
# article from which it was obtained.                                        #
#                                                                            #
##############################################################################
data_I
_audit_creation_method     'SHELXL-2016/6'
_journal_date_recd_electronic     2018-07-05
_journal_date_accepted     2018-07-24
_journal_name_full     'Acta Crystallographica, Section E'
_journal_year     2018
_journal_volume     74
_journal_issue      8
_journal_page_first     1155
_journal_page_last     1158
_journal_paper_category     GI
_journal_paper_doi     10.1107/S205698901801071X
_journal_coeditor_code     WM5454
_publ_contact_author_name     'Nour El Houda Lamsakhar'
_publ_contact_author_address
;
Laboratoire de Chimie Appliqu\'ee des Mat\'eriaux
Centre des Sciences des Mat\'eriaux
Faculty of Sciences
Mohammed V University in Rabat
Avenue Ibn Batouta
BP 1014
Rabat
Morocco
;
_publ_contact_author_email     nlamsakhar@gmail.com
_publ_contact_author_fax     '212 537 77 54 40'
_publ_contact_author_phone     '212 537 77 54 40'
_publ_section_title
;
Crystal structure of disilver(I) dizinc(II) iron(III) tris(orthovanadate) with
an alluaudite-type structure
;
loop_
    _publ_author_name
    _publ_author_address
    'Lamsakhar, Nour El Houda'
;
Laboratoire de Chimie Appliqu\'ee des Mat\'eriaux
Centre des Sciences des Mat\'eriaux
Faculty of Sciences
Mohammed V University in Rabat
Avenue Ibn Batouta
BP 1014
Rabat
Morocco
;
    'Zriouil, Mohammed'
;
Laboratoire de Chimie Appliqu\'ee des Mat\'eriaux
Centre des Sciences des Mat\'eriaux
Faculty of Sciences
Mohammed V University in Rabat
Avenue Ibn Batouta
BP 1014
Rabat
Morocco
;
    'Assani, Abderrazzak'
;
Laboratoire de Chimie Appliqu\'ee des Mat\'eriaux
Centre des Sciences des Mat\'eriaux
Faculty of Sciences
Mohammed V University in Rabat
Avenue Ibn Batouta
BP 1014
Rabat
Morocco
;
    'Saadi, Mohamed'
;
Laboratoire de Chimie Appliqu\'ee des Mat\'eriaux
Centre des Sciences des Mat\'eriaux
Faculty of Sciences
Mohammed V University in Rabat
Avenue Ibn Batouta
BP 1014
Rabat
Morocco
;
    'El Ammari, Lahcen'
;
Laboratoire de Chimie Appliqu\'ee des Mat\'eriaux
Centre des Sciences des Mat\'eriaux
Faculty of Sciences
Mohammed V University in Rabat
Avenue Ibn Batouta
BP 1014
Rabat
Morocco
;
_publ_section_synopsis
;
The transition metal orthovanadate, Ag~2~Zn~2~Fe(VO~4~)~3~, crystallizes in an
alluaudite-type structure. Zn^II^ and Fe^III^ atoms are statistically occupied
on one general site.
;
_chemical_name_systematic
;
Disilver(I) dizinc(II) iron(III) tris(orthovanadate)
;
_chemical_name_common     ?
_chemical_formula_moiety     'Ag2 Zn2 Fe O12 V3'
_chemical_formula_sum     'Ag2 Fe O12 V3 Zn2'
_chemical_formula_structural     'Ag2 Zn2 Fe (V O4)3'
_chemical_formula_iupac     'Ag2 Zn2 Fe (V O4)3'
_chemical_formula_weight     747.15
_chemical_melting_point     ?
_shelx_space_group_comment
;
The symmetry employed for this shelxl refinement is uniquely defined
by the following loop, which should always be used as a source of
symmetry information in preference to the above space-group names.
They are only intended as comments.
;
_space_group_crystal_system     monoclinic
_space_group_name_H-M_alt     'C 2/c'
_space_group_name_Hall     '-C 2yc'
loop_
    _space_group_symop_operation_xyz
    'x, y, z'
    '-x, y, -z+1/2'
    'x+1/2, y+1/2, z'
    '-x+1/2, y+1/2, -z+1/2'
    '-x, -y, -z'
    'x, -y, z-1/2'
    '-x+1/2, -y+1/2, -z'
    'x+1/2, -y+1/2, z-1/2'
_cell_length_a     11.8025(2)
_cell_length_b     12.9133(2)
_cell_length_c     6.80000(10)
_cell_angle_alpha     90
_cell_angle_beta     110.7590(10)
_cell_angle_gamma     90
_cell_volume     969.10(3)
_cell_formula_units_Z     4
_cell_measurement_reflns_used     2662
_cell_measurement_theta_min     2.428
_cell_measurement_theta_max     38.122
_cell_measurement_temperature     296(2)
_exptl_crystal_description     parallelepiped
_exptl_crystal_colour     'orange'
_exptl_crystal_size_max     0.31
_exptl_crystal_size_mid     0.26
_exptl_crystal_size_min     0.20
_exptl_crystal_density_diffrn     5.121
_exptl_crystal_density_meas     ?
_exptl_crystal_density_method     ?
_exptl_crystal_F_000     1380
_exptl_absorpt_coefficient_mu     13.093
_exptl_absorpt_correction_type     multi-scan
_exptl_absorpt_process_details
;
(SADABS; Krause <i>et al.</i>, 2015)
;
_exptl_absorpt_correction_T_min     0.5957
_exptl_absorpt_correction_T_max     0.7479
_diffrn_ambient_temperature     296(2)
_diffrn_radiation_type     MoK\a
_diffrn_radiation_wavelength     0.71073
_diffrn_radiation_source     'fine-focus sealed tube'
_diffrn_radiation_monochromator     graphite
_diffrn_measurement_device_type     'Bruker X8 APEX'
_diffrn_measurement_method     '\f and \w scans'
_diffrn_reflns_number     30791
_diffrn_reflns_av_R_equivalents     0.0420
_diffrn_reflns_theta_min     2.428
_diffrn_reflns_theta_max     38.122
_diffrn_reflns_theta_full     25.242
_diffrn_measured_fraction_theta_max     0.999
_diffrn_measured_fraction_theta_full     1.000
_diffrn_reflns_limit_h_min     -18
_diffrn_reflns_limit_h_max     20
_diffrn_reflns_limit_k_min     -22
_diffrn_reflns_limit_k_max     22
_diffrn_reflns_limit_l_min     -11
_diffrn_reflns_limit_l_max     9
_reflns_number_total     2662
_reflns_number_gt     2437
_reflns_threshold_expression     'I > 2\s(I)'
_refine_ls_structure_factor_coef     Fsqd
_refine_ls_matrix_type     full
_refine_ls_R_factor_all     0.0244
_refine_ls_R_factor_gt     0.0208
_refine_ls_wR_factor_gt     0.0468
_refine_ls_wR_factor_ref     0.0479
_refine_ls_goodness_of_fit_ref     1.127
_refine_ls_restrained_S_all     1.127
_refine_ls_number_reflns     2662
_refine_ls_number_parameters     95
_refine_ls_number_restraints     0
_refine_ls_hydrogen_treatment     undef
_refine_ls_weighting_scheme     calc
_refine_ls_weighting_details
              'w=1/[\s^2^(Fo^2^)+(0.0126P)^2^+4.2342P] where P=(Fo^2^+2Fc^2^)/3'
_atom_sites_solution_hydrogens     .
_atom_sites_solution_primary     ?
_atom_sites_solution_secondary     ?
_refine_ls_shift/su_max     0.001
_refine_ls_shift/su_mean     0.000
_refine_diff_density_max     1.357
_refine_diff_density_min     -2.414
_refine_ls_extinction_method
;
SHELXL2016 (Sheldrick, 2015<i>b</i>)
;
_refine_ls_extinction_coef     0.00163(6)
_refine_ls_extinction_expression
                                  'Fc^*^=kFc[1+0.001xFc^2^\l^3^/sin(2\q)]^-1/4^'
loop_
    _atom_type_symbol
    _atom_type_description
    _atom_type_scat_dispersion_real
    _atom_type_scat_dispersion_imag
    _atom_type_scat_source
    'O' 'O' 0.0106 0.0060
                         'International Tables Vol C Tables 4.2.6.8 and 6.1.1.4'
    'V' 'V' 0.3005 0.5294
                         'International Tables Vol C Tables 4.2.6.8 and 6.1.1.4'
    'Fe' 'Fe' 0.3463 0.8444
                         'International Tables Vol C Tables 4.2.6.8 and 6.1.1.4'
    'Zn' 'Zn' 0.2839 1.4301
                         'International Tables Vol C Tables 4.2.6.8 and 6.1.1.4'
    'Ag' 'Ag' -0.8971 1.1015
                         'International Tables Vol C Tables 4.2.6.8 and 6.1.1.4'
_computing_data_collection
;
APEX2 (Bruker, 2014)
;
_computing_cell_refinement
;
SAINT (Bruker, 2014)
;
_computing_data_reduction
;
SAINT (Bruker, 2014)
;
_computing_structure_solution
;
SHELXT2014 (Sheldrick, 2015<i>a</i>)
;
_computing_structure_refinement
;
SHELXL2014 (Sheldrick, 2015<i>b</i>)
;
_computing_molecular_graphics
;
ORTEP-3 for Windows (Farrugia, 2012) and DIAMOND (Brandenburg,
2006)
;
_computing_publication_material
;
publCIF (Westrip, 2010)
;
loop_
    _atom_site_type_symbol
    _atom_site_label
    _atom_site_fract_x
    _atom_site_fract_y
    _atom_site_fract_z
    _atom_site_U_iso_or_equiv
    _atom_site_adp_type
    _atom_site_calc_flag
    _atom_site_occupancy
    _atom_site_disorder_assembly
    _atom_site_disorder_group
    Ag Ag1 0.500000 0.49090(3) 0.750000 0.02736(7) Uani d 1 . .
    Ag Ag2 0.500000 0.000000 0.500000 0.02115(6) Uani d 1 . .
    Zn Zn2 0.500000 0.23529(2) 0.250000 0.00945(6) Uani d 1 . .
    Zn Zn1 0.29222(2) 0.34062(2) 0.38041(3) 0.00652(5) Uani d 0.5 . .
    Fe Fe1 0.29222(2) 0.34062(2) 0.38041(3) 0.00652(5) Uani d 0.5 . .
    V V1 0.27045(3) 0.38683(2) 0.88206(4) 0.00612(5) Uani d 1 . .
    V V2 0.500000 0.20643(3) 0.750000 0.00602(6) Uani d 1 . .
    O O1 0.12116(12) 0.39616(11) 0.8338(2) 0.0128(2) Uani d 1 . .
    O O2 0.28524(13) 0.31700(11) 0.6746(2) 0.0124(2) Uani d 1 . .
    O O3 0.33803(14) 0.50767(11) 0.8997(2) 0.0139(2) Uani d 1 . .
    O O4 0.33926(12) 0.32576(11) 1.1233(2) 0.0112(2) Uani d 1 . .
    O O5 0.46319(12) 0.27705(11) 0.5152(2) 0.0099(2) Uani d 1 . .
    O O6 0.38484(12) 0.12416(10) 0.7343(2) 0.0115(2) Uani d 1 . .
loop_
    _atom_site_aniso_label
    _atom_site_aniso_U_11
    _atom_site_aniso_U_22
    _atom_site_aniso_U_33
    _atom_site_aniso_U_12
    _atom_site_aniso_U_13
    _atom_site_aniso_U_23
    Ag1 0.01209(9) 0.05204(18) 0.01674(11) 0.000 0.00362(8) 0.000
    Ag2 0.03519(13) 0.01557(9) 0.01224(9) -0.01110(8) 0.00786(9) -0.00296(7)
    Zn2 0.00905(11) 0.01104(12) 0.00942(12) 0.000 0.00472(9) 0.000
    Zn1 0.00607(8) 0.00863(9) 0.00535(9) 0.00074(6) 0.00264(6) 0.00062(6)
    Fe1 0.00607(8) 0.00863(9) 0.00535(9) 0.00074(6) 0.00264(6) 0.00062(6)
    V1 0.00655(10) 0.00709(10) 0.00474(10) 0.00040(8) 0.00202(8) 0.00021(8)
    V2 0.00649(14) 0.00644(14) 0.00448(14) 0.000 0.00112(11) 0.000
    O1 0.0095(5) 0.0130(5) 0.0160(6) 0.0017(4) 0.0045(5) 0.0008(5)
    O2 0.0140(6) 0.0155(6) 0.0082(5) 0.0017(5) 0.0046(4) -0.0004(4)
    O3 0.0149(6) 0.0116(5) 0.0158(6) -0.0010(4) 0.0061(5) 0.0017(5)
    O4 0.0123(5) 0.0133(5) 0.0078(5) 0.0037(4) 0.0034(4) 0.0019(4)
    O5 0.0090(5) 0.0135(5) 0.0075(5) 0.0019(4) 0.0035(4) 0.0027(4)
    O6 0.0087(5) 0.0103(5) 0.0136(6) -0.0007(4) 0.0019(4) 0.0016(4)
_geom_special_details
;
 All esds (except the esd in the dihedral angle between two l.s. planes)
 are estimated using the full covariance matrix.  The cell esds are taken
 into account individually in the estimation of esds in distances, angles
 and torsion angles; correlations between esds in cell parameters are only
 used when they are defined by crystal symmetry.  An approximate (isotropic)
 treatment of cell esds is used for estimating esds involving l.s. planes.
;
loop_
    _geom_bond_atom_site_label_1
    _geom_bond_atom_site_label_2
    _geom_bond_site_symmetry_2
    _geom_bond_distance
    _geom_bond_publ_flag
    Ag1 O3 6_565 2.4699(15) ?
    Ag1 O3 5_667 2.4699(16) ?
    Ag1 O3 2_656 2.4734(16) ?
    Ag1 O3 . 2.4734(16) ?
    Ag2 O6 6 2.4374(14) ?
    Ag2 O6 2_656 2.4374(14) ?
    Ag2 O1 8 2.5032(15) ?
    Ag2 O1 4_546 2.5032(15) ?
    Ag2 O1 3_545 2.5873(14) ?
    Ag2 O1 7_556 2.5873(14) ?
    Zn2 O5 2_655 2.0704(14) ?
    Zn2 O5 . 2.0705(14) ?
    Zn2 O4 2_656 2.1325(13) ?
    Zn2 O4 1_554 2.1325(13) ?
    Zn2 O1 7_556 2.1619(15) ?
    Zn2 O1 8 2.1619(15) ?
    Zn1 O6 7_556 2.0068(14) ?
    Zn1 O4 1_554 2.0222(14) ?
    Zn1 O3 6_565 2.0241(15) ?
    Zn1 O2 . 2.0540(14) ?
    Zn1 O5 . 2.0675(13) ?
    Zn1 O2 7_556 2.2082(15) ?
    V1 O1 . 1.6784(14) ?
    V1 O2 . 1.7343(14) ?
    V1 O3 . 1.7372(15) ?
    V1 O4 . 1.7402(13) ?
    V2 O6 . 1.6984(14) ?
    V2 O6 2_656 1.6984(14) ?
    V2 O5 2_656 1.7544(13) ?
    V2 O5 . 1.7544(13) ?
loop_
    _geom_angle_atom_site_label_1
    _geom_angle_atom_site_label_2
    _geom_angle_atom_site_label_3
    _geom_angle_site_symmetry_1
    _geom_angle_site_symmetry_3
    _geom_angle
    _geom_angle_publ_flag
    O3 Ag1 O3 6_565 5_667 179.15(7) ?
    O3 Ag1 O3 6_565 2_656 92.83(5) ?
    O3 Ag1 O3 5_667 2_656 87.10(5) ?
    O3 Ag1 O3 6_565 . 87.10(5) ?
    O3 Ag1 O3 5_667 . 92.83(5) ?
    O3 Ag1 O3 2_656 . 169.95(7) ?
    O6 Ag2 O6 6 2_656 180.00(6) ?
    O6 Ag2 O1 6 8 105.99(5) ?
    O6 Ag2 O1 2_656 8 74.01(5) ?
    O6 Ag2 O1 6 4_546 74.01(5) ?
    O6 Ag2 O1 2_656 4_546 105.99(5) ?
    O1 Ag2 O1 8 4_546 180.00(6) ?
    O6 Ag2 O1 6 3_545 107.39(5) ?
    O6 Ag2 O1 2_656 3_545 72.61(5) ?
    O1 Ag2 O1 8 3_545 116.56(6) ?
    O1 Ag2 O1 4_546 3_545 63.44(6) ?
    O6 Ag2 O1 6 7_556 72.61(5) ?
    O6 Ag2 O1 2_656 7_556 107.39(5) ?
    O1 Ag2 O1 8 7_556 63.44(6) ?
    O1 Ag2 O1 4_546 7_556 116.56(6) ?
    O1 Ag2 O1 3_545 7_556 180.0 ?
    O5 Zn2 O5 2_655 . 149.81(8) ?
    O5 Zn2 O4 2_655 2_656 77.17(5) ?
    O5 Zn2 O4 . 2_656 86.37(5) ?
    O5 Zn2 O4 2_655 1_554 86.37(5) ?
    O5 Zn2 O4 . 1_554 77.17(5) ?
    O4 Zn2 O4 2_656 1_554 113.56(8) ?
    O5 Zn2 O1 2_655 7_556 107.36(5) ?
    O5 Zn2 O1 . 7_556 96.35(6) ?
    O4 Zn2 O1 2_656 7_556 161.31(5) ?
    O4 Zn2 O1 1_554 7_556 85.01(5) ?
    O5 Zn2 O1 2_655 8 96.35(6) ?
    O5 Zn2 O1 . 8 107.36(5) ?
    O4 Zn2 O1 2_656 8 85.01(5) ?
    O4 Zn2 O1 1_554 8 161.31(5) ?
    O1 Zn2 O1 7_556 8 76.52(7) ?
    O6 Zn1 O4 7_556 1_554 104.63(6) ?
    O6 Zn1 O3 7_556 6_565 91.33(6) ?
    O4 Zn1 O3 1_554 6_565 89.94(6) ?
    O6 Zn1 O2 7_556 . 90.95(6) ?
    O4 Zn1 O2 1_554 . 161.09(6) ?
    O3 Zn1 O2 6_565 . 100.52(6) ?
    O6 Zn1 O5 7_556 . 168.70(6) ?
    O4 Zn1 O5 1_554 . 79.73(5) ?
    O3 Zn1 O5 6_565 . 99.16(6) ?
    O2 Zn1 O5 . . 83.05(5) ?
    O6 Zn1 O2 7_556 7_556 80.30(5) ?
    O4 Zn1 O2 1_554 7_556 89.43(5) ?
    O3 Zn1 O2 6_565 7_556 171.16(6) ?
    O2 Zn1 O2 . 7_556 82.59(6) ?
    O5 Zn1 O2 . 7_556 89.40(5) ?
    O1 V1 O2 . . 106.24(7) ?
    O1 V1 O3 . . 111.93(7) ?
    O2 V1 O3 . . 110.32(7) ?
    O1 V1 O4 . . 108.88(7) ?
    O2 V1 O4 . . 112.54(7) ?
    O3 V1 O4 . . 107.01(7) ?
    O6 V2 O6 . 2_656 102.56(10) ?
    O6 V2 O5 . 2_656 108.46(7) ?
    O6 V2 O5 2_656 2_656 109.48(6) ?
    O6 V2 O5 . . 109.48(6) ?
    O6 V2 O5 2_656 . 108.47(7) ?
    O5 V2 O5 2_656 . 117.36(9) ?
_shelx_hkl_file
;
   2   0   0  472.25   17.90
   2   0   0  485.55   18.20
   2   0   0  446.96   18.10
   2   0   0  435.86   18.30
   2   0   0  433.86   18.00
  -2   0   0  451.85   17.90
  -2   0   0  448.56   18.00
   2   0   0  478.15   18.00
  -2   0   0  388.96   18.20
  -2   0   0  481.95   18.00
  -4   0   0 6375.36  227.88
  -4   0   0 5719.13  229.58
  -4   0   0 6244.28  227.98
   4   0   0 5716.73  228.08
  -4   0   0 5813.62  228.68
   4   0   0 6466.35  228.08
   4   0   0 6028.20  227.68
   4   0   0 6006.40  228.08
   4   0   0 6212.08  227.88
   4   0   0 5727.13  228.58
  -6   0   0 2539.65   97.99
   6   0   0 2510.95   97.89
   6   0   0 2509.45   98.79
  -6   0   0 2559.14   97.89
  -6   0   0 2619.14   97.59
   6   0   0 2479.65   98.29
  -6   0   0 2656.73   99.29
   6   0   0 2686.83   97.69
   6   0   0 2526.15   98.29
  -6   0   0 2480.55   98.49
  -8   0   0 2026.60   76.49
   8   0   0 1983.20   76.89
  -8   0   0 1944.41   76.99
   8   0   0 1974.20   77.59
   8   0   0 1930.31   78.19
  -8   0   0 1954.50   78.49
  -8   0   0 1986.70   77.09
   8   0   0 2047.90   77.29
   8   0   0 1949.90   77.59
  -8   0   0 2060.49   77.69
  10   0   0 2002.70   77.89
  10   0   0 1924.41   78.69
 -10   0   0 1995.50   78.09
 -10   0   0 1903.01   77.99
  10   0   0 1941.01   78.69
  10   0   0 1974.80   79.49
  10   0   0 1937.11   78.29
 -10   0   0 2107.29   78.49
 -10   0   0 2098.29   76.99
 -10   0   0 2067.49   79.79
  12   0   0  116.69    7.60
 -12   0   0  134.29    8.00
 -12   0   0  139.99    8.20
 -12   0   0  118.99    8.90
  12   0   0  135.69    8.90
 -12   0   0  135.09    8.00
  12   0   0  120.09    8.50
  12   0   0  116.49    8.00
  12   0   0  121.79    9.10
  14   0   0  895.21   39.60
  14   0   0  971.70   41.40
 -14   0   0  951.00   39.30
  14   0   0  923.01   39.10
  14   0   0  938.21   40.60
  14   0   0  898.81   40.10
  16   0   0   64.49    8.40
  16   0   0   76.49    8.00
  16   0   0   59.89    6.80
  16   0   0   63.79    7.90
  16   0   0   55.99    7.30
 -16   0   0   62.89    6.60
  18   0   0  423.16   23.30
  18   0   0  410.26   21.00
  18   0   0  398.66   22.50
  18   0   0  431.06   21.80
  18   0   0  407.46   22.20
  -1  -1   0    0.70    0.30
   1  -1   0   -0.80    0.40
   1  -1   0    1.50    0.40
  -1  -1   0   -0.10    0.40
   1  -1   0    1.40    0.40
   1  -1   0    0.70    0.30
  -1  -1   0    0.40    0.40
  -1  -1   0   -0.10    0.30
  -1  -1   0    1.30    0.40
   1   1   0    1.20    0.40
  -1   1   0    1.70    0.50
  -1   1   0    2.10    0.80
   1   1   0    1.50    0.60
   1   1   0    1.00    0.50
   1   1   0    2.80    0.50
   1   1   0    4.10    0.50
  -1   1   0    1.30    0.60
   1   1   0    0.90    0.30
  -1   1   0    0.70    0.60
   3  -1   0  817.72   30.00
   3  -1   0  769.72   30.40
   3  -1   0  811.22   29.90
  -3  -1   0  738.03   30.10
   3  -1   0  762.12   30.00
   3  -1   0  805.32   29.20
  -3  -1   0  808.42   30.30
  -3  -1   0  765.52   30.40
  -3  -1   0  690.63   29.30
  -3  -1   0  797.02   29.80
   3  -1   0  747.93   29.80
  -3  -1   0  754.22   29.80
   3  -1   0  771.62   29.60
  -3  -1   0  671.03   29.80
   3   1   0  779.92   29.20
   3   1   0  794.02   29.90
  -3   1   0  815.82   29.30
  -3   1   0  673.43   29.70
  -3   1   0  738.33   29.70
   3   1   0  741.83   30.20
  -3   1   0  773.82   29.90
  -3   1   0  664.93   30.60
  -3   1   0  728.93   30.50
  -3   1   0  804.82   30.00
  -3   1   0  794.22   29.90
   3   1   0  828.42   29.80
   3   1   0  775.12   30.20
   3   1   0  834.52   29.20
   3   1   0  812.12   29.70
  -5  -1   0 1140.29   44.40
  -5  -1   0 1175.98   45.40
  -5  -1   0 1132.29   44.50
   5  -1   0 1121.19   44.40
   5  -1   0 1190.18   44.60
   5  -1   0 1115.69   44.50
   5  -1   0 1148.19   44.70
  -5  -1   0 1127.19   44.30
   5  -1   0 1136.79   44.10
   5  -1   0 1138.49   45.20
  -5  -1   0 1081.99   44.30
   5   1   0 1135.39   44.30
   5   1   0 1143.89   44.10
  -5   1   0 1096.59   45.40
   5   1   0 1153.58   44.50
  -5   1   0 1166.98   44.40
   5   1   0 1101.99   45.10
   5   1   0 1125.19   44.80
  -5   1   0 1133.09   44.40
  -5   1   0 1104.29   43.40
  -5   1   0 1150.38   45.50
  -5   1   0 1161.78   43.70
   5   1   0 1124.69   44.60
  -5   1   0 1205.08   43.40
  -7  -1   0  542.45   21.50
  -7  -1   0  488.15   21.10
   7  -1   0  514.25   21.30
   7  -1   0  513.05   21.50
   7  -1   0  517.95   21.80
  -7  -1   0  553.24   22.60
  -7  -1   0  524.45   21.10
   7  -1   0  480.45   20.80
   7  -1   0  506.45   22.20
  -7  -1   0  489.45   21.10
  -7   1   0  504.65   22.20
   7   1   0  491.85   22.10
  -7   1   0  528.25   22.60
   7   1   0  510.85   20.90
  -7   1   0  519.55   20.30
   7   1   0  496.55   21.70
  -7   1   0  461.65   21.00
   7   1   0  486.65   21.10
  -7   1   0  489.95   21.20
   7   1   0  507.25   21.60
   9  -1   0   86.29    6.60
   9  -1   0   88.19    6.00
  -9  -1   0   77.29    5.30
   9  -1   0   79.99    5.70
  -9  -1   0   87.49    5.20
  -9  -1   0   85.29    5.50
  -9  -1   0   80.99    5.40
   9  -1   0   86.89    5.40
  -9  -1   0   76.89    6.30
   9  -1   0   80.09    6.10
   9   1   0   81.29    5.90
   9   1   0   91.09    5.50
   9   1   0   85.89    6.10
   9   1   0   78.09    6.40
  -9   1   0  101.29    7.00
  -9   1   0   65.69    5.20
  -9   1   0   81.29    5.50
  -9   1   0   97.69    6.40
   9   1   0   80.79    5.50
  -9   1   0   91.89    4.70
 -11  -1   0   53.89    4.60
 -11  -1   0   54.29    6.20
  11  -1   0   59.29    6.10
  11  -1   0   58.59    4.70
 -11  -1   0   59.39    4.80
  11  -1   0   57.59    5.70
 -11  -1   0   56.49    4.50
  11  -1   0   72.09    7.20
 -11  -1   0   57.59    4.00
  11  -1   0   53.89    5.90
 -11   1   0   44.10    5.90
  11   1   0   52.09    5.40
  11   1   0   45.10    4.70
  11   1   0   50.19    6.20
 -11   1   0   51.09    5.10
  11   1   0   70.39    5.70
 -11   1   0   57.79    5.10
 -11   1   0   48.40    5.00
  11   1   0   47.80    5.60
  13  -1   0  140.49    9.70
 -13  -1   0  146.19    9.90
  13  -1   0  123.49    8.80
  13  -1   0  147.19   10.20
  13  -1   0  134.69    8.60
  13  -1   0  141.39    9.40
 -13  -1   0  132.69    8.60
  13   1   0  158.88    9.90
  13   1   0  154.88   10.30
 -13   1   0  147.99   10.10
 -13   1   0  139.29    8.80
  13   1   0  145.49    9.70
  13   1   0  131.09    8.90
  13   1   0  123.19    8.30
 -13   1   0  140.49    8.80
 -15  -1   0    4.70    2.20
  15  -1   0   -2.20    1.80
  15  -1   0   -0.20    1.70
  15  -1   0    2.40    2.90
  15  -1   0   -1.30    1.70
  15  -1   0    2.30    2.70
  15   1   0    8.80    3.50
 -15   1   0    2.00    2.00
  15   1   0    7.90    3.30
  15   1   0   -1.40    2.00
  15   1   0    3.80    2.60
  15   1   0    4.00    2.30
  17  -1   0   -3.40    2.30
  17  -1   0   -1.10    2.30
  17  -1   0    0.10    2.20
  17  -1   0    3.40    2.90
  17  -1   0    2.00    3.00
 -17  -1   0   -0.20    1.80
  17   1   0    0.60    2.30
  17   1   0   -4.30    2.20
 -17   1   0    0.10    1.80
  17   1   0    2.40    2.90
  17   1   0   -1.40    2.00
  17   1   0    3.70    3.50
  19  -1   0   25.40    5.50
  19  -1   0   26.70    6.10
  19  -1   0   18.80    4.70
  19   1   0   17.40    4.40
  19   1   0   32.90    5.80
  19   1   0   14.60    5.10
  19   1   0   24.70    5.50
   0  -2   0   30.70    1.50
   0  -2   0   22.50    2.10
   0  -2   0   30.30    1.40
   0  -2   0   25.60    1.50
   0  -2   0   25.80    1.70
   0  -2   0   26.60    1.30
   0   2   0   29.60    1.50
   0   2   0   28.10    1.90
   0   2   0   30.80    1.50
   0   2   0   27.10    1.40
   0   2   0   26.10    2.30
   0   2   0   27.40    2.20
   0   2   0   26.90    1.50
   2  -2   0  723.03   27.10
   2  -2   0  726.43   27.20
   2  -2   0  766.12   27.10
   2  -2   0  757.42   27.30
   2  -2   0  628.84   27.90
  -2  -2   0  711.53   27.40
  -2  -2   0  655.83   27.80
  -2  -2   0  696.53   27.20
  -2  -2   0  703.03   27.10
  -2  -2   0  744.33   27.30
  -2  -2   0  761.92   27.20
   2  -2   0  696.43   27.30
   2   2   0  714.13   27.40
   2   2   0  708.93   27.20
   2   2   0  646.14   27.60
  -2   2   0  602.24   27.90
   2   2   0  714.13   27.30
  -2   2   0  703.93   27.20
  -2   2   0  740.33   27.70
   2   2   0  699.13   27.20
  -2   2   0  686.53   27.20
  -2   2   0  662.63   27.20
   2   2   0  703.23   27.60
   2   2   0  709.03   27.10
   4  -2   0   23.20    1.90
  -4  -2   0   20.70    2.60
   4  -2   0   29.20    2.20
   4  -2   0   26.20    2.60
  -4  -2   0   26.50    2.10
   4  -2   0   26.70    2.10
  -4  -2   0   29.00    3.00
   4  -2   0   25.00    2.20
  -4  -2   0   28.30    2.10
  -4  -2   0   28.60    2.00
  -4  -2   0   24.00    2.00
   4  -2   0   27.70    2.90
  -4  -2   0   25.10    2.80
   4   2   0   25.80    2.00
  -4   2   0   31.40    1.50
   4   2   0   23.30    2.00
  -4   2   0   27.20    2.10
  -4   2   0   27.50    2.40
  -4   2   0   22.30    2.10
   4   2   0   25.20    1.70
  -4   2   0   26.90    2.40
   4   2   0   22.60    2.60
   4   2   0   25.00    1.90
   4   2   0   27.40    2.90
  -4   2   0   26.00    3.50
  -4   2   0   22.70    2.30
   4   2   0   25.70    1.70
  -4   2   0   25.30    3.00
  -6  -2   0  223.58    9.20
   6  -2   0  188.38    9.00
   6  -2   0  201.68   10.30
   6  -2   0  190.18    9.70
   6  -2   0  184.68    9.40
   6  -2   0  196.48    9.40
  -6  -2   0  213.88    9.90
  -6  -2   0  196.58    9.30
  -6  -2   0  216.48   10.40
  -6  -2   0  198.68   10.10
  -6  -2   0  213.78    9.50
  -6   2   0  201.48   10.50
  -6   2   0  191.98    9.40
   6   2   0  200.78    9.70
   6   2   0  196.48    9.30
  -6   2   0  196.68    8.70
   6   2   0  203.18    9.10
  -6   2   0  210.48    8.40
  -6   2   0  206.78    8.70
  -6   2   0  187.58    9.30
  -6   2   0  179.68   10.50
   6   2   0  199.78   10.20
   6   2   0  182.28    9.90
   8  -2   0  311.57   15.10
   8  -2   0  306.27   13.80
   8  -2   0  289.97   14.20
  -8  -2   0  306.07   13.90
  -8  -2   0  337.67   13.70
  -8  -2   0  301.37   14.00
  -8  -2   0  335.57   15.40
   8  -2   0  301.57   14.60
  -8  -2   0  321.97   14.20
   8  -2   0  299.87   14.10
  -8   2   0  314.07   15.40
  -8   2   0  328.47   12.20
   8   2   0  284.77   14.50
   8   2   0  295.47   13.60
  -8   2   0  287.57   14.00
  -8   2   0  324.27   12.70
   8   2   0  294.27   14.00
  -8   2   0  314.27   15.30
   8   2   0  276.87   14.20
  -8   2   0  307.97   12.20
  -8   2   0  308.17   14.10
   8   2   0  310.57   15.10
 -10  -2   0    0.70    1.00
 -10  -2   0    0.80    1.30
 -10  -2   0    0.90    1.20
  10  -2   0    2.10    2.10
 -10  -2   0    5.60    2.20
  10  -2   0    3.50    1.90
  10  -2   0    0.30    1.60
  10  -2   0    4.80    1.90
 -10  -2   0    1.60    1.20
  10  -2   0    3.20    1.50
 -10   2   0   -0.20    1.00
  10   2   0    2.40    1.40
 -10   2   0    0.60    1.70
  10   2   0    1.30    2.00
  10   2   0    1.60    1.50
  10   2   0    3.90    2.00
 -10   2   0    1.80    1.50
  10   2   0    3.20    1.90
 -10   2   0    2.40    1.70
 -12  -2   0  186.98   11.40
  12  -2   0  196.88   10.90
 -12  -2   0  202.98   10.50
  12  -2   0  179.58   11.20
  12  -2   0  179.08   10.80
  12  -2   0  189.48   11.70
  12  -2   0  173.08   10.10
  12   2   0  194.78   10.80
  12   2   0  189.38   11.20
 -12   2   0  196.38   11.00
 -12   2   0  185.48   11.70
 -12   2   0  196.38   10.60
  12   2   0  173.28   11.50
  12   2   0  188.48   11.30
 -12   2   0  195.68   10.60
  12   2   0  177.98   10.20
  14  -2   0   -3.50    1.60
 -14  -2   0    0.90    2.10
  14  -2   0    3.80    2.10
 -14  -2   0    1.20    1.60
  14  -2   0    0.20    2.10
  14  -2   0    3.30    2.00
  14  -2   0   -0.10    2.20
 -14   2   0    1.30    1.90
  14   2   0   -0.80    2.20
  14   2   0   -0.80    2.20
  14   2   0    3.50    2.40
 -14   2   0   -0.60    1.50
  14   2   0    0.00    1.70
  14   2   0   -0.10    2.30
 -16  -2   0   20.40    3.90
  16  -2   0   29.20    5.10
  16  -2   0   21.60    4.70
  16  -2   0   28.40    5.40
  16  -2   0   33.40    6.30
  16  -2   0   28.60    4.70
 -16   2   0   24.40    4.30
  16   2   0   15.90    4.70
  16   2   0   21.20    4.90
  16   2   0   36.10    6.20
  16   2   0   22.90    4.60
  16   2   0   36.30    5.20
  18  -2   0    3.50    3.10
  18  -2   0    4.10    2.80
  18  -2   0    4.60    3.60
  18  -2   0    4.50    3.10
  18  -2   0    9.20    4.30
  18   2   0    2.30    3.80
  18   2   0    0.10    2.80
  18   2   0    5.00    3.00
  18   2   0    2.70    3.10
  18   2   0    4.00    3.40
   1  -3   0   10.30    1.00
   1  -3   0   11.90    1.20
   1  -3   0    8.80    0.90
  -1  -3   0    5.50    1.90
  -1  -3   0    8.30    1.00
  -1  -3   0    9.80    1.70
  -1  -3   0   10.20    0.70
   1  -3   0    4.70    1.90
  -1  -3   0    8.80    1.00
   1  -3   0    8.30    1.10
   1  -3   0    9.90    1.10
  -1  -3   0    6.90    0.90
  -1   3   0    7.90    1.00
   1   3   0    8.30    2.00
  -1   3   0   12.80    1.20
   1   3   0    8.20    1.00
   1   3   0    8.20    1.00
  -1   3   0    8.10    2.10
   1   3   0    7.50    0.80
   1   3   0    8.50    1.00
   1   3   0    7.80    1.00
  -1   3   0    9.20    1.10
   1   3   0    8.80    1.10
  -1   3   0   13.40    2.20
  -1   3   0    9.00    2.10
   1   3   0    9.30    2.00
  -3  -3   0  928.81   41.00
   3  -3   0 1076.89   40.10
  -3  -3   0 1136.29   40.50
   3  -3   0 1001.60   41.20
  -3  -3   0 1008.80   40.20
  -3  -3   0 1094.49   40.60
   3  -3   0 1109.19   40.30
  -3  -3   0  959.90   41.10
   3  -3   0 1097.29   40.10
   3  -3   0 1011.30   40.40
  -3  -3   0 1102.69   40.20
   3  -3   0 1060.59   40.40
  -3  -3   0 1075.69   40.20
  -3   3   0 1005.80   41.40
   3   3   0 1025.40   40.20
   3   3   0 1040.50   40.40
   3   3   0  989.20   40.70
   3   3   0 1067.89   40.60
  -3   3   0 1096.79   40.40
   3   3   0 1111.69   40.40
  -3   3   0  907.11   41.80
  -3   3   0 1037.50   40.40
  -3   3   0 1070.89   40.40
   3   3   0 1036.90   40.70
  -3   3   0  962.20   41.40
   3   3   0 1038.50   40.10
  -3   3   0 1074.19   40.90
  -5  -3   0  924.71   36.40
   5  -3   0  929.41   35.60
   5  -3   0  902.41   35.40
  -5  -3   0  928.71   35.70
  -5  -3   0  894.51   35.40
   5  -3   0  885.11   36.30
  -5  -3   0  936.81   36.40
   5  -3   0  850.91   35.60
  -5  -3   0  943.21   34.70
  -5  -3   0  823.02   36.30
   5  -3   0  923.21   36.10
  -5  -3   0  916.81   35.60
  -5   3   0  908.41   36.10
  -5   3   0  881.81   35.70
  -5   3   0  840.22   36.60
   5   3   0  886.61   35.70
   5   3   0  897.51   36.30
   5   3   0  911.71   35.10
   5   3   0  900.91   35.40
  -5   3   0  897.61   35.80
   5   3   0 1014.10   35.20
  -5   3   0  937.71   34.40
  -5   3   0  916.91   36.10
  -5   3   0  889.41   37.60
  -5   3   0  881.81   35.80
   5   3   0  899.81   36.30
   5   3   0  891.51   35.50
  -7  -3   0 1901.61   67.19
  -7  -3   0 1780.42   69.19
   7  -3   0 1752.52   68.19
   7  -3   0 1697.73   68.59
   7  -3   0 1743.83   67.89
  -7  -3   0 1677.73   67.99
  -7  -3   0 1780.82   69.29
  -7  -3   0 1765.72   68.79
   7  -3   0 1761.82   69.29
   7  -3   0 1686.33   68.19
  -7  -3   0 1772.72   68.09
  -7   3   0 1708.83   68.39
  -7   3   0 1714.63   68.19
   7   3   0 1723.13   67.99
  -7   3   0 1754.12   69.59
  -7   3   0 1722.33   67.39
   7   3   0 1699.23   68.99
  -7   3   0 1775.02   67.39
  -7   3   0 1713.93   68.29
  -7   3   0 1843.62   66.49
   7   3   0 1654.43   68.99
   7   3   0 1825.12   67.89
   7   3   0 1774.22   66.39
  -7   3   0 1843.92   70.29
  -9  -3   0   70.49    4.80
   9  -3   0   49.80    4.10
   9  -3   0   59.49    6.00
   9  -3   0   43.80    4.60
   9  -3   0   55.49    5.50
  -9  -3   0   48.20    5.50
  -9  -3   0   51.09    4.10
  -9  -3   0   60.49    3.60
  -9  -3   0   50.99    4.20
   9  -3   0   44.60    4.80
   9   3   0   50.99    5.20
  -9   3   0   55.19    4.50
   9   3   0   55.79    6.00
  -9   3   0   53.69    5.90
   9   3   0   50.19    4.80
  -9   3   0   53.09    2.90
   9   3   0   53.79    5.60
   9   3   0   55.29    4.20
  -9   3   0   45.00    5.60
  -9   3   0   47.00    4.80
 -11  -3   0  398.76   18.00
 -11  -3   0  392.16   19.00
  11  -3   0  369.96   18.20
 -11  -3   0  386.36   17.50
  11  -3   0  379.66   18.80
  11  -3   0  382.86   18.30
 -11  -3   0  384.86   17.90
  11  -3   0  412.76   19.50
  11  -3   0  401.06   17.90
  11   3   0  399.66   18.80
  11   3   0  379.66   18.10
  11   3   0  402.46   17.80
  11   3   0  395.66   19.50
 -11   3   0  405.36   19.70
  11   3   0  361.96   18.60
 -11   3   0  395.86   18.10
 -11   3   0  390.96   18.10
 -11   3   0  361.66   18.80
 -13  -3   0   31.00    4.30
  13  -3   0   32.60    5.40
  13  -3   0   35.30    4.40
  13  -3   0   28.20    4.60
 -13  -3   0   32.50    5.10
  13  -3   0   35.70    5.00
  13  -3   0   30.80    5.20
  13   3   0   25.40    4.70
  13   3   0   37.50    4.50
 -13   3   0   34.20    4.40
  13   3   0   26.70    4.50
  13   3   0   24.40    4.80
  13   3   0   29.20    4.40
 -13   3   0   34.70    5.10
  15  -3   0   21.50    4.30
  15  -3   0   23.30    4.30
  15  -3   0   24.00    4.80
 -15  -3   0   34.30    4.80
  15  -3   0   18.10    4.60
  15  -3   0   21.90    5.00
  15   3   0   24.80    4.30
 -15   3   0   27.40    4.50
  15   3   0   28.50    4.90
  15   3   0   29.60    5.50
  15   3   0   24.70    5.00
  15   3   0   21.80    5.20
  17  -3   0  247.78   15.60
  17  -3   0  220.88   13.50
  17  -3   0  233.28   14.20
  17  -3   0  212.08   13.50
  17  -3   0  214.58   14.60
  17   3   0  213.58   14.30
  17   3   0  226.08   13.30
  17   3   0  225.08   15.10
  17   3   0  197.48   13.20
 -17   3   0  217.38   13.10
  17   3   0  215.98   14.30
  19  -3   0   -3.20    3.00
  19   3   0    3.40    3.80
   0  -4   0  392.76   14.60
   0  -4   0  392.26   14.80
   0  -4   0  301.37   16.30
   0  -4   0  350.46   15.20
   0  -4   0  374.86   14.70
   0   4   0  392.76   14.80
   0   4   0  376.76   14.70
   0   4   0  354.96   15.40
   0   4   0  313.37   16.20
   0   4   0  381.16   14.90
   0   4   0  355.66   14.80
   2  -4   0 8429.96  303.47
   2  -4   0 8476.95  302.67
  -2  -4   0 8057.09  300.87
  -2  -4   0 7638.54  301.17
  -2  -4   0 7925.01  303.07
   2  -4   0 8025.90  299.37
  -2  -4   0 7682.53  302.37
   2  -4   0 8474.65  302.37
   2   4   0 7913.31  302.77
   2   4   0 8081.49  302.07
  -2   4   0 7957.50  301.87
  -2   4   0 7887.11  302.07
   2   4   0 8119.79  302.17
   2   4   0 7598.34  299.97
  -2   4   0 8328.17  302.77
   2   4   0 6523.55  301.67
  -4  -4   0 1443.96   63.89
  -4  -4   0 1651.13   62.79
   4  -4   0 1686.43   62.59
  -4  -4   0 1737.23   62.79
   4  -4   0 1689.43   62.99
  -4  -4   0 1512.85   63.69
   4  -4   0 1631.54   63.09
   4  -4   0 1639.94   63.19
  -4  -4   0 1660.03   63.09
  -4  -4   0 1644.44   63.39
   4  -4   0 1573.94   63.99
  -4  -4   0 1598.44   62.89
   4  -4   0 1712.43   62.69
   4   4   0 1665.53   63.19
   4   4   0 1777.12   63.09
   4   4   0 1632.04   62.69
  -4   4   0 1694.53   63.09
   4   4   0 1585.24   62.79
  -4   4   0 1613.84   64.39
  -4   4   0 1655.93   62.99
  -4   4   0 1610.64   63.59
  -4   4   0 1617.94   64.29
   4   4   0 1646.14   63.39
  -4   4   0 1654.73   63.09
   4   4   0 1608.84   63.29
   4   4   0 1613.54   63.29
  -4   4   0 1588.04   65.29
  -6  -4   0 3339.17  133.19
  -6  -4   0 3589.14  133.69
  -6  -4   0 3508.15  134.49
   6  -4   0 3559.74  134.09
  -6  -4   0 3195.08  134.49
   6  -4   0 3399.76  134.39
  -6  -4   0 3393.66  134.19
   6  -4   0 3592.14  133.39
   6  -4   0 3583.94  133.79
   6  -4   0 3583.64  133.39
  -6  -4   0 3573.44  133.49
  -6   4   0 3519.85  133.99
   6   4   0 3684.73  133.39
   6   4   0 3439.96  134.39
   6   4   0 3338.17  134.19
  -6   4   0 3594.54  134.19
   6   4   0 3523.55  133.49
   6   4   0 3501.65  132.89
  -6   4   0 3564.14  131.89
  -6   4   0 3502.25  133.79
  -6   4   0 3612.84  133.79
  -6   4   0 3534.05  133.69
  -6   4   0 3220.38  134.59
   6   4   0 3647.74  132.99
  -6   4   0 3567.64  136.09
   8  -4   0  801.42   34.50
  -8  -4   0  835.42   34.60
   8  -4   0  822.42   35.00
  -8  -4   0  846.52   35.10
   8  -4   0  839.42   33.60
   8  -4   0  818.32   34.10
  -8  -4   0  797.22   33.80
  -8  -4   0  861.31   34.80
   8  -4   0  821.62   33.80
  -8  -4   0  789.82   33.70
   8   4   0  795.82   34.80
  -8   4   0  898.11   36.30
   8   4   0  797.12   33.70
  -8   4   0  847.52   34.40
  -8   4   0  873.21   34.10
   8   4   0  833.92   33.60
  -8   4   0  882.31   33.30
   8   4   0  828.12   34.90
   8   4   0  861.71   32.00
  -8   4   0  822.12   35.40
  -8   4   0  822.82   33.20
  -8   4   0  806.62   34.00
 -10  -4   0  356.16   16.60
  10  -4   0  303.87   15.70
 -10  -4   0  317.47   15.40
  10  -4   0  336.57   15.80
  10  -4   0  320.87   15.40
  10  -4   0  300.47   16.20
  10  -4   0  348.17   16.90
 -10  -4   0  334.57   15.70
 -10  -4   0  351.96   15.90
  10   4   0  330.37   15.40
 -10   4   0  351.66   16.00
  10   4   0  336.07   16.20
 -10   4   0  327.07   15.90
  10   4   0  315.07   15.70
  10   4   0  324.17   16.50
  10   4   0  343.17   17.00
 -10   4   0  354.06   17.40
 -10   4   0  368.96   17.60
 -12  -4   0 1137.69   45.40
  12  -4   0 1165.28   47.50
 -12  -4   0 1075.59   46.50
  12  -4   0 1104.59   45.60
  12  -4   0 1181.88   46.40
 -12  -4   0 1124.69   45.70
  12  -4   0 1096.19   46.30
  12  -4   0 1084.09   46.90
 -12   4   0 1088.69   47.00
 -12   4   0 1119.79   45.90
 -12   4   0 1129.49   46.00
  12   4   0 1119.49   47.40
  12   4   0 1097.39   46.00
  12   4   0 1075.79   46.50
  12   4   0 1114.59   46.90
  12   4   0 1103.09   45.50
  14  -4   0  105.69    8.30
  14  -4   0  124.29    8.80
  14  -4   0  108.49    9.10
 -14  -4   0  122.59    8.20
 -14  -4   0  108.29    8.60
  14  -4   0  126.99    9.80
  14  -4   0  114.99    8.10
  14   4   0  114.99    9.10
  14   4   0  111.09    8.00
 -14   4   0  112.39    8.60
 -14   4   0  130.69    8.50
  14   4   0  113.69    8.90
  14   4   0  108.19    8.20
  14   4   0  119.69    9.70
  16  -4   0  284.57   16.10
  16  -4   0  280.17   17.20
  16  -4   0  291.37   15.90
 -16  -4   0  271.67   15.20
  16  -4   0  296.27   17.30
  16  -4   0  295.67   16.40
 -16   4   0  270.17   15.60
  16   4   0  310.97   17.90
  16   4   0  264.77   16.60
  16   4   0  275.37   15.50
  16   4   0  288.27   16.00
  16   4   0  305.67   17.20
  18  -4   0   34.70    6.70
  18  -4   0   40.00    7.20
  18  -4   0   43.60    6.90
  18  -4   0   41.80    6.80
  18   4   0   49.30    7.70
  18   4   0   42.80    6.40
  18   4   0   34.70    6.30
  18   4   0   46.80    6.80
   1  -5   0   -0.60    1.70
  -1  -5   0    4.60    1.10
  -1  -5   0    0.00    1.70
  -1  -5   0    3.20    0.90
   1  -5   0    2.00    0.70
  -1  -5   0    1.60    1.30
  -1  -5   0    2.60    0.50
   1  -5   0    1.20    0.70
   1  -5   0    2.50    0.70
   1  -5   0    1.30    1.00
  -1  -5   0    1.20    0.70
  -1   5   0    1.50    1.60
   1   5   0    0.90    1.60
   1   5   0    1.00    0.80
  -1   5   0    1.70    1.90
  -1   5   0    6.40    1.20
  -1   5   0    1.40    0.80
  -1   5   0    3.30    1.60
   1   5   0    1.80    0.80
   1   5   0    3.30    2.00
  -1   5   0    1.90    0.80
   1   5   0    1.90    0.60
   1   5   0    1.40    0.80
   1   5   0    2.40    0.80
   1   5   0    1.70    0.90
  -1   5   0    1.30    0.80
  -3  -5   0 1036.60   39.80
   3  -5   0 1076.39   39.90
  -3  -5   0  950.10   41.10
  -3  -5   0 1020.80   39.40
   3  -5   0 1040.70   39.60
   3  -5   0 1056.59   40.00
  -3  -5   0 1053.49   40.10
   3  -5   0 1073.79   39.40
   3  -5   0  985.80   41.80
  -3  -5   0 1087.49   39.70
  -3  -5   0  947.91   41.50
  -3  -5   0 1055.29   39.90
  -3   5   0 1002.60   41.90
  -3   5   0 1030.20   39.90
   3   5   0  949.40   41.10
   3   5   0  992.80   39.70
  -3   5   0 1013.30   40.00
   3   5   0  997.70   39.60
   3   5   0 1066.19   40.10
  -3   5   0 1082.29   40.00
   3   5   0 1084.19   40.00
   3   5   0 1003.80   41.10
   3   5   0 1047.50   39.70
  -3   5   0  902.01   41.70
  -3   5   0 1003.30   42.00
   3   5   0  995.50   39.60
   5  -5   0  270.57   12.20
   5  -5   0  277.67   12.90
   5  -5   0  263.67   12.00
  -5  -5   0  263.47   11.50
  -5  -5   0  268.77   12.00
   5  -5   0  267.47   11.90
  -5  -5   0  252.27   12.40
  -5  -5   0  263.37   11.70
  -5  -5   0  243.58   12.90
   5  -5   0  275.57   11.50
   5  -5   0  272.17   11.40
  -5  -5   0  279.97   12.40
  -5  -5   0  253.57   11.60
  -5   5   0  273.47   14.30
   5   5   0  261.37   12.10
  -5   5   0  259.67   11.80
   5   5   0  265.67   12.00
   5   5   0  281.77   12.20
  -5   5   0  272.57   13.10
  -5   5   0  265.77   11.90
   5   5   0  261.47   11.60
   5   5   0  261.37   12.30
  -5   5   0  253.67   11.80
   5   5   0  271.77   11.50
  -7  -5   0    8.20    2.30
   7  -5   0    8.10    2.10
   7  -5   0    7.70    1.80
   7  -5   0    7.40    1.90
  -7  -5   0    8.40    1.80
  -7  -5   0    9.90    2.60
   7  -5   0    8.70    1.70
  -7  -5   0    8.50    2.10
  -7  -5   0    9.10    1.80
   7  -5   0    6.20    2.20
  -7   5   0    9.80    0.80
  -7   5   0    9.10    2.50
  -7   5   0   10.70    2.20
   7   5   0    7.60    1.70
  -7   5   0    5.20    2.70
  -7   5   0    6.30    1.90
  -7   5   0    7.80    1.90
   7   5   0    8.30    1.50
   7   5   0    9.30    1.90
   7   5   0    7.80    1.50
   7   5   0    9.40    2.30
  -7   5   0    8.80    1.90
   7   5   0    9.40    2.30
  -7   5   0   15.50    2.40
  -7   5   0   10.60    0.70
  -9  -5   0  204.78   10.00
  -9  -5   0  214.18   10.80
  -9  -5   0  175.78    9.70
   9  -5   0  184.58   10.80
   9  -5   0  179.28   10.00
   9  -5   0  186.88    9.70
  -9  -5   0  199.08   10.60
   9  -5   0  186.58    9.80
   9  -5   0  170.58   10.40
  -9   5   0  185.18   10.30
   9   5   0  198.98    9.80
   9   5   0  179.58   10.70
   9   5   0  185.78   10.80
  -9   5   0  206.28   12.00
  -9   5   0  196.18   10.20
  -9   5   0  197.28    9.20
  -9   5   0  180.98   10.00
   9   5   0  180.28    9.80
  11  -5   0    1.80    2.20
  11  -5   0   -1.00    1.20
 -11  -5   0    0.40    1.20
 -11  -5   0    2.50    1.60
 -11  -5   0    2.00    1.50
  11  -5   0    2.40    2.20
 -11  -5   0    1.00    1.80
  11  -5   0    1.00    1.80
  11  -5   0    1.80    1.70
 -11   5   0    0.00    1.60
  11   5   0    1.40    1.70
  11   5   0    0.40    1.30
 -11   5   0   -1.20    1.30
 -11   5   0   -1.20    1.70
  11   5   0   -0.70    1.90
  11   5   0    3.20    1.90
  11   5   0    6.80    2.90
 -13  -5   0  208.18   12.30
  13  -5   0  201.08   12.20
  13  -5   0  205.68   13.10
  13  -5   0  219.28   12.10
  13  -5   0  212.18   11.80
  13  -5   0  201.48   12.80
 -13  -5   0  218.78   11.70
 -13   5   0  200.78   11.80
  13   5   0  190.58   11.60
 -13   5   0  198.38   12.70
  13   5   0  214.08   12.90
  13   5   0  202.88   11.40
  13   5   0  197.48   13.00
  13   5   0  221.18   12.70
  15  -5   0   24.50    5.40
  15  -5   0   14.00    3.60
  15  -5   0   10.50    4.00
  15  -5   0   10.10    3.50
 -15  -5   0   10.80    3.10
  15  -5   0    9.90    3.30
  15   5   0    5.40    3.20
 -15   5   0    9.60    3.50
  15   5   0   11.80    3.60
  15   5   0   11.10    4.30
  15   5   0    4.50    3.20
  15   5   0    7.90    3.10
 -15   5   0   18.70    4.00
  17  -5   0   74.89    8.10
  17  -5   0   80.99   10.00
  17  -5   0   53.69    7.00
  17  -5   0   71.09    8.40
  17  -5   0   73.79    9.50
 -17   5   0   66.79    7.50
  17   5   0   71.09    8.80
  17   5   0   68.29    8.80
  17   5   0   69.59    7.60
  17   5   0   66.89    9.10
   0  -6   0 2304.17   94.19
   0  -6   0 2607.44   93.39
   0  -6   0 2680.23   93.69
   0  -6   0 2567.04   93.49
   0   6   0 2291.67   94.39
   0   6   0 2034.70   95.79
   0   6   0 2542.75   93.69
   0   6   0 2585.14   93.59
   0   6   0 2492.85   93.79
   0   6   0 2417.06   93.59
  -2  -6   0    6.10    1.90
  -2  -6   0    1.50    0.90
   2  -6   0    5.60    2.40
  -2  -6   0    1.60    0.80
   2  -6   0    3.80    0.90
  -2  -6   0    3.90    1.00
   2  -6   0    4.30    1.10
  -2  -6   0    7.00    2.40
   2  -6   0    3.50    0.90
  -2  -6   0    4.70    0.70
   2  -6   0    4.30    1.10
   2   6   0    3.30    0.90
   2   6   0    4.30    1.00
   2   6   0    2.60    0.80
   2   6   0    3.50    2.00
  -2   6   0    6.50    1.30
   2   6   0    2.90    0.90
  -2   6   0    1.60    0.80
   2   6   0    4.20    1.10
   2   6   0    2.10    1.90
  -2   6   0    3.40    1.10
  -2   6   0    1.60    2.00
  -2   6   0    1.70    1.00
  -2   6   0    4.90    2.10
  -4  -6   0  580.64   24.10
  -4  -6   0  590.54   24.40
   4  -6   0  613.24   23.50
  -4  -6   0  599.74   23.70
   4  -6   0  583.74   23.80
  -4  -6   0  583.44   25.90
  -4  -6   0  598.44   24.00
  -4  -6   0  563.34   25.60
   4  -6   0  586.24   24.20
   4  -6   0  597.54   26.10
   4  -6   0  621.84   24.20
  -4  -6   0  606.14   23.90
  -4   6   0  531.35   26.30
  -4   6   0  581.04   24.10
  -4   6   0  603.94   24.20
   4   6   0  584.74   23.90
   4   6   0  564.44   23.80
   4   6   0  595.34   24.00
  -4   6   0  653.93   24.40
   4   6   0  604.84   24.50
  -4   6   0  612.54   26.40
   4   6   0  567.84   25.10
   4   6   0  611.44   25.40
   4   6   0  599.24   24.00
  -6  -6   0  813.32   32.90
  -6  -6   0  791.62   32.40
  -6  -6   0  792.32   32.00
  -6  -6   0  766.82   33.60
   6  -6   0  762.52   32.60
   6  -6   0  833.62   32.70
  -6  -6   0  785.52   32.80
  -6  -6   0  773.02   32.10
   6  -6   0  791.72   32.30
  -6  -6   0  783.72   31.90
   6  -6   0  818.02   31.60
   6  -6   0  822.22   31.90
   6   6   0  795.12   32.50
  -6   6   0  843.52   35.30
  -6   6   0  821.12   33.60
   6   6   0  814.62   32.40
   6   6   0  814.52   31.90
   6   6   0  800.12   32.30
  -6   6   0  772.92   32.20
  -6   6   0  797.42   32.40
  -6   6   0  789.12   32.30
   6   6   0  750.32   32.00
   6   6   0  785.32   32.90
   8  -6   0    3.50    1.50
  -8  -6   0    3.30    1.40
   8  -6   0    4.60    2.10
   8  -6   0    0.80    1.30
   8  -6   0    3.50    2.00
  -8  -6   0    3.30    1.60
   8  -6   0    3.90    1.70
  -8  -6   0    0.60    1.20
  -8  -6   0    0.60    1.50
  -8  -6   0    6.00    2.30
   8   6   0    4.10    2.10
  -8   6   0    0.30    1.30
   8   6   0    4.30    2.10
   8   6   0    3.70    1.20
  -8   6   0    3.80    2.80
  -8   6   0    4.40    1.80
   8   6   0    3.60    1.60
   8   6   0    0.70    1.10
  -8   6   0    4.00    1.70
  -8   6   0    0.30    1.10
  10  -6   0  463.55   22.70
  10  -6   0  486.35   21.70
 -10  -6   0  498.15   22.00
  10  -6   0  500.15   21.80
 -10  -6   0  522.45   22.60
 -10  -6   0  506.75   22.60
  10  -6   0  475.75   22.90
  10  -6   0  497.95   22.40
 -10  -6   0  513.05   21.90
 -10   6   0  500.25   24.20
  10   6   0  487.55   23.00
  10   6   0  464.25   22.30
 -10   6   0  514.45   22.40
  10   6   0  487.85   21.90
  10   6   0  476.25   21.60
  10   6   0  490.85   23.00
 -10   6   0  492.35   22.20
 -12  -6   0    6.60    2.40
  12  -6   0    0.40    1.70
  12  -6   0    2.00    2.40
  12  -6   0    2.00    1.60
  12  -6   0    1.30    1.70
  12  -6   0    2.00    2.50
 -12  -6   0    4.40    1.90
 -12  -6   0    1.00    1.50
  12   6   0    1.30    2.50
  12   6   0    7.70    2.60
 -12   6   0   -0.20    1.80
  12   6   0    4.10    2.60
  12   6   0    5.00    2.20
 -12   6   0    3.00    2.00
  12   6   0    4.60    2.40
 -12   6   0    0.80    2.10
  14  -6   0  216.68   14.00
  14  -6   0  241.08   14.70
 -14  -6   0  246.98   13.20
  14  -6   0  250.27   13.50
  14  -6   0  246.48   13.50
 -14  -6   0  244.08   13.60
  14  -6   0  223.28   13.70
  14   6   0  227.78   13.40
  14   6   0  227.48   13.00
 -14   6   0  223.48   13.30
 -14   6   0  234.68   14.50
  14   6   0  237.28   14.90
  14   6   0  234.78   14.40
  14   6   0  238.18   14.20
  16  -6   0    4.60    3.10
  16  -6   0    0.50    2.50
 -16  -6   0    2.80    2.40
  16  -6   0   -2.10    2.60
  16  -6   0    0.40    2.20
  16  -6   0   -2.90    1.90
 -16   6   0   -1.80    2.10
  16   6   0    3.80    3.50
  16   6   0   -0.10    2.80
 -16   6   0   -3.80    1.90
  16   6   0    0.10    2.50
  16   6   0    4.10    3.10
  16   6   0   -2.00    2.00
  18  -6   0    1.90    3.70
  18  -6   0   12.40    4.60
  18   6   0   13.60    4.70
  18   6   0   10.40    3.80
 -18   6   0    9.00    3.80
  18   6   0   12.90    4.70
  18   6   0   13.40    3.90
   1  -7   0  163.68    7.20
  -1  -7   0  162.78    7.50
   1  -7   0  140.89   10.00
  -1  -7   0  168.38    6.60
  -1  -7   0  156.78    7.30
  -1  -7   0  137.79    9.90
  -1  -7   0  154.48    8.40
   1  -7   0  155.08    7.40
  -1   7   0  161.98    8.90
  -1   7   0  165.98    7.70
  -1   7   0  163.18    7.60
  -1   7   0  130.19    9.70
   1   7   0  157.48    7.50
  -1   7   0  167.18    7.70
   1   7   0  155.98    7.40
   1   7   0  150.98    6.90
  -1   7   0  148.79    7.40
   1   7   0  159.08    7.50
   1   7   0  174.08    7.90
   1   7   0  161.58   10.00
  -3  -7   0   94.99    5.10
  -3  -7   0   99.09    5.00
   3  -7   0   90.99    4.60
   3  -7   0   91.09    5.10
  -3  -7   0   91.39    7.10
  -3  -7   0   90.59    4.20
   3  -7   0   84.79    4.70
  -3  -7   0   81.99    6.10
   3  -7   0   92.19    7.20
  -3  -7   0   91.39    5.10
   3  -7   0   96.39    5.20
  -3   7   0   86.89    5.10
   3   7   0   87.39    4.60
  -3   7   0   87.19    6.90
  -3   7   0   91.59    5.20
   3   7   0   90.59    5.00
   3   7   0   95.79    6.70
   3   7   0   87.79    5.10
  -3   7   0   90.79    7.30
  -3   7   0   91.19    5.20
   3   7   0   82.19    4.80
  -3   7   0   86.59    5.10
   3   7   0   87.99    4.90
   5  -7   0  869.71   34.50
   5  -7   0  856.51   34.20
   5  -7   0  857.21   33.90
  -5  -7   0  876.01   34.10
  -5  -7   0  875.51   34.00
   5  -7   0  849.12   33.40
   5  -7   0  830.82   36.10
  -5  -7   0  834.62   34.60
  -5  -7   0  805.62   35.80
   5  -7   0  839.12   34.20
  -5  -7   0  842.42   33.90
  -5  -7   0  877.11   35.90
  -5  -7   0  831.92   34.20
   5   7   0  818.42   34.60
  -5   7   0  850.51   37.20
  -5   7   0  887.21   34.40
  -5   7   0  876.91   34.40
   5   7   0  832.12   35.20
   5   7   0  840.72   33.90
  -5   7   0  892.61   36.60
  -5   7   0  835.72   34.40
   5   7   0  828.72   34.00
   5   7   0  856.31   34.10
   5   7   0  863.51   34.00
  -7  -7   0    3.90    1.60
  -7  -7   0    6.30    1.70
   7  -7   0    8.10    2.20
  -7  -7   0    7.00    1.70
   7  -7   0    5.90    1.80
   7  -7   0    5.20    1.90
   7  -7   0    6.30    1.60
  -7  -7   0    3.70    1.40
  -7  -7   0    9.70    2.90
  -7  -7   0    4.00    1.70
   7  -7   0    7.30    1.80
  -7  -7   0    5.40    2.10
  -7   7   0    2.20    2.70
  -7   7   0    5.10    1.80
   7   7   0    9.00    2.00
   7   7   0    7.00    2.30
  -7   7   0    4.40    2.20
   7   7   0   10.30    2.20
   7   7   0    7.40    2.00
   7   7   0    3.90    1.70
  -7   7   0    7.20    0.90
  -7   7   0    3.30    1.70
  -7   7   0    5.50    1.80
   9  -7   0  283.07   14.70
   9  -7   0  301.67   13.60
  -9  -7   0  292.27   14.10
  -9  -7   0  280.57   15.10
   9  -7   0  305.17   14.50
   9  -7   0  290.07   15.00
  -9  -7   0  291.27   14.00
   9  -7   0  297.77   13.80
  -9  -7   0  299.97   15.10
  -9  -7   0  308.87   14.40
  -9   7   0  287.27   16.40
   9   7   0  270.27   15.00
  -9   7   0  281.87   14.30
  -9   7   0  282.67   14.30
  -9   7   0  283.97   14.10
  -9   7   0  283.67   14.00
   9   7   0  278.67   14.70
   9   7   0  295.47   14.00
   9   7   0  292.27   13.80
  11  -7   0   41.20    5.70
  11  -7   0   46.80    5.20
  11  -7   0   50.29    6.40
  11  -7   0   51.89    5.40
 -11  -7   0   62.29    5.90
 -11  -7   0   49.80    5.80
 -11  -7   0   43.90    5.30
  11  -7   0   39.20    5.30
  11   7   0   47.50    5.00
  11   7   0   45.20    5.40
 -11   7   0   51.09    7.00
 -11   7   0   50.79    5.70
  11   7   0   49.80    6.20
  11   7   0   52.29    6.30
  11   7   0   51.39    6.00
 -11   7   0   49.00    5.70
  13  -7   0  140.79   10.40
 -13  -7   0  136.59    9.30
 -13  -7   0  148.99    9.30
  13  -7   0  146.69    9.40
  13  -7   0  128.19    9.60
  13  -7   0  144.89   10.40
  13  -7   0  142.59    9.30
  13   7   0  142.29    9.20
  13   7   0  139.59    9.60
 -13   7   0  163.38   11.20
 -13   7   0  131.19    9.40
  13   7   0  140.89    9.90
  13   7   0  142.49   10.70
  13   7   0  120.69    9.80
  15  -7   0  126.89    9.90
 -15  -7   0  138.99    9.30
  15  -7   0  133.39    9.50
  15  -7   0  131.29   10.70
  15  -7   0  116.09    9.90
  15   7   0  134.49   10.90
 -15   7   0  118.99   10.20
  15   7   0  134.19    9.70
  15   7   0  137.99   10.40
 -15   7   0  126.19    9.40
  15   7   0  126.09   10.40
  15   7   0  133.39    9.40
  17  -7   0    7.90    4.50
  17  -7   0    6.30    3.60
  17  -7   0   12.70    4.80
  17   7   0   11.70    4.10
  17   7   0   11.30    4.20
  17   7   0    8.70    4.30
  17   7   0    7.10    4.20
  17   7   0    2.60    3.80
 -17   7   0   10.70    3.60
 -17   7   0    5.10    3.70
   0  -8   0 1900.61   77.69
   0  -8   0 1785.22   80.49
   0  -8   0 2241.28   77.19
   0  -8   0 2118.99   76.69
   0  -8   0 2004.10   76.79
   0   8   0 1974.70   76.99
   0   8   0 1976.40   77.89
   0   8   0 2055.39   76.89
   0   8   0 2136.99   77.39
   0   8   0 1752.62   79.99
   0   8   0 2010.60   76.99
  -2  -8   0  706.33   26.30
  -2  -8   0  614.84   30.60
   2  -8   0  702.13   27.20
  -2  -8   0  672.33   27.40
   2  -8   0  699.03   31.30
  -2  -8   0  662.03   29.00
   2  -8   0  702.23   27.10
   2  -8   0  697.43   27.60
  -2  -8   0  680.83   27.50
  -2  -8   0  650.03   27.60
   2   8   0  653.13   27.30
  -2   8   0  690.13   27.60
   2   8   0  697.03   27.60
  -2   8   0  687.13   27.80
   2   8   0  698.33   27.50
   2   8   0  695.33   27.30
  -2   8   0  621.24   30.70
   2   8   0  681.43   30.40
  -2   8   0  702.23   29.80
   2   8   0  700.43   26.90
  -2   8   0  668.13   27.70
  -2   8   0  680.83   27.80
  -2   8   0  708.63   27.90
   4  -8   0  863.51   34.20
  -4  -8   0  908.01   34.90
  -4  -8   0  825.62   36.40
  -4  -8   0  893.31   33.70
   4  -8   0  875.81   34.00
  -4  -8   0  860.81   34.30
   4  -8   0  848.92   34.60
   4  -8   0  867.11   34.60
  -4  -8   0  834.52   34.50
   4  -8   0  870.91   37.50
  -4  -8   0  841.02   37.00
  -4   8   0  903.01   37.80
  -4   8   0  860.91   34.90
  -4   8   0  841.42   34.60
   4   8   0  869.61   34.10
   4   8   0  843.72   34.80
   4   8   0  830.92   36.20
   4   8   0  842.12   34.30
   4   8   0  885.41   34.60
  -4   8   0  769.02   37.00
  -4   8   0  872.51   34.80
   4   8   0  836.12   34.30
  -4   8   0  919.41   34.80
   6  -8   0  260.87   14.10
  -6  -8   0  256.37   12.10
  -6  -8   0  260.67   14.00
  -6  -8   0  266.67   12.40
   6  -8   0  263.37   11.60
  -6  -8   0  271.17   13.70
   6  -8   0  254.17   12.60
   6  -8   0  272.47   12.60
  -6  -8   0  250.27   12.70
   6  -8   0  252.87   12.40
   6  -8   0  268.77   12.10
  -6  -8   0  266.37   12.20
  -6  -8   0  248.98   12.10
   6   8   0  250.87   12.20
  -6   8   0  253.77   15.20
   6   8   0  254.57   12.10
  -6   8   0  258.07   12.50
   6   8   0  267.37   12.30
   6   8   0  258.27   13.00
  -6   8   0  274.07   12.70
   6   8   0  254.37   12.10
  -6   8   0  279.37   14.50
  -6   8   0  254.87   12.50
   6   8   0  279.27   13.30
  -8  -8   0  882.01   37.00
  -8  -8   0  845.12   36.30
   8  -8   0  824.22   36.00
  -8  -8   0  840.32   35.20
   8  -8   0  849.02   35.50
   8  -8   0  836.82   35.80
   8  -8   0  860.51   34.40
  -8  -8   0  860.31   35.10
  -8  -8   0  845.22   34.80
  -8  -8   0  900.61   35.30
   8  -8   0  874.21   34.90
   8   8   0  852.41   35.10
  -8   8   0  827.02   35.50
   8   8   0  883.61   35.10
  -8   8   0  851.21   36.20
   8   8   0  840.62   34.90
   8   8   0  810.32   36.10
  -8   8   0  844.02   35.40
   8   8   0  854.01   35.60
  -8   8   0  873.51   38.60
  -8   8   0  855.91   35.60
 -10  -8   0  149.19    8.60
  10  -8   0  129.99    7.90
  10  -8   0  122.09    9.00
  10  -8   0  144.39    8.40
  10  -8   0  144.09    9.40
  10  -8   0  145.99    9.10
 -10  -8   0  140.19    8.40
 -10  -8   0  112.69    9.00
 -10  -8   0  133.19    8.70
 -10  -8   0  150.68    9.50
 -10   8   0  127.89   10.30
 -10   8   0  141.59    8.80
 -10   8   0  128.59    8.10
  10   8   0  149.09    9.40
  10   8   0  144.99    9.60
  10   8   0  143.09    8.40
  10   8   0  131.29    8.40
 -10   8   0  147.39    8.90
 -10   8   0  147.39    9.00
  12  -8   0  171.78   11.70
 -12  -8   0  191.38   11.20
  12  -8   0  189.18   11.80
 -12  -8   0  182.38   10.60
  12  -8   0  164.48   10.40
 -12  -8   0  169.08   10.40
  12  -8   0  165.68   11.00
  12  -8   0  181.58   10.30
  12   8   0  181.88   11.70
 -12   8   0  162.18   10.80
  12   8   0  175.68   11.80
  12   8   0  189.98   11.50
 -12   8   0  179.58   12.70
 -12   8   0  188.58   11.30
  12   8   0  176.38   10.50
  12   8   0  175.68   10.80
 -14  -8   0   37.20    5.20
  14  -8   0   37.40    6.40
  14  -8   0   49.30    6.30
  14  -8   0   38.30    6.10
  14  -8   0   46.70    6.90
  14   8   0   56.69    7.20
 -14   8   0   60.89    7.10
  14   8   0   54.89    7.70
  14   8   0   40.80    5.80
  14   8   0   50.99    7.30
 -14   8   0   42.40    6.90
  14   8   0   52.39    6.60
  16  -8   0   56.29    7.80
  16  -8   0   53.89    8.30
  16  -8   0   80.29    9.20
  16   8   0   73.79    9.40
  16   8   0   57.49    8.10
  16   8   0   49.99    7.00
 -16   8   0   60.39    7.60
   1  -9   0  508.25   21.60
  -1  -9   0  520.95   23.00
   1  -9   0  536.95   21.90
   1  -9   0  550.04   21.40
  -1  -9   0  551.14   21.90
  -1  -9   0  473.15   25.20
   1  -9   0  521.05   25.80
  -1  -9   0  517.95   21.50
  -1  -9   0  551.74   20.40
   1   9   0  544.75   22.20
   1   9   0  544.65   22.10
  -1   9   0  477.65   25.20
  -1   9   0  547.95   22.00
   1   9   0  525.85   21.90
   1   9   0  521.55   21.70
  -1   9   0  504.85   21.80
  -1   9   0  517.15   22.10
  -1   9   0  522.75   23.30
   1   9   0  523.75   21.80
   1   9   0  488.65   24.90
  -1   9   0  521.05   21.70
  -3  -9   0    4.50    1.40
   3  -9   0    6.10    1.70
  -3  -9   0    6.50    2.90
   3  -9   0    7.60    1.50
   3  -9   0    5.30    3.00
  -3  -9   0    3.60    1.30
  -3  -9   0    7.40    1.00
  -3  -9   0    4.30    1.50
  -3  -9   0    4.20    2.20
   3  -9   0    9.40    1.70
  -3   9   0    9.50    3.60
   3   9   0    5.80    2.80
   3   9   0    6.00    1.30
  -3   9   0    4.80    1.50
  -3   9   0    6.60    2.90
   3   9   0    8.10    1.70
  -3   9   0    7.50    1.80
   3   9   0    5.00    1.40
   3   9   0    5.20    1.50
  -3   9   0    4.50    1.50
  -3   9   0    6.20    1.70
  -3   9   0    5.90    1.60
   5  -9   0  365.56   18.60
  -5  -9   0  347.37   16.20
  -5  -9   0  356.56   15.20
  -5  -9   0  350.46   17.80
   5  -9   0  353.46   15.30
   5  -9   0  327.67   15.90
  -5  -9   0  357.16   15.70
   5  -9   0  339.57   15.50
   5  -9   0  351.26   15.70
  -5  -9   0  353.46   16.00
   5  -9   0  344.67   16.10
  -5  -9   0  369.36   18.20
   5   9   0  341.87   15.90
  -5   9   0  372.56   16.30
  -5   9   0  385.16   16.50
   5   9   0  365.36   15.80
  -5   9   0  389.76   16.60
   5   9   0  367.26   17.60
  -5   9   0  379.46   19.30
   5   9   0  351.96   15.50
   5   9   0  361.96   15.80
  -5   9   0  355.06   18.70
  -5   9   0  357.46   16.10
   5   9   0  346.07   16.30
  -7  -9   0   59.29    6.10
   7  -9   0   70.19    5.50
   7  -9   0   75.29    5.50
  -7  -9   0   68.79    5.80
  -7  -9   0   67.89    4.80
  -7  -9   0   67.99    5.10
   7  -9   0   67.69    4.90
  -7  -9   0   75.89    5.00
  -7  -9   0   69.39    5.10
  -7  -9   0   84.49    8.10
   7  -9   0   71.59    5.50
  -7   9   0   63.69    5.10
   7   9   0   82.49    5.30
   7   9   0   78.29    6.10
   7   9   0   65.79    5.00
   7   9   0   68.69    5.60
   7   9   0   75.09    5.30
  -7   9   0   79.89    5.70
  -7   9   0   75.69    6.70
   7   9   0   68.89    5.00
  -7   9   0   69.99    8.50
  -7   9   0   65.49    5.30
   9  -9   0  189.78   11.60
   9  -9   0  208.08   11.50
  -9  -9   0  198.38   11.20
  -9  -9   0  206.68   12.10
   9  -9   0  209.78   10.40
   9  -9   0  198.68   11.80
  -9  -9   0  217.68   12.60
  -9  -9   0  224.18   11.00
   9  -9   0  228.08   11.10
  -9  -9   0  209.68   11.10
  -9   9   0  235.98   14.40
   9   9   0  204.88   11.10
  -9   9   0  211.48   11.50
   9   9   0  181.28   10.70
  -9   9   0  198.18   11.40
  -9   9   0  211.18   11.90
  -9   9   0  210.38   11.40
   9   9   0  200.68   12.10
   9   9   0  207.48   11.60
 -11  -9   0  165.88   10.30
  11  -9   0  178.18   11.50
  11  -9   0  186.58   10.50
 -11  -9   0  192.38   11.50
  11  -9   0  162.58   10.80
  11  -9   0  182.88    9.90
  11  -9   0  178.78   11.30
 -11  -9   0  174.28   10.10
 -11   9   0  178.18   10.90
 -11   9   0  176.68   12.80
  11   9   0  178.28   10.40
  11   9   0  188.58   11.50
  11   9   0  169.78   11.60
 -11   9   0  192.38   11.30
  11   9   0  174.58   10.60
 -11   9   0  170.68   10.70
 -13  -9   0   28.40    4.60
  13  -9   0   33.50    5.80
  13  -9   0   23.70    5.20
  13  -9   0   18.80    3.80
  13  -9   0   42.70    6.20
  13   9   0   22.20    5.10
  13   9   0   31.50    5.10
 -13   9   0   31.70    6.50
 -13   9   0   28.00    5.10
  13   9   0   24.30    4.80
  13   9   0   33.10    5.90
  13   9   0   23.70    4.60
  15  -9   0  328.77   18.30
 -15  -9   0  321.17   16.80
  15  -9   0  293.37   18.40
  15  -9   0  299.77   17.80
 -15   9   0  300.97   17.20
 -15   9   0  315.47   18.80
  15   9   0  299.77   17.20
  15   9   0  303.67   16.80
  15   9   0  320.37   18.60
  15   9   0  316.17   18.00
  15   9   0  293.97   18.30
  17  -9   0   33.10    6.20
  17  -9   0   29.90    6.80
 -17   9   0   30.40    6.10
  17   9   0   40.50    6.50
  17   9   0   36.40    6.00
  17   9   0   36.20    7.20
 -17   9   0   51.49    8.20
  17   9   0   31.90    6.30
   0 -10   0  571.34   23.00
   0 -10   0  520.65   27.40
   0 -10   0  580.94   23.50
   0  10   0  556.64   23.50
   0  10   0  564.74   23.40
   0  10   0  596.24   24.50
   0  10   0  545.35   23.50
   0  10   0  486.05   26.70
   0  10   0  604.14   23.90
  -2 -10   0  553.64   23.40
   2 -10   0  548.15   23.60
  -2 -10   0  562.44   25.30
   2 -10   0  575.14   27.90
   2 -10   0  571.34   23.10
  -2 -10   0  545.15   27.40
  -2 -10   0  557.24   23.60
  -2 -10   0  581.44   21.90
   2  10   0  589.64   23.80
  -2  10   0  601.94   24.20
   2  10   0  565.24   23.30
  -2  10   0  563.84   23.60
  -2  10   0  541.75   23.80
  -2  10   0  591.44   26.00
   2  10   0  553.14   23.40
  -2  10   0  554.04   23.80
   2  10   0  554.34   26.90
  -2  10   0  553.34   27.70
   2  10   0  589.24   24.00
  -2  10   0  551.24   23.70
   2  10   0  553.14   23.50
   4 -10   0  271.97   12.90
  -4 -10   0  282.47   15.30
   4 -10   0  303.17   16.80
  -4 -10   0  282.17   13.60
  -4 -10   0  301.87   12.20
  -4 -10   0  278.17   13.50
   4 -10   0  300.47   12.90
   4 -10   0  286.07   13.50
  -4 -10   0  292.87   13.30
  -4 -10   0  294.67   16.30
  -4  10   0  282.67   13.70
  -4  10   0  292.37   13.80
   4  10   0  275.87   13.20
  -4  10   0  269.67   16.00
  -4  10   0  314.67   14.10
   4  10   0  288.67   13.30
   4  10   0  285.47   12.70
  -4  10   0  294.67   13.60
   4  10   0  317.27   16.10
   4  10   0  272.37   13.60
   4  10   0  307.37   13.70
  -4  10   0  290.57   13.70
  -4  10   0  297.57   16.90
  -6 -10   0  160.18    8.50
   6 -10   0  158.88    8.10
  -6 -10   0  170.68   10.50
   6 -10   0  140.59    8.70
  -6 -10   0  154.68    9.30
   6 -10   0  164.48    8.80
  -6 -10   0  154.68    9.10
  -6 -10   0  145.99   10.30
  -6 -10   0  157.88    8.80
   6 -10   0  154.68    8.90
   6 -10   0  157.28    8.40
  -6  10   0  160.68    9.00
   6  10   0  154.88    8.70
  -6  10   0  155.48   11.50
   6  10   0  172.68    8.60
  -6  10   0  174.68    9.30
  -6  10   0  158.78    9.00
   6  10   0  150.68    9.20
   6  10   0  162.78    8.60
   6  10   0  153.98    9.80
  -6  10   0  167.88   11.20
   6  10   0  172.28    8.80
   8 -10   0  604.24   26.80
   8 -10   0  612.44   27.80
  -8 -10   0  607.74   27.30
  -8 -10   0  620.04   27.10
  -8 -10   0  613.54   26.80
  -8 -10   0  601.94   28.10
   8 -10   0  634.04   28.00
  -8 -10   0  660.63   29.50
   8 -10   0  631.54   27.70
   8  10   0  658.13   27.20
   8  10   0  606.84   28.30
   8  10   0  624.24   27.30
  -8  10   0  644.04   31.10
  -8  10   0  654.23   27.80
   8  10   0  669.43   27.30
  -8  10   0  617.14   28.90
  -8  10   0  660.03   27.90
   8  10   0  632.24   27.70
   8  10   0  657.33   27.40
  -8  10   0  644.14   27.70
  10 -10   0    1.40    2.30
 -10 -10   0    7.40    2.90
  10 -10   0    5.70    2.20
 -10 -10   0    4.00    2.00
  10 -10   0    5.90    2.50
  10 -10   0    4.60    2.60
  10 -10   0    2.70    1.90
 -10 -10   0    6.40    2.80
  10  10   0    1.20    1.90
  10  10   0    6.60    3.10
  10  10   0    5.10    2.30
 -10  10   0    4.20    2.30
  10  10   0    2.90    2.30
 -10  10   0    1.30    1.60
 -10  10   0    0.70    1.70
  10  10   0    0.30    1.50
 -10  10   0    3.70    2.10
 -10  10   0    3.90    3.20
  12 -10   0  260.87   15.50
 -12 -10   0  284.97   15.10
  12 -10   0  275.57   16.40
  12 -10   0  279.67   15.10
  12 -10   0  274.67   15.70
  12  10   0  296.27   16.00
  12  10   0  289.67   15.10
 -12  10   0  287.87   15.70
  12  10   0  275.47   15.00
 -12  10   0  287.07   17.70
  12  10   0  283.77   15.30
  12  10   0  292.97   16.20
  12  10   0  269.27   16.20
 -14 -10   0    5.70    2.80
  14 -10   0    3.60    2.80
  14 -10   0    4.40    3.20
  14 -10   0   12.10    4.30
  14  10   0    8.70    3.50
 -14  10   0   -0.50    2.20
  14  10   0    4.70    3.30
  14  10   0    9.50    4.10
 -14  10   0    5.20    3.70
  14  10   0    8.20    3.50
  14  10   0    6.40    3.30
  16 -10   0   39.90    7.00
  16 -10   0   45.90    6.90
  16 -10   0   39.50    7.40
  16  10   0   40.00    6.50
  16  10   0   44.00    6.90
  16  10   0   54.39    8.20
 -16  10   0   51.99    7.20
  16  10   0   45.50    6.60
  16  10   0   42.60    6.30
  16  10   0   43.70    7.60
 -16  10   0   54.29    8.40
  -1 -11   0    8.20    2.00
   1 -11   0    5.40    1.60
   1 -11   0   15.40    4.60
  -1 -11   0    3.60    2.90
  -1 -11   0    6.90    1.10
  -1 -11   0    7.20    1.80
   1 -11   0    6.70    1.70
   1 -11   0    7.80    1.90
  -1  11   0    7.10    1.90
  -1  11   0    7.90    4.00
  -1  11   0    6.00    1.80
  -1  11   0    4.40    2.20
  -1  11   0    6.10    1.90
   1  11   0    6.30    1.80
  -1  11   0    6.30    1.80
  -1  11   0    2.30    1.40
   1  11   0    7.90    2.10
   1  11   0   14.50    4.50
   1  11   0    6.80    1.80
   1  11   0    6.00    1.80
   1  11   0    7.10    1.90
  -3 -11   0   38.10    3.90
   3 -11   0   38.70    6.50
   3 -11   0   38.40    3.20
  -3 -11   0   37.50    5.20
  -3 -11   0   35.00    6.00
   3 -11   0   37.80    4.00
  -3 -11   0   44.70    4.30
   3  11   0   38.50    4.10
   3  11   0   39.50    4.00
   3  11   0   37.10    3.90
   3  11   0   42.70    3.00
  -3  11   0   40.60    4.20
  -3  11   0   40.90    4.30
   3  11   0   42.50    4.30
  -3  11   0   42.70    4.40
  -3  11   0   35.10    3.90
  -3  11   0   35.90    4.20
   3  11   0   41.70    6.30
  -3  11   0   43.40    7.20
  -3  11   0   21.10    4.50
   5 -11   0   28.60    3.40
  -5 -11   0   26.20    3.30
  -5 -11   0   26.70    3.50
   5 -11   0   21.00    3.30
   5 -11   0   27.10    3.20
  -5 -11   0   23.30    4.60
   5 -11   0   32.70    3.40
   5 -11   0   33.50    5.60
  -5 -11   0   30.00    3.90
  -5 -11   0   35.10    5.30
   5  11   0   22.70    3.20
  -5  11   0   21.10    3.40
   5  11   0   30.40    5.30
   5  11   0   28.60    3.20
  -5  11   0   33.60    6.30
  -5  11   0   30.10    3.90
   5  11   0   30.30    4.10
  -5  11   0   21.70    3.40
   5  11   0   22.70    3.30
  -5  11   0   33.00    4.00
   5  11   0   26.20    3.40
  -5  11   0   30.30    5.70
   7 -11   0    8.20    2.00
   7 -11   0    6.50    2.30
  -7 -11   0    9.80    2.40
  -7 -11   0    7.90    2.10
   7 -11   0    7.40    2.40
   7 -11   0    6.90    2.30
  -7 -11   0    4.40    2.20
   7 -11   0    5.80    1.90
  -7 -11   0    8.60    3.20
   7  11   0   10.40    3.00
  -7  11   0   11.50    2.70
  -7  11   0    9.30    2.50
   7  11   0    5.00    2.00
   7  11   0    8.40    2.20
  -7  11   0    6.60    2.30
  -7  11   0   12.70    4.30
  -7  11   0    6.00    3.20
   7  11   0    5.60    1.90
   7  11   0    7.80    2.20
   7  11   0    7.40    2.70
  -7  11   0    4.40    2.20
   9 -11   0   12.90    2.80
  -9 -11   0   13.00    3.70
   9 -11   0   16.80    3.70
   9 -11   0   12.30    3.50
   9 -11   0   14.00    2.70
   9 -11   0    8.30    2.80
  -9 -11   0   14.50    2.80
  -9 -11   0   13.70    3.60
   9  11   0   14.10    3.00
  -9  11   0   12.40    3.50
  -9  11   0   16.70    3.50
  -9  11   0   13.60    3.20
   9  11   0   16.30    3.30
  -9  11   0   15.00    5.00
  -9  11   0   12.90    3.10
   9  11   0   11.30    3.30
   9  11   0   11.50    3.00
   9  11   0   13.40    3.00
 -11 -11   0   12.50    3.30
  11 -11   0    9.90    3.60
  11 -11   0   17.60    4.10
  11 -11   0   14.50    4.00
  11 -11   0   17.00    3.60
  11  11   0   22.20    4.40
 -11  11   0   19.50    4.20
  11  11   0   14.40    3.50
 -11  11   0   15.10    5.10
  11  11   0   16.20    3.60
  11  11   0   13.80    3.50
  11  11   0    9.60    3.90
 -11  11   0   19.30    4.00
 -11  11   0   16.20    3.70
  13 -11   0   53.39    7.00
  13 -11   0   59.99    7.80
 -13 -11   0   47.00    6.10
  13 -11   0   39.90    6.50
  13  11   0   40.50    6.40
 -13  11   0   45.70    7.90
  13  11   0   46.10    7.40
  13  11   0   42.70    6.70
 -13  11   0   56.29    7.00
  13  11   0   46.20    6.30
  13  11   0   50.79    6.60
  13  11   0   54.29    6.70
  15 -11   0    9.80    4.50
  15 -11   0    7.30    3.80
  15 -11   0    6.30    3.80
  15  11   0    6.40    3.10
  15  11   0    6.20    4.40
  15  11   0    6.30    3.60
 -15  11   0    0.60    3.20
  15  11   0    6.00    3.70
  15  11   0   12.50    4.10
 -15  11   0   14.30    4.50
  15  11   0   10.80    3.90
   0 -12   0  469.05   20.20
   0 -12   0  486.25   25.30
   0 -12   0  462.45   19.70
   0  12   0  476.95   20.70
   0  12   0  479.45   20.40
   0  12   0  414.56   24.00
   0  12   0  428.86   20.20
   0  12   0  468.75   20.10
   0  12   0  466.05   21.00
  -2 -12   0   29.10    3.60
  -2 -12   0   42.90    4.30
   2 -12   0   30.30    3.60
   2 -12   0   42.00    4.30
   2 -12   0   32.30    3.40
  -2 -12   0   40.30    6.90
   2 -12   0   32.50    6.40
   2  12   0   26.20    3.60
  -2  12   0   44.50    4.50
  -2  12   0   34.20    4.10
  -2  12   0   33.10    4.00
  -2  12   0   34.80    6.70
   2  12   0   34.80    3.80
   2  12   0   37.80    6.50
  -2  12   0   34.60    4.20
   2  12   0   31.60    3.90
   2  12   0   34.10    3.90
  -2  12   0   31.40    3.80
  -2  12   0   42.50    5.70
  -4 -12   0  179.38   12.10
   4 -12   0  169.38   12.20
  -4 -12   0  159.48   10.70
  -4 -12   0  150.88    8.80
   4 -12   0  152.78    8.80
   4 -12   0  160.18    8.10
  -4 -12   0  145.99    8.40
  -4  12   0  155.18    9.00
  -4  12   0  155.28    8.90
  -4  12   0  161.78    9.10
   4  12   0  145.29    8.60
   4  12   0  156.08    8.60
  -4  12   0  157.78   11.20
   4  12   0  165.28   11.40
   4  12   0  158.98    8.90
  -4  12   0  165.18    9.30
   4  12   0  149.59    8.90
  -4  12   0  168.98   11.80
  -4  12   0  154.58   12.10
   4  12   0  155.28    7.80
   6 -12   0  374.86   16.30
  -6 -12   0  363.46   19.40
  -6 -12   0  349.07   17.40
  -6 -12   0  360.46   16.80
   6 -12   0  392.16   17.10
  -6 -12   0  394.16   19.90
   6 -12   0  362.96   16.70
  -6 -12   0  363.16   17.40
   6 -12   0  346.37   17.20
   6  12   0  356.26   17.70
  -6  12   0  354.66   17.50
  -6  12   0  392.16   21.10
  -6  12   0  383.66   17.60
   6  12   0  348.27   16.90
   6  12   0  370.26   19.00
   6  12   0  362.86   16.40
  -6  12   0  342.47   17.30
  -6  12   0  382.56   17.80
   6  12   0  377.06   17.10
  -6  12   0  378.96   20.50
   6  12   0  341.57   17.10
  -8 -12   0    0.90    1.60
  -8 -12   0    1.00    2.10
   8 -12   0   -1.80    1.20
   8 -12   0    3.30    2.10
   8 -12   0    2.10    1.70
   8 -12   0    3.60    1.70
  -8 -12   0    5.90    3.10
   8 -12   0    0.60    1.80
   8  12   0    1.90    2.00
  -8  12   0   -0.60    2.40
  -8  12   0    1.60    1.90
  -8  12   0    0.10    3.00
  -8  12   0    1.20    1.70
   8  12   0    2.70    1.70
  -8  12   0    1.80    1.90
   8  12   0    1.70    2.00
   8  12   0    1.20    2.10
   8  12   0    1.50    1.80
   8  12   0    3.90    2.00
  -8  12   0    0.30    1.70
  10 -12   0  196.28   12.30
  10 -12   0  194.18   12.40
 -10 -12   0  190.58   12.60
  10 -12   0  187.38   10.90
  10 -12   0  193.48   12.10
 -10  12   0  217.88   12.40
  10  12   0  197.58   11.60
  10  12   0  192.88   11.80
 -10  12   0  208.48   12.50
 -10  12   0  220.38   12.80
 -10  12   0  202.78   12.30
 -10  12   0  226.88   15.50
  10  12   0  206.58   11.90
  10  12   0  196.88   11.70
  10  12   0  198.68   13.10
 -10  12   0  204.58   12.70
  12 -12   0    3.80    2.80
  12 -12   0    2.30    2.90
  12 -12   0    4.60    3.10
 -12  12   0    3.00    2.50
 -12  12   0    5.60    3.90
 -12  12   0    5.10    2.80
  12  12   0    4.20    3.30
  12  12   0    7.10    3.00
  12  12   0    1.70    2.30
  12  12   0    5.60    3.10
  12  12   0    2.60    2.30
  14 -12   0   96.39   11.00
  14 -12   0   94.29   10.50
  14  12   0  112.39   10.90
  14  12   0  125.29   11.70
 -14  12   0  115.59   11.20
  14  12   0  116.19    9.10
  14  12   0   88.49   10.60
 -14  12   0   99.99   11.90
  14  12   0  124.09    9.50
  14  12   0  123.19    9.90
  16 -12   0   -1.40    3.00
  16 -12   0   -2.00    3.10
  16  12   0    0.10    3.60
 -16  12   0    3.10    4.10
  16  12   0    4.00    3.50
  16  12   0    2.00    2.90
  16  12   0    1.20    3.20
  -1 -13   0   25.80    3.50
  -1 -13   0   26.20    6.00
   1 -13   0   26.90    3.20
   1 -13   0   21.10    5.60
   1 -13   0   17.80    3.00
  -1 -13   0   33.30    3.70
   1  13   0   26.50    5.90
  -1  13   0   19.20    3.20
   1  13   0   19.80    3.10
   1  13   0   19.80    3.10
  -1  13   0   18.00    3.20
  -1  13   0   14.40    5.00
   1  13   0   29.70    4.00
  -1  13   0   26.60    4.30
  -1  13   0   51.99    4.90
   1  13   0   27.70    3.80
  -1  13   0   24.90    3.70
  -1  13   0   28.40    3.70
   1  13   0   22.40    3.50
   3 -13   0  273.77   13.60
  -3 -13   0  281.57   17.60
   3 -13   0  276.87   12.80
   3 -13   0  290.47   18.00
  -3 -13   0  295.07   13.60
   3 -13   0  263.77   13.40
  -3 -13   0  278.47   13.50
  -3  13   0  286.97   16.10
   3  13   0  254.57   13.40
  -3  13   0  261.97   13.70
   3  13   0  262.07   13.40
   3  13   0  288.17   13.50
  -3  13   0  302.77   14.00
   3  13   0  283.17   17.00
   3  13   0  288.57   14.00
  -3  13   0  247.28   13.50
  -3  13   0  291.77   18.10
  -3  13   0  306.77   14.30
   3  13   0  247.88   13.40
  -3  13   0  283.07   14.20
  -5 -13   0   42.40    6.60
  -5 -13   0   47.40    4.80
   5 -13   0   44.30    6.60
   5 -13   0   39.50    4.80
  -5 -13   0   40.90    4.80
   5 -13   0   50.69    4.00
   5  13   0   41.80    4.60
  -5  13   0   39.70    7.10
   5  13   0   37.50    4.30
   5  13   0   40.50    4.80
  -5  13   0   43.50    5.00
   5  13   0   38.00    4.90
  -5  13   0   41.60    5.00
   5  13   0   45.50    6.60
  -5  13   0   42.00    5.00
  -5  13   0   34.10    4.70
   5  13   0   37.70    3.90
  -5  13   0   39.10    6.70
   7 -13   0   68.29    4.90
  -7 -13   0   57.39    6.60
   7 -13   0   60.69    6.40
  -7 -13   0   73.99    7.70
  -7 -13   0   68.99    5.40
   7  13   0   72.89    5.70
  -7  13   0   60.59    6.50
  -7  13   0   67.19    6.80
   7  13   0   59.69    5.90
  -7  13   0   67.09    8.80
  -7  13   0   55.29    8.40
   7  13   0   56.89    6.00
  -7  13   0   66.79    6.90
   7  13   0   53.09    7.00
   7  13   0   64.89    5.00
  -7  13   0   65.89    6.80
   7  13   0   53.99    6.60
   9 -13   0   65.59    7.20
   9 -13   0   47.70    6.40
  -9 -13   0   67.79    6.50
  -9 -13   0   65.49    7.90
  -9  13   0   58.79    6.80
  -9  13   0   60.09    9.10
  -9  13   0   64.19    7.30
   9  13   0   61.09    7.60
   9  13   0   57.49    6.40
   9  13   0   75.19    7.30
   9  13   0   59.29    6.30
  -9  13   0   71.49    8.50
   9  13   0   72.79    6.80
  -9  13   0   71.69    7.50
  -9  13   0   67.69    7.30
 -11 -13   0    2.00    2.80
  11 -13   0    0.20    2.50
  11 -13   0   -1.00    2.20
  11  13   0    0.00    2.10
  11  13   0    0.00    2.30
 -11  13   0    1.60    3.10
 -11  13   0    0.50    2.30
  11  13   0   -1.40    1.80
 -11  13   0   -0.20    2.20
  11  13   0    1.70    2.90
  11  13   0   -2.10    1.80
 -11  13   0   -1.00    1.90
  13 -13   0  194.78   13.70
  13 -13   0  187.28   13.70
  13  13   0  202.48   14.40
 -13  13   0  201.58   15.40
  13  13   0  191.38   12.80
  13  13   0  209.18   12.90
 -13  13   0  190.58   13.00
  13  13   0  214.18   13.10
  15 -13   0   32.00    6.50
  15 -13   0   42.00    7.70
  15  13   0   33.40    5.90
  15  13   0   42.10    6.40
  15  13   0   44.70    7.10
  15  13   0   42.80    6.90
  15  13   0   31.40    6.60
 -15  13   0   39.30    7.90
   0 -14   0   32.40    6.70
   0 -14   0   24.80    3.30
   0 -14   0   23.20    3.50
   0  14   0   26.50    3.80
   0  14   0   26.50    3.90
   0  14   0   26.20    3.70
   0  14   0   23.80    3.60
   0  14   0   19.60    5.80
   0  14   0   24.40    3.80
   0  14   0   23.20    3.90
   2 -14   0  600.54   30.40
  -2 -14   0  539.85   24.00
   2 -14   0  565.44   24.40
  -2 -14   0  566.24   24.50
  -2 -14   0  565.84   29.70
   2 -14   0  555.44   23.60
   2 -14   0  514.15   24.30
  -2  14   0  551.74   26.40
   2  14   0  549.85   24.30
  -2  14   0  567.34   24.90
  -2  14   0  528.85   24.60
  -2  14   0  615.94   26.00
  -2  14   0  557.34   24.60
   2  14   0  531.55   24.50
   2  14   0  588.94   25.20
   2  14   0  549.95   28.90
   2  14   0  544.55   24.50
  -2  14   0  538.05   29.40
  -2  14   0  576.64   25.20
   2  14   0  564.84   24.40
  -4 -14   0   84.39    6.00
   4 -14   0   66.29    5.60
   4 -14   0   63.29    6.30
  -4 -14   0   84.19    9.90
  -4 -14   0   72.19    5.70
   4 -14   0   74.29    5.20
  -4  14   0   94.29    6.70
   4  14   0   66.89    6.60
  -4  14   0   70.09    6.90
  -4  14   0   66.69    8.50
   4  14   0   70.19    9.00
   4  14   0   77.59    6.10
   4  14   0   70.19    5.60
  -4  14   0   87.99    6.60
   4  14   0   83.69    6.30
  -4  14   0   82.49   10.60
  -4  14   0   65.59    6.60
   4  14   0   76.19    5.80
  -6 -14   0  307.27   15.50
  -6 -14   0  322.87   16.40
   6 -14   0  319.17   16.20
   6  14   0  330.37   18.20
  -6  14   0  317.87   16.30
   6  14   0  323.77   16.70
  -6  14   0  286.87   16.10
  -6  14   0  327.67   16.50
  -6  14   0  328.97   19.60
   6  14   0  326.77   16.00
   6  14   0  305.67   16.00
  -6  14   0  355.46   20.50
  -6  14   0  329.17   16.60
   6  14   0  328.37   15.80
   8 -14   0   22.90    4.20
  -8 -14   0   13.20    3.00
  -8 -14   0   18.50    4.20
  -8  14   0   23.60    4.40
  -8  14   0   30.30    6.00
   8  14   0   26.70    5.00
   8  14   0   16.50    3.60
   8  14   0   17.20    3.70
  -8  14   0   20.40    4.20
  -8  14   0   10.20    4.70
   8  14   0   13.10    3.40
  -8  14   0   24.20    4.40
  -8  14   0   16.00    3.70
   8  14   0   25.40    4.90
 -10 -14   0   91.69    7.40
  10 -14   0  111.59    8.80
  10 -14   0   96.39    9.40
 -10 -14   0   88.09    9.50
  10  14   0  105.19    8.20
 -10  14   0  105.89    9.10
 -10  14   0  104.49   12.10
  10  14   0   95.19    8.90
  10  14   0   76.09    9.10
 -10  14   0  106.39    8.60
 -10  14   0   98.59    8.30
 -10  14   0  106.69    9.90
  10  14   0   99.09    8.00
 -10  14   0   92.39    9.00
  12 -14   0   55.49    7.70
  12 -14   0   46.10    7.50
  12  14   0   61.39    7.40
  12  14   0   49.40    7.60
 -12  14   0   59.79    7.70
  12  14   0   60.39    7.30
 -12  14   0   58.09    9.40
  12  14   0   58.59    7.60
 -12  14   0   51.19    7.20
  14 -14   0   11.70    4.50
  14 -14   0   13.20    4.80
  14  14   0   13.90    4.80
  14  14   0   14.00    4.60
  14  14   0   13.20    4.60
 -14  14   0   24.10    6.60
 -14  14   0   19.90    6.30
  14  14   0   14.10    4.50
  14  14   0   28.50    5.60
  -1 -15   0   54.59    5.70
   1 -15   0   50.89    9.00
   1 -15   0   57.99    4.60
  -1 -15   0   64.19    5.00
   1 -15   0   55.59    5.70
  -1 -15   0   57.99    9.10
   1  15   0   88.29   11.10
   1  15   0   60.79    5.90
  -1  15   0   57.89    6.10
   1  15   0   66.09    6.50
  -1  15   0   63.79    7.00
  -1  15   0   60.19    6.10
  -1  15   0   76.29   10.50
  -1  15   0   53.29    5.90
   1  15   0   59.19    6.10
   1  15   0   60.19    5.90
  -1  15   0   65.09    6.50
  -3 -15   0    4.20    2.00
   3 -15   0    4.30    2.10
  -3 -15   0    6.10    2.10
  -3 -15   0    5.20    3.40
   3 -15   0    5.50    1.90
   3 -15   0    4.00    2.20
   3  15   0    4.80    3.70
  -3  15   0    4.50    2.10
   3  15   0    7.10    2.40
   3  15   0    2.10    1.70
  -3  15   0    8.10    4.50
  -3  15   0    4.70    2.20
   3  15   0    3.50    2.00
  -3  15   0    5.10    2.30
   3  15   0    2.20    1.80
   3  15   0    7.00    2.50
  -3  15   0    3.00    2.20
  -3  15   0    6.50    3.10
  -5 -15   0  174.08   10.70
   5 -15   0  177.28   10.70
  -5 -15   0  168.18   10.20
   5 -15   0  189.18   11.00
  -5  15   0  170.48   10.90
   5  15   0  179.98   11.10
   5  15   0  191.48   13.40
  -5  15   0  195.28   11.50
   5  15   0  190.48   11.00
  -5  15   0  198.18   14.10
   5  15   0  187.28   11.10
  -5  15   0  208.38   15.30
   5  15   0  173.98   10.60
  -5  15   0  171.18   11.00
  -5  15   0  206.38   11.40
   5  15   0  182.38   10.50
  -7 -15   0   55.69    5.90
  -7 -15   0   36.60    5.60
   7 -15   0   45.00    5.80
  -7  15   0   52.79    6.50
  -7  15   0   55.49    6.40
  -7  15   0   56.99    8.70
  -7  15   0   42.90    7.90
   7  15   0   46.30    5.80
   7  15   0   62.79    6.30
   7  15   0   43.70    6.90
   7  15   0   43.40    5.80
   7  15   0   49.00    6.50
  -7  15   0   48.00    6.20
  -7  15   0   48.70    6.10
  -9 -15   0   61.69    8.10
  -9 -15   0   86.89    6.80
   9 -15   0   76.59    8.30
   9  15   0   71.29    7.70
  -9  15   0   92.49   11.60
   9  15   0   71.59    7.60
  -9  15   0   97.19    9.30
  -9  15   0   77.79    9.80
  -9  15   0   78.99    8.20
   9  15   0   87.09    8.20
  -9  15   0   71.69    8.30
  -9  15   0   68.99    8.10
   9  15   0   60.69    8.20
  11 -15   0   -1.10    2.60
 -11  15   0    9.00    3.60
 -11  15   0   11.10    5.50
 -11  15   0    3.20    2.80
  11  15   0    0.00    3.30
  11  15   0    1.70    2.60
  11  15   0    9.40    3.40
  11  15   0    9.60    3.40
  13 -15   0    4.40    3.80
 -13  15   0    1.70    3.10
  13  15   0   -1.10    2.60
  13  15   0    0.80    3.50
  13  15   0    1.30    2.60
 -13  15   0    1.60    4.20
  13  15   0    3.30    3.40
 -13  15   0    0.70    3.20
   0 -16   0   17.20    3.40
   0 -16   0   18.00    3.10
   0  16   0   17.00    3.40
   0  16   0   16.10    3.30
   0  16   0   19.90    3.70
   0  16   0   13.30    3.30
   0  16   0   18.80    6.20
  -2 -16   0  128.09    8.30
   2 -16   0  116.59    8.10
  -2 -16   0  107.09    7.60
  -2  16   0  125.89    8.60
  -2  16   0  115.49    9.30
  -2  16   0  116.19    8.60
   2  16   0  108.99    8.10
   2  16   0  120.59    8.20
   2  16   0  137.29    8.40
   2  16   0  114.89   13.10
   2  16   0  130.79    8.20
   2  16   0  131.99    8.80
  -2  16   0  107.09   13.50
  -2  16   0  123.29    8.30
  -2  16   0  111.59    8.20
   4 -16   0   12.30    3.30
  -4 -16   0   14.80    3.40
   4 -16   0   18.50    3.60
  -4 -16   0   16.90    3.50
  -4  16   0   26.80    5.80
   4  16   0   18.40    3.90
   4  16   0   18.90    3.70
  -4  16   0   18.40    3.90
   4  16   0   24.10    6.00
  -4  16   0   18.70    3.90
  -4  16   0   13.40    3.50
   4  16   0   15.60    3.70
   4  16   0   22.20    3.80
   4  16   0   21.30    3.90
  -4  16   0   18.50    3.90
  -4  16   0   21.40    6.50
   6 -16   0   24.20    4.40
  -6 -16   0   31.80    5.00
   6 -16   0   23.50    4.30
  -6 -16   0   25.50    4.10
  -6  16   0   20.20    4.30
   6  16   0   28.90    4.60
  -6  16   0   23.60    4.30
  -6  16   0   25.60    6.90
  -6  16   0   19.80    5.60
  -6  16   0   27.00    4.90
   6  16   0   37.30    5.30
   6  16   0   19.80    4.30
   6  16   0   21.00    5.50
   6  16   0   27.10    4.60
   6  16   0   25.90    4.20
  -6  16   0   22.20    4.40
  -8 -16   0  136.99   10.60
   8 -16   0  147.69   10.50
  -8 -16   0  148.39    9.70
  -8  16   0  123.89   10.00
  -8  16   0  142.59   10.50
   8  16   0  151.68   11.30
  -8  16   0  151.08   10.60
   8  16   0  132.49   10.00
  -8  16   0  169.48   13.90
   8  16   0  145.19   10.80
  -8  16   0  161.18   10.90
   8  16   0  131.99    9.60
   8  16   0  137.09    9.80
  -8  16   0  177.58   13.50
  10 -16   0    7.70    3.50
 -10 -16   0    0.70    3.20
 -10 -16   0    1.80    2.20
 -10  16   0   -0.80    2.40
 -10  16   0   -1.20    3.10
  10  16   0    3.30    2.70
 -10  16   0    2.80    3.30
  10  16   0    3.30    3.20
 -10  16   0    0.30    4.10
  10  16   0    4.30    2.50
 -10  16   0    5.40    3.30
  10  16   0    9.90    3.20
  12 -16   0  139.39   13.30
  12  16   0  113.19   11.20
 -12  16   0  147.29   11.40
  12  16   0  134.59   13.40
 -12  16   0  119.89   14.70
  12  16   0  140.49   13.50
 -12  16   0  140.89   11.10
   1 -17   0   28.30    4.50
  -1 -17   0   42.00    5.20
  -1  17   0   33.40    5.20
   1  17   0   42.20    5.70
   1  17   0   29.60    4.60
  -1  17   0   28.00    7.50
  -1  17   0   27.70    4.50
  -1  17   0   43.20    5.80
   1  17   0   29.50    7.40
  -1  17   0   36.80    5.00
   1  17   0   38.20    5.30
   1  17   0   28.80    4.80
   3 -17   0   68.19    7.20
  -3 -17   0   78.79    6.60
  -3 -17   0   71.79    7.10
   3  17   0   86.09   11.40
   3  17   0   84.59    6.90
   3  17   0   82.99    8.20
   3  17   0   87.49    6.90
   3  17   0   78.69    7.90
  -3  17   0   80.69    8.20
  -3  17   0   81.49    9.40
  -3  17   0   97.29    7.50
  -3  17   0   81.79   12.10
  -3  17   0   92.59    7.30
  -3  17   0   79.09    8.20
  -5 -17   0    2.10    2.00
  -5 -17   0    2.80    2.20
   5 -17   0    1.80    2.30
   5 -17   0    2.50    2.20
   5  17   0    2.60    2.40
  -5  17   0    4.50    4.40
   5  17   0    1.80    3.50
   5  17   0    0.20    1.90
  -5  17   0    3.10    2.80
   5  17   0    6.80    3.10
   5  17   0    1.50    2.10
  -5  17   0    2.60    2.40
   5  17   0    7.00    3.00
  -5  17   0    0.00    1.70
  -5  17   0    4.10    2.60
  -5  17   0    1.10    3.00
  -7 -17   0   57.69    6.70
  -7 -17   0   48.30    6.90
   7 -17   0   56.79    7.10
   7 -17   0   53.89    6.70
  -7  17   0   58.09    9.40
   7  17   0   68.69    7.20
  -7  17   0   63.59    7.50
  -7  17   0   47.00    6.50
   7  17   0   54.59    6.60
   7  17   0   62.09    7.30
   7  17   0   67.99    8.30
  -7  17   0   56.39    7.50
   7  17   0   68.69    9.10
  -7  17   0   51.19    7.10
  -7  17   0   66.79   10.30
   9 -17   0    8.10    3.60
   9 -17   0    5.10    3.20
  -9 -17   0    2.10    2.40
  -9 -17   0    6.50    3.50
  -9  17   0    7.60    3.60
   9  17   0    0.10    2.80
  -9  17   0   -3.00    3.80
  -9  17   0    2.70    3.10
   9  17   0    4.30    2.90
   9  17   0    0.10    3.00
   9  17   0    4.50    2.50
  -9  17   0    5.90    4.10
  -9  17   0    4.00    3.20
  11 -17   0   82.49    9.50
 -11  17   0   64.49    8.60
  11  17   0   71.39    8.40
  11  17   0   64.99    8.20
 -11  17   0   91.99   10.20
 -11  17   0   72.59   11.40
  11  17   0   64.49    9.10
   0 -18   0  562.94   26.40
   0  18   0  575.94   27.30
   0  18   0  566.44   26.20
   0  18   0  548.55   32.10
   0  18   0  589.64   27.00
   0  18   0  574.04   26.70
   2 -18   0   25.00    4.50
  -2 -18   0    9.00    2.90
   2  18   0   21.90    4.40
  -2  18   0   24.10    4.50
  -2  18   0   20.10    4.40
   2  18   0   16.50    4.00
  -2  18   0   15.90    4.10
   2  18   0   31.60    5.10
  -2  18   0   39.20    8.80
   2  18   0   16.80    3.90
   2  18   0   26.40    7.20
  -2  18   0   18.70    4.10
  -4 -18   0  198.48   11.80
   4 -18   0  181.18   11.90
  -4  18   0  211.48   14.70
   4  18   0  174.88   12.10
  -4  18   0  201.58   12.80
   4  18   0  185.58   11.60
   4  18   0  205.18   14.50
   4  18   0  178.88   14.90
  -4  18   0  187.48   12.30
  -4  18   0  192.38   12.40
   4  18   0  184.98   12.20
  -4  18   0  228.58   17.50
  -4  18   0  206.08   12.40
   6 -18   0    8.30    3.10
   6 -18   0    5.50    2.90
  -6 -18   0   10.60    3.70
  -6 -18   0    5.90    3.00
  -6  18   0   10.30    3.80
  -6  18   0    4.90    2.90
   6  18   0    8.10    4.00
  -6  18   0    2.60    2.70
  -6  18   0   -0.30    3.30
  -6  18   0   10.90    5.60
   6  18   0    5.50    3.40
   6  18   0    5.80    2.90
   6  18   0    7.80    2.90
  -6  18   0    5.00    3.20
   8 -18   0   39.20    6.20
  -8 -18   0   31.70    5.00
  -8 -18   0   37.80    6.40
   8 -18   0   35.50    6.00
  -8  18   0   39.30    6.40
  -8  18   0   30.40    6.20
  -8  18   0   39.90    8.70
  -8  18   0   26.40    6.90
   8  18   0   32.90    5.90
   8  18   0   20.60    4.40
  -8  18   0   38.70    6.40
   8  18   0   36.60    6.60
  10 -18   0   23.30    5.40
 -10 -18   0   26.90    6.00
  10 -18   0   11.30    4.50
 -10 -18   0   24.50    4.70
  10  18   0   24.50    5.40
  10  18   0   23.70    4.70
 -10  18   0   29.40    6.90
  10  18   0   17.60    5.40
 -10  18   0   30.70    8.30
  -1 -19   0    6.10    2.90
   1 -19   0    5.00    2.90
   1  19   0   -0.60    2.10
   1  19   0    5.20    2.90
  -1  19   0    4.60    5.00
   1  19   0    1.90    2.40
  -1  19   0    3.10    2.50
  -1  19   0    6.20    3.30
   1  19   0    9.80    5.50
  -1  19   0    8.50    3.30
  -3 -19   0  106.29    8.30
   3 -19   0  122.49    9.00
   3  19   0  120.49    9.00
  -3  19   0   94.59    9.20
  -3  19   0   99.09   14.10
   3  19   0  105.09    8.50
  -3  19   0  102.49   10.20
  -3  19   0  107.29   10.30
   3  19   0  118.39   14.10
   3  19   0   99.39    9.90
   5 -19   0   26.00    5.10
  -5 -19   0   21.50    4.40
  -5  19   0   14.30    4.00
  -5  19   0   41.50    7.90
   5  19   0   21.00    6.40
  -5  19   0   34.60    6.00
  -5  19   0   27.20    7.80
  -5  19   0   30.10    5.20
   5  19   0   23.60    4.50
   5  19   0   30.40    5.50
   7 -19   0  137.19   10.40
  -7 -19   0  126.19    9.90
   7 -19   0  138.49   10.80
   7  19   0  140.19   10.40
  -7  19   0  172.08   11.70
  -7  19   0  164.38   11.80
   7  19   0  143.69   11.10
  -7  19   0  149.79   11.40
   7  19   0  135.99   12.30
  -7  19   0  135.19   14.80
  -7  19   0  164.78   14.60
   9 -19   0   14.10    4.50
   9 -19   0   16.10    4.70
  -9 -19   0    8.00    3.50
   9  19   0   18.70    4.70
  -9  19   0   15.30    6.70
  -9  19   0   24.80    6.90
  -9  19   0   11.90    4.70
   9  19   0    8.90    4.40
   9  19   0   15.40    4.60
   0 -20   0   55.39    7.10
   0  20   0   50.59    7.10
   0  20   0   50.09   10.10
   0  20   0   43.40    6.60
   0  20   0   53.29    6.50
  -2 -20   0   35.90    5.60
   2 -20   0   19.70    4.60
   2  20   0   31.70    5.40
  -2  20   0   20.30    4.70
   2  20   0   21.50    7.20
  -2  20   0   17.30    4.30
   2  20   0   20.90    4.80
  -2  20   0    9.80    6.60
  -2  20   0   22.10    4.90
   2  20   0   21.50    5.00
  -4 -20   0   37.10    5.80
   4 -20   0   42.30    6.30
   4  20   0   58.69    7.50
  -4  20   0   57.49    7.80
   4  20   0   42.50    8.50
  -4  20   0   66.79   11.60
   4  20   0   47.00    6.80
   4  20   0   45.20    6.20
  -4  20   0   49.20    7.20
  -4  20   0   48.00    7.00
   6 -20   0   44.30    6.70
  -6 -20   0   39.20    6.00
   6  20   0   38.10    6.20
   6  20   0   56.39    9.20
  -6  20   0   45.60    7.30
  -6  20   0   51.99   10.40
  -6  20   0   51.09    7.60
   6  20   0   33.10    6.10
  -6  20   0   38.80    6.50
  -8 -20   0    9.10    3.50
   8 -20   0    9.00    3.70
   8 -20   0   18.30    4.80
  -8  20   0   16.60    6.50
  -8  20   0   11.50    4.40
   8  20   0   21.10    5.60
   1 -21   0   37.60    6.10
  -1 -21   0   46.00    6.60
  -1  21   0   47.40    7.20
   1  21   0   49.70    7.20
  -1  21   0   62.59    7.50
  -1  21   0   59.29    7.90
   1  21   0   62.99    7.50
   1  21   0   58.59   11.40
   1  21   0   57.79    7.70
  -1  21   0   47.10   10.80
   3 -21   0    2.70    2.90
  -3 -21   0    2.40    2.50
   3  21   0    6.10    3.40
  -3  21   0   -0.30    2.80
  -3  21   0    1.60    2.90
  -3  21   0    3.40    5.30
  -3  21   0    8.40    3.50
   3  21   0    0.00    2.80
   3  21   0    2.50    2.80
   3  21   0    5.80    5.30
   5 -21   0  134.59   12.50
  -5 -21   0  129.09    9.90
   5  21   0  129.99   12.60
  -5  21   0  150.98   17.80
  -5  21   0  122.89   12.50
   5  21   0  148.69   16.40
   5  21   0  141.09   10.50
   0 -22   0   49.10    7.30
   0  22   0   54.49    8.00
   0  22   0   49.70   11.10
   2 -22   0  181.28   12.90
   2  22   0  153.48   18.00
   2  22   0  171.68   12.80
  -2  22   0  210.48   22.10
  -2  22   0  207.68   13.80
  18   0  -1    0.70    2.20
  18   0  -1   -0.50    2.90
  18   0  -1    3.30    3.50
  18   0  -1   -2.40    2.20
  18   0  -1   -1.30    2.80
  16   0  -1   -0.80    1.70
  16   0  -1    0.10    2.20
  16   0  -1    1.40    2.70
  16   0  -1    1.00    2.10
 -16   0   1    0.80    1.60
  16   0  -1   -1.50    2.30
  14   0  -1    2.70    1.70
 -14   0   1    5.20    2.10
  14   0  -1    1.70    1.80
  14   0  -1    2.10    2.20
  14   0  -1   -1.30    1.70
  14   0  -1    0.70    2.10
  12   0  -1   -0.50    1.30
  12   0  -1    2.60    2.50
  12   0  -1   -0.90    1.30
 -12   0   1    0.50    1.10
  12   0  -1    0.80    1.80
 -12   0   1    0.80    1.50
  12   0  -1    3.00    2.10
  10   0  -1    2.20    1.90
  10   0  -1    0.10    1.10
  10   0  -1   -0.60    1.30
 -10   0   1    1.90    1.20
 -10   0   1    0.80    1.30
 -10   0   1   -0.20    1.00
  10   0  -1    2.50    1.80
  10   0  -1   -1.40    0.90
  -8   0   1   -0.20    1.10
   8   0  -1    1.30    1.00
   8   0  -1    0.20    0.80
  -8   0   1    1.30    1.50
  -8   0   1    0.10    0.80
   8   0  -1   -0.30    1.40
   8   0  -1    1.70    1.50
  -8   0   1    0.30    0.80
   8   0  -1    0.40    1.00
   8   0  -1    0.40    1.20
   6   0  -1    0.90    0.90
   6   0  -1    2.50    0.90
  -6   0   1   -0.20    0.70
   6   0  -1    0.70    1.10
   6   0  -1    0.70    1.20
  -6   0   1   -2.00    0.90
   6   0  -1   -0.30    0.40
  -6   0   1    0.50    1.10
  -6   0   1    0.20    0.70
   6   0  -1    3.20    1.40
   6   0  -1   -0.80    0.60
   4   0  -1   -2.50    0.50
  -4   0   1   -2.10    0.60
   4   0  -1   -2.30    0.90
   4   0  -1   -2.50    0.70
   4   0  -1   -2.20    0.70
  -4   0   1   -1.90    0.70
   4   0  -1   -1.50    0.70
   2   0  -1   -0.70    0.30
  -2   0   1   -0.90    0.30
   2   0  -1   -0.90    0.20
   2   0  -1   -1.20    0.20
  -2   0   1   -1.60    0.20
   2   0  -1   -1.10    0.60
   0   0   1   -0.20    0.40
   0   0  -1    0.00    0.40
   0   0   1   -0.30    0.40
   0   0   1    0.40    0.40
   0   0  -1   -0.60    0.30
   0   0  -1    0.00    0.20
   0   0   1   -0.10    0.20
   0   0   1   -0.40    0.20
   0   0  -1   -0.20    0.30
   0   0  -1   -0.20    0.40
   0   0  -1    1.70    0.50
  -2   0  -1    0.70    0.80
  -2   0  -1   -0.40    0.70
   2   0   1   -0.10    0.50
  -2   0  -1    0.90    0.80
  -2   0  -1    2.10    0.90
  -2   0  -1    0.50    0.60
   2   0   1    4.30    0.90
  -2   0  -1    0.00    0.70
   2   0   1    0.20    0.70
   2   0   1    0.20    0.60
  -2   0  -1   -0.60    0.50
   4   0   1    0.70    0.80
   4   0   1   -0.40    0.60
  -4   0  -1    0.20    0.50
   4   0   1    0.90    1.00
  -4   0  -1    0.70    0.80
  -4   0  -1    0.00    0.80
  -4   0  -1    1.90    1.10
  -4   0  -1    1.00    0.90
   4   0   1    1.90    0.90
   4   0   1    2.20    1.00
  -4   0  -1    1.20    1.10
  -4   0  -1   -0.90    0.60
  -6   0  -1    0.20    0.40
  -6   0  -1    2.30    1.20
  -6   0  -1    0.40    1.00
   6   0   1   -0.80    0.90
  -6   0  -1   -0.40    1.20
  -6   0  -1    0.40    1.40
  -6   0  -1   -0.70    0.80
   6   0   1    0.30    0.90
  -6   0  -1    0.40    0.50
   6   0   1   -0.20    1.20
   6   0   1    0.10    1.40
   6   0   1    0.60    0.80
   8   0   1    0.80    1.50
  -8   0  -1    2.00    1.80
   8   0   1    1.50    1.60
   8   0   1   -1.40    1.50
  -8   0  -1   -0.10    1.10
   8   0   1    1.20    1.20
  -8   0  -1    0.00    1.70
  -8   0  -1   -0.60    1.20
   8   0   1   -1.20    1.00
  -8   0  -1    0.20    1.10
 -10   0  -1    0.60    1.50
  10   0   1   -0.40    1.60
  10   0   1   -0.40    1.80
 -10   0  -1    0.00    1.10
 -10   0  -1    1.60    1.90
  10   0   1    0.60    1.40
 -10   0  -1    1.60    1.60
  10   0   1    0.20    1.40
  10   0   1    1.70    1.30
 -10   0  -1    0.70    1.00
  12   0   1    0.50    1.40
 -12   0  -1   -0.10    1.90
 -12   0  -1    3.00    1.80
  12   0   1    2.90    2.40
  12   0   1   -1.20    1.40
  12   0   1    2.00    2.50
 -12   0  -1   -2.00    1.30
  12   0   1    0.70    2.10
 -12   0  -1    0.20    1.60
  14   0   1    1.60    2.50
  14   0   1    0.80    2.00
  14   0   1    2.00    2.10
 -14   0  -1   -1.80    1.80
  14   0   1    0.20    2.20
  14   0   1    1.50    2.50
 -14   0  -1    0.20    1.70
  16   0   1   -2.00    1.90
  16   0   1   -1.40    1.70
  16   0   1    0.00    2.90
  16   0   1   -2.40    2.70
  16   0   1    2.80    3.00
 -16   0  -1    3.40    2.40
 -18   0  -1    2.10    2.60
  18   0   1    2.90    3.00
  18   0   1    1.00    3.20
  18   0   1   -0.70    2.70
  19  -1  -1  100.29   10.10
  19  -1  -1  120.69    9.10
  19  -1  -1  102.29   11.70
  19  -1  -1  116.99    9.60
  19   1  -1   77.69    8.70
  19   1  -1  118.49    9.00
  19   1  -1  111.89   11.70
  19   1  -1  122.69   11.80
  17  -1  -1   70.69    8.90
  17  -1  -1   40.50    6.30
  17  -1  -1   43.50    5.80
  17  -1  -1   38.20    6.70
  17  -1  -1   39.80    5.60
  17   1  -1   53.79    6.20
  17   1  -1   36.90    6.60
  17   1  -1   40.30    6.20
  17   1  -1   34.10    6.00
  17   1  -1   53.19    6.40
 -15  -1   1   31.20    4.20
  15  -1  -1   26.30    4.60
  15  -1  -1   25.40    4.00
  15  -1  -1   37.10    6.00
  15  -1  -1   27.40    4.50
  15  -1  -1   26.40    5.30
  15   1  -1   25.70    5.00
  15   1  -1   30.80    5.50
  15   1  -1   23.50    4.10
  15   1  -1   22.60    3.80
  15   1  -1   25.60    4.80
 -15   1   1   28.80    4.10
 -13  -1   1   20.00    3.20
  13  -1  -1   20.50    3.50
  13  -1  -1   12.90    3.70
  13  -1  -1   14.20    3.60
  13  -1  -1   16.30    3.00
  13  -1  -1   15.80    3.50
  13   1  -1   20.60    3.20
 -13   1   1   16.60    3.00
  13   1  -1   21.40    4.10
  13   1  -1   18.40    3.90
 -13   1   1   17.90    3.40
  13   1  -1   14.10    3.00
  13   1  -1    9.10    3.00
  11  -1  -1   53.19    5.40
 -11  -1   1   60.89    4.50
  11  -1  -1   60.59    4.50
  11  -1  -1   59.59    4.80
  11  -1  -1   50.79    5.60
  11  -1  -1   70.99    7.00
 -11  -1   1   65.19    4.60
  11   1  -1   66.09    6.40
  11   1  -1   58.39    5.80
 -11   1   1   50.09    4.30
  11   1  -1   51.59    5.10
  11   1  -1   53.79    4.30
 -11   1   1   69.39    5.40
  11   1  -1   59.39    6.40
 -11   1   1   58.89    4.50
   9  -1  -1   94.89    6.70
  -9  -1   1   93.99    5.50
   9  -1  -1   88.59    5.40
  -9  -1   1   87.79    5.20
   9  -1  -1   81.89    5.90
  -9  -1   1   99.79    6.80
   9  -1  -1   84.49    5.70
   9  -1  -1   86.49    5.20
  -9  -1   1   84.89    5.20
   9   1  -1   91.29    6.00
  -9   1   1   82.99    5.30
   9   1  -1   80.69    5.20
   9   1  -1   79.79    5.00
   9   1  -1   73.89    5.70
  -9   1   1   86.59    6.10
   9   1  -1   85.39    6.40
  -9   1   1   87.89    5.20
   7  -1  -1  121.49    6.70
  -7  -1   1  107.19    6.80
   7  -1  -1  105.39    5.90
  -7  -1   1  123.89    6.10
  -7  -1   1  111.29    5.80
   7  -1  -1  115.79    6.90
  -7  -1   1  107.19    5.70
   7  -1  -1  116.29    4.90
   7  -1  -1  103.99    5.60
   7  -1  -1  112.49    6.00
   7  -1  -1  117.29    6.30
  -7   1   1  114.09    5.90
   7   1  -1  115.39    6.60
   7   1  -1  115.49    6.00
  -7   1   1  107.79    6.60
  -7   1   1  106.59    5.80
   7   1  -1  117.99    7.00
   7   1  -1  124.79    5.70
   7   1  -1  116.89    5.90
   7   1  -1  104.69    6.30
   5  -1  -1    8.00    1.60
   5  -1  -1    7.40    1.10
  -5  -1   1    8.90    1.20
   5  -1  -1    8.90    1.70
   5  -1  -1    4.90    0.90
  -5  -1   1    4.90    1.40
  -5  -1   1    8.90    1.20
   5  -1  -1    8.50    1.30
   5  -1  -1    4.50    1.10
   5  -1  -1    6.50    1.30
  -5   1   1    9.60    1.90
   5   1  -1    8.10    1.40
   5   1  -1    8.40    1.00
   5   1  -1    7.60    1.20
   5   1  -1    6.70    1.70
   5   1  -1    6.80    0.80
  -5   1   1    7.50    1.20
   5   1  -1    8.20    1.00
  -5   1   1    6.90    0.90
   5   1  -1    5.60    1.00
  -5   1   1    5.40    1.00
  -3  -1   1   24.50    1.40
   3  -1  -1   23.50    1.60
   3  -1  -1   25.00    1.90
   3  -1  -1   25.10    1.50
   3  -1  -1   28.40    1.50
   3  -1  -1   23.80    1.40
   3  -1  -1   23.40    1.90
   3   1  -1   25.30    2.00
   3   1  -1   24.30    1.10
   3   1  -1   24.90    1.40
  -3   1   1   22.00    1.70
  -3   1   1   26.90    1.80
   3   1  -1   24.90    1.30
  -3   1   1   23.50    1.50
  -3   1   1   25.80    1.50
  -3   1   1   26.20    2.10
   1  -1  -1    3.10    0.40
   1  -1  -1    1.60    0.40
   1  -1  -1    1.20    0.30
   1  -1  -1    1.40    0.40
  -1  -1   1    1.40    0.30
   1  -1  -1    1.70    0.40
   1  -1  -1    1.10    0.60
  -1  -1   1    1.00    0.30
   1  -1  -1    1.00    0.30
   1  -1  -1    1.00    0.40
   1  -1  -1    1.40    0.40
   1  -1  -1    1.60    0.50
   1   1  -1    2.10    0.30
   1   1  -1    1.40    0.40
  -1   1   1    1.10    0.40
   1   1  -1    1.40    0.30
  -1   1   1    1.80    0.60
  -1   1   1    1.80    0.40
  -1   1   1    4.00    0.50
   1  -1   1  181.88    7.20
  -1  -1  -1  178.28    7.50
   1  -1   1  168.48    7.20
  -1  -1  -1  177.68    7.20
  -1  -1  -1  169.08    7.40
   1  -1   1  177.58    7.10
  -1  -1  -1  171.78    7.30
   1  -1   1  172.18    7.30
  -1  -1  -1  185.08    7.30
   1  -1   1  173.08    7.20
  -1  -1  -1  177.58    7.20
   1  -1   1  169.78    7.10
  -1  -1  -1  155.28    7.40
   1   1   1  166.38    7.20
  -1   1  -1  175.68    7.50
  -1   1  -1  170.28    7.30
   1   1   1  165.28    7.30
  -1   1  -1  182.78    7.40
   1   1   1  172.58    7.30
  -1   1  -1  162.18    7.30
   1   1   1  170.48    7.40
  -1   1  -1  181.98    7.00
   1   1   1  176.88    7.30
   1   1   1  188.78    7.40
  -1   1  -1  169.68    7.00
   1   1   1  175.18    7.00
   3  -1   1   72.39    3.70
   3  -1   1   67.79    3.90
  -3  -1  -1   70.09    4.00
   3  -1   1   74.39    3.90
  -3  -1  -1   70.69    3.90
   3  -1   1   68.59    4.30
  -3  -1  -1   63.69    3.50
  -3  -1  -1   71.09    4.00
   3  -1   1   69.39    3.90
   3  -1   1   67.19    4.10
  -3  -1  -1   73.99    4.00
  -3  -1  -1   74.19    3.70
  -3  -1  -1   64.09    3.90
   3   1   1   74.59    4.00
  -3   1  -1   66.19    4.00
   3   1   1   81.59    4.00
   3   1   1   66.99    3.90
   3   1   1   70.99    3.80
  -3   1  -1   67.49    4.20
  -3   1  -1   67.29    4.00
  -3   1  -1   71.59    3.50
  -3   1  -1   69.99    3.70
  -3   1  -1   64.89    3.90
  -3   1  -1   81.39    4.50
   3   1   1   65.89    4.00
   5  -1   1  303.97   13.10
  -5  -1  -1  307.87   13.30
  -5  -1  -1  286.97   13.00
   5  -1   1  294.07   13.10
   5  -1   1  250.67   13.30
   5  -1   1  297.17   12.70
  -5  -1  -1  287.17   12.90
  -5  -1  -1  293.17   13.10
   5  -1   1  310.77   13.20
  -5  -1  -1  307.37   13.00
  -5  -1  -1  298.67   12.00
  -5  -1  -1  293.77   13.50
   5   1   1  296.27   12.80
  -5   1  -1  312.17   12.40
  -5   1  -1  261.27   13.60
  -5   1  -1  284.57   13.70
  -5   1  -1  292.97   13.10
   5   1   1  291.27   13.40
  -5   1  -1  299.37   12.30
  -5   1  -1  288.97   13.20
   5   1   1  306.07   13.10
   5   1   1  305.67   13.60
   5   1   1  282.07   13.00
  -7  -1  -1  159.08    9.30
   7  -1   1  149.79    8.00
  -7  -1  -1  142.99    8.30
   7  -1   1  163.38    8.70
   7  -1   1  174.18    8.70
  -7  -1  -1  154.58    8.10
   7  -1   1  155.08    8.70
  -7  -1  -1  158.78    8.60
  -7  -1  -1  180.28    6.80
  -7  -1  -1  157.58    6.70
  -7  -1  -1  158.38    8.50
   7  -1   1  153.68    9.20
  -7   1  -1  168.28    9.40
  -7   1  -1  161.28    8.50
  -7   1  -1  160.98    6.90
   7   1   1  153.58    8.10
   7   1   1  149.99    8.80
  -7   1  -1  170.48    7.30
  -7   1  -1  161.88    7.30
  -7   1  -1  155.68    9.40
  -7   1  -1  162.28    7.70
   7   1   1  161.78    8.60
   7   1   1  141.79    9.00
  -7   1  -1  160.78    8.50
   7   1   1  153.58    8.40
   9  -1   1   92.59    5.80
   9  -1   1   75.99    6.10
  -9  -1  -1   84.79    5.90
   9  -1   1   73.39    5.90
  -9  -1  -1  100.09    6.30
   9  -1   1   84.89    6.00
  -9  -1  -1   81.59    5.50
   9  -1   1   97.39    7.20
  -9  -1  -1   87.29    6.00
  -9  -1  -1   93.49    7.00
   9   1   1   78.39    6.70
  -9   1  -1   74.89    5.70
   9   1   1   92.69    6.30
   9   1   1   88.19    6.10
  -9   1  -1   82.39    6.50
  -9   1  -1   76.89    5.80
   9   1   1   83.29    5.70
  -9   1  -1   84.09    6.80
  -9   1  -1   84.89    5.10
   9   1   1   97.79    6.70
 -11  -1  -1  297.47   13.80
  11  -1   1  273.27   15.20
  11  -1   1  293.47   15.00
 -11  -1  -1  304.77   14.80
  11  -1   1  321.27   16.40
  11  -1   1  289.17   15.30
  11  -1   1  305.77   14.60
 -11  -1  -1  296.97   14.40
 -11  -1  -1  279.37   15.60
 -11  -1  -1  304.47   15.00
 -11   1  -1  303.27   15.00
  11   1   1  281.47   15.20
  11   1   1  292.67   14.40
 -11   1  -1  280.67   15.80
  11   1   1  305.77   16.30
  11   1   1  299.97   15.10
  11   1   1  286.27   15.40
 -11   1  -1  292.37   14.90
 -11   1  -1  308.17   15.30
  13  -1   1  124.29    9.40
  13  -1   1  115.19    7.80
  13  -1   1  106.29    8.40
  13  -1   1  100.09    8.20
  13  -1   1  112.69    8.20
 -13  -1  -1  107.59    8.60
 -13  -1  -1   96.89    7.60
  13   1   1  101.69    8.30
 -13   1  -1  100.99    8.50
  13   1   1   99.89    7.30
  13   1   1   99.19    8.10
  13   1   1  107.19    8.10
 -13   1  -1  103.19    7.60
 -13   1  -1  119.29    8.10
  13   1   1  122.89    9.40
  15  -1   1  107.89    8.80
 -15  -1  -1   97.89   10.00
  15  -1   1  102.89   10.60
 -15  -1  -1  101.99    7.90
  15  -1   1   91.99    9.70
  15  -1   1  105.89    7.90
  15  -1   1   95.69    9.20
  15   1   1   84.09    8.80
  15   1   1   90.79    9.40
  15   1   1   90.19    9.90
  15   1   1  101.19    7.90
 -15   1  -1   98.99    8.00
  15   1   1   98.39    9.80
 -15   1  -1   86.49    9.50
  17  -1   1   36.70    6.20
  17  -1   1   38.40    6.90
  17  -1   1   39.20    7.40
 -17  -1  -1   47.00    6.50
  17  -1   1   34.40    6.20
  17   1   1   37.60    6.10
  17   1   1   36.80    6.60
  17   1   1   43.90    7.50
 -17   1  -1   35.30    5.60
  17   1   1   23.70    5.50
  18  -2  -1   65.59    8.00
  18  -2  -1   51.89    8.00
  18  -2  -1   59.69    8.10
  18  -2  -1   45.70    6.10
  18  -2  -1   56.59    7.20
  18   2  -1   57.39    8.50
  18   2  -1   60.39    7.00
  18   2  -1   70.09    8.60
  18   2  -1   38.40    6.80
  18   2  -1   46.80    6.20
  16  -2  -1  112.59    9.40
  16  -2  -1  114.89    8.80
  16  -2  -1  123.39    8.40
  16  -2  -1  107.29    8.50
  16  -2  -1  119.19   11.50
  16   2  -1  109.89    8.20
  16   2  -1  115.89    9.80
  16   2  -1  119.79    8.20
  16   2  -1  123.39    9.50
 -16   2   1  107.99    7.90
  16   2  -1  113.19    9.40
  14  -2  -1  231.08   13.90
  14  -2  -1  222.18   12.60
  14  -2  -1  248.78   14.40
 -14  -2   1  241.78   12.30
  14  -2  -1  234.28   13.00
  14  -2  -1  240.38   12.50
  14   2  -1  212.38   12.40
  14   2  -1  240.08   14.10
 -14   2   1  238.78   13.10
  14   2  -1  228.08   13.50
 -14   2   1  229.08   12.40
  14   2  -1  240.78   12.40
  14   2  -1  230.38   13.40
  12  -2  -1  191.68   11.60
  12  -2  -1  204.28   11.00
 -12  -2   1  207.78   10.50
  12  -2  -1  223.18   12.60
  12  -2  -1  213.18   10.70
  12  -2  -1  198.88   11.20
  12   2  -1  199.58   11.70
  12   2  -1  196.18   10.70
  12   2  -1  205.48   11.60
 -12   2   1  211.18   11.60
  12   2  -1  188.58   10.30
 -12   2   1  200.18   10.60
  12   2  -1  198.98   12.00
 -10  -2   1  138.69    8.50
 -10  -2   1  115.69    6.80
  10  -2  -1  132.49    7.30
 -10  -2   1  112.69    6.70
  10  -2  -1  121.99    8.30
  10  -2  -1  117.79    7.90
  10  -2  -1  117.39    6.80
  10  -2  -1  120.59    7.30
 -10   2   1  122.89    7.00
  10   2  -1  125.69    7.80
 -10   2   1  114.79    6.90
  10   2  -1  120.59    8.10
  10   2  -1  136.19    8.00
  10   2  -1  107.19    6.50
  10   2  -1  121.99    7.00
 -10   2   1  137.19    8.30
   8  -2  -1   41.20    3.20
   8  -2  -1   40.40    4.60
   8  -2  -1   35.80    3.70
   8  -2  -1   42.00    3.40
  -8  -2   1   37.00    3.10
   8  -2  -1   46.20    4.50
  -8  -2   1   39.10    3.10
  -8  -2   1   37.60    4.60
   8   2  -1   50.49    3.20
  -8   2   1   41.90    3.30
   8   2  -1   41.90    3.30
   8   2  -1   38.10    4.10
   8   2  -1   55.49    4.20
  -8   2   1   42.60    2.30
   8   2  -1   49.00    3.50
   8   2  -1   43.50    4.80
  -8   2   1   46.10    5.00
  -8   2   1   43.20    3.30
   6  -2  -1    9.60    1.60
  -6  -2   1    9.00    1.90
   6  -2  -1   10.80    1.40
   6  -2  -1   12.20    2.10
   6  -2  -1   10.40    1.70
   6  -2  -1    9.90    1.60
   6  -2  -1    9.80    1.70
   6  -2  -1    9.60    1.80
  -6  -2   1    9.70    1.40
  -6  -2   1   12.40    1.60
   6   2  -1   11.40    1.60
  -6   2   1   11.30    1.40
  -6   2   1   11.30    1.60
  -6   2   1   10.60    1.60
   6   2  -1   11.40    1.40
   6   2  -1   12.10    1.60
   6   2  -1   12.40    1.40
   6   2  -1   11.90    1.30
  -6   2   1   11.70    2.50
  -6   2   1   14.60    1.60
   6   2  -1   10.90    2.20
   6   2  -1   10.20    1.90
  -4  -2   1   19.60    1.40
   4  -2  -1   18.60    1.40
  -4  -2   1   20.20    1.40
   4  -2  -1   24.10    2.30
   4  -2  -1   20.50    1.60
   4  -2  -1   16.70    2.00
   4  -2  -1   27.40    1.80
   4  -2  -1   19.60    1.60
  -4   2   1   26.70    2.10
  -4   2   1   19.90    1.80
   4   2  -1   18.50    1.40
   4   2  -1   20.10    1.30
  -4   2   1   16.40    1.50
  -4   2   1   23.70    2.80
   4   2  -1   21.50    1.50
   4   2  -1   19.80    2.00
   4   2  -1   27.00    2.00
  -4   2   1   19.80    1.50
  -4   2   1   17.70    1.90
   4   2  -1   18.30    2.40
   2  -2  -1   30.40    1.60
  -2  -2   1   34.40    1.60
   2  -2  -1   29.70    1.90
   2  -2  -1   29.30    1.70
   2  -2  -1   32.30    1.40
   2  -2  -1   32.50    1.80
   2  -2  -1   32.40    1.80
   2  -2  -1   34.20    2.50
   2   2  -1   34.50    2.50
  -2   2   1   30.90    1.80
   2   2  -1   32.10    1.60
   2   2  -1   29.40    1.50
  -2   2   1   29.60    1.70
  -2   2   1   32.40    1.90
  -2   2   1   31.30    1.70
  -2   2   1   32.50    2.40
   2   2  -1   28.20    1.90
   0  -2   1   23.40    1.50
   0  -2  -1   23.40    1.50
   0  -2  -1   23.00    1.50
   0  -2  -1   22.10    1.20
   0  -2   1   22.60    1.10
   0  -2  -1   19.70    2.00
   0  -2  -1   22.90    1.40
   0  -2   1   27.00    1.40
   0  -2  -1   19.60    2.10
   0  -2  -1   22.00    1.40
   0  -2  -1   19.90    1.40
   0   2   1   23.60    1.40
   0   2  -1   20.90    1.40
   0   2   1   22.90    1.60
   0   2  -1   21.40    1.40
   0   2   1   19.00    2.00
   0   2  -1   20.70    1.40
   0   2  -1   21.00    1.80
   0   2   1   23.90    1.50
   0   2  -1   22.30    1.10
   0   2  -1   20.60    2.20
   0   2  -1   24.00    1.40
   0   2   1   22.40    1.50
   0   2   1   24.00    1.50
   0   2   1   23.90    2.00
   0   2   1   23.30    1.10
  -2  -2  -1   93.39    4.30
   2  -2   1   92.19    4.40
  -2  -2  -1   85.79    4.30
   2  -2   1   89.89    4.30
   2  -2   1   85.69    4.50
   2  -2   1   87.29    4.50
  -2  -2  -1   80.69    4.50
  -2  -2  -1   85.59    4.40
   2  -2   1   86.29    4.30
  -2  -2  -1   89.29    4.90
  -2  -2  -1   81.39    4.30
  -2   2  -1  100.59    5.00
   2   2   1   85.79    4.40
   2   2   1   82.39    4.40
   2   2   1   92.29    4.40
   2   2   1   78.79    4.60
  -2   2  -1   85.39    4.50
  -2   2  -1  102.29    5.00
  -2   2  -1   86.89    4.20
   2   2   1   84.79    4.40
   2   2   1   89.79    4.50
   2   2   1   80.69    4.30
  -2   2  -1   81.29    4.40
  -2   2  -1   92.79    5.10
  -4  -2  -1  232.28   10.60
   4  -2   1  235.98   10.50
  -4  -2  -1  231.08   10.10
   4  -2   1  244.38   10.20
  -4  -2  -1  238.68   10.80
  -4  -2  -1  228.08   10.50
  -4  -2  -1  241.58   10.00
   4  -2   1  236.18   10.40
  -4  -2  -1  222.68   10.40
  -4  -2  -1  232.28   10.60
   4  -2   1  230.48   10.40
   4  -2   1  208.48   10.70
  -4   2  -1  215.08   11.20
  -4   2  -1  236.48   10.30
  -4   2  -1  234.48   10.60
  -4   2  -1  235.28   11.50
   4   2   1  231.38   10.90
   4   2   1  242.88   10.50
  -4   2  -1  267.67   10.70
   4   2   1  238.08   10.50
   4   2   1  232.68    9.80
   4   2   1  231.28   10.70
  -4   2  -1  219.08   10.50
  -4   2  -1  232.18    9.70
   4   2   1  228.98   10.30
   6  -2   1  326.07   14.50
  -6  -2  -1  311.57   14.40
  -6  -2  -1  316.67   14.50
  -6  -2  -1  311.67   14.50
   6  -2   1  342.97   14.70
   6  -2   1  324.47   14.50
   6  -2   1  315.27   14.00
  -6  -2  -1  316.97   13.30
   6  -2   1  316.17   15.10
  -6  -2  -1  315.77   14.10
  -6  -2  -1  306.07   14.90
  -6  -2  -1  316.47   14.80
  -6   2  -1  345.87   14.10
   6   2   1  333.17   14.20
   6   2   1  331.47   14.50
  -6   2  -1  340.17   15.70
  -6   2  -1  287.47   15.30
   6   2   1  314.97   14.90
  -6   2  -1  320.77   13.40
  -6   2  -1  309.37   14.50
   6   2   1  329.47   14.50
  -6   2  -1  323.67   14.30
   6   2   1  328.77   15.10
  -6   2  -1  313.87   14.50
  -6   2  -1  359.36   14.10
  -8  -2  -1  197.78   11.40
  -8  -2  -1  202.88   10.30
  -8  -2  -1  200.38   10.40
   8  -2   1  206.18   10.30
   8  -2   1  206.68   11.00
   8  -2   1  212.78   11.00
   8  -2   1  232.28   11.90
   8  -2   1  214.48   10.80
  -8  -2  -1  204.28   10.70
  -8  -2  -1  187.58   10.40
   8   2   1  215.68   10.90
   8   2   1  191.38   10.50
  -8   2  -1  212.58   11.80
   8   2   1  215.88   10.40
  -8   2  -1  213.78    9.50
  -8   2  -1  201.68   10.60
  -8   2  -1  214.98    9.30
  -8   2  -1  203.68   11.70
  -8   2  -1  201.08   10.70
  -8   2  -1  229.18    9.40
   8   2   1  197.08   11.40
   8   2   1  229.08   11.50
 -10  -2  -1   75.69    5.80
  10  -2   1   73.99    6.10
  10  -2   1   79.19    6.40
  10  -2   1   88.59    8.30
 -10  -2  -1   73.79    5.70
 -10  -2  -1   75.59    5.40
 -10  -2  -1   73.89    5.40
  10  -2   1   84.59    5.80
 -10  -2  -1   64.49    7.00
  10  -2   1   69.89    5.80
  10   2   1   70.59    5.70
  10   2   1   78.29    6.20
 -10   2  -1   84.39    6.80
  10   2   1   78.19    6.00
 -10   2  -1   71.99    5.70
  10   2   1   83.99    5.80
 -10   2  -1   81.69    6.70
  10   2   1   67.59    7.20
 -10   2  -1   82.99    6.10
 -12  -2  -1    3.50    2.20
 -12  -2  -1    5.60    2.30
  12  -2   1    3.00    2.40
 -12  -2  -1    4.60    2.50
  12  -2   1    8.90    3.40
  12  -2   1    3.40    2.00
  12  -2   1    4.70    2.00
  12  -2   1    3.70    2.20
  12   2   1    4.90    2.40
 -12   2  -1    3.30    2.10
  12   2   1    4.10    2.70
  12   2   1    0.80    1.70
  12   2   1    2.70    2.50
  12   2   1    7.70    2.80
 -12   2  -1   -0.80    1.80
 -12   2  -1    5.00    2.40
 -12   2  -1   10.20    2.70
 -14  -2  -1   55.69    7.30
  14  -2   1   49.30    6.40
  14  -2   1   62.09    7.40
  14  -2   1   63.09    7.50
 -14  -2  -1   62.29    6.80
  14  -2   1   69.09    8.50
  14  -2   1   64.19    6.80
  14   2   1   60.69    6.40
 -14   2  -1   73.79    8.40
  14   2   1   69.29    8.50
 -14   2  -1   50.99    6.20
  14   2   1   48.60    6.70
  14   2   1   68.59    7.60
  14   2   1   63.09    7.00
  16  -2   1   92.79    9.40
  16  -2   1   79.79    8.50
  16  -2   1   85.59   10.00
 -16  -2  -1   71.49    7.60
  16  -2   1   81.29    9.40
  16  -2   1   74.29    8.90
 -16  -2  -1   90.49    9.50
  16   2   1   72.59    8.90
  16   2   1   87.19    8.20
  16   2   1   96.29   10.70
  16   2   1   88.99    9.30
  16   2   1   74.89    8.80
 -16   2  -1   73.39    8.00
  18  -2   1   98.29   10.60
  18  -2   1   87.19   10.40
  18  -2   1   98.69   10.30
  18   2   1   95.39   10.50
  18   2   1   94.69   10.60
  18   2   1  102.39   10.60
  19  -3  -1    3.30    2.80
  19  -3  -1    1.50    2.70
  19  -3  -1   10.70    4.90
  19   3  -1    3.50    4.10
  19   3  -1    4.30    3.00
  19   3  -1    7.80    3.80
  19   3  -1    3.70    3.10
  17  -3  -1   98.39    9.20
  17  -3  -1  141.29   10.90
  17  -3  -1  109.29    8.80
  17  -3  -1   94.39   10.40
  17  -3  -1   94.49    9.30
  17   3  -1  103.89   11.20
  17   3  -1   94.39   10.00
  17   3  -1  110.49    8.10
  17   3  -1  102.19   10.70
  17   3  -1   93.19    9.10
  15  -3  -1    3.00    2.10
  15  -3  -1    3.90    2.80
 -15  -3   1    5.10    2.20
  15  -3  -1    3.80    2.80
  15  -3  -1    1.00    2.00
  15  -3  -1    3.90    3.00
  15   3  -1    1.10    2.10
  15   3  -1    3.00    2.80
  15   3  -1    2.90    2.00
  15   3  -1    0.20    2.50
  15   3  -1   -2.30    2.10
 -15   3   1    1.60    2.00
  13  -3  -1  119.39    8.80
  13  -3  -1  118.29    7.60
 -13  -3   1  130.09    7.70
  13  -3  -1  123.09    9.20
  13  -3  -1  114.19    8.00
  13  -3  -1  115.79    7.90
  13   3  -1  124.69    8.70
  13   3  -1  107.79    7.50
 -13   3   1  128.89    8.70
  13   3  -1  112.89    8.50
  13   3  -1  127.09    9.20
 -13   3   1  115.79    7.50
  13   3  -1  119.99    7.50
 -11  -3   1    1.00    1.30
  11  -3  -1   -1.60    1.50
  11  -3  -1    3.10    2.10
  11  -3  -1    0.90    1.50
 -11  -3   1    3.70    2.10
 -11  -3   1    4.50    1.60
  11  -3  -1    1.60    1.50
  11  -3  -1    1.50    1.30
  11   3  -1    5.10    1.80
  11   3  -1    0.50    1.70
 -11   3   1    2.40    1.40
  11   3  -1    2.50    1.50
  11   3  -1    3.20    2.30
 -11   3   1    0.70    1.60
 -11   3   1    2.60    1.50
  11   3  -1    0.50    1.60
   9  -3  -1   29.90    3.50
   9  -3  -1   30.40    3.50
   9  -3  -1   28.50    3.20
   9  -3  -1   24.70    4.00
  -9  -3   1   33.10    4.40
  -9  -3   1   33.10    3.30
   9  -3  -1   35.60    4.40
  -9  -3   1   29.50    3.20
  -9   3   1   25.40    4.20
  -9   3   1   33.50    2.10
  -9   3   1   29.00    3.40
   9   3  -1   28.70    3.10
   9   3  -1   47.40    4.90
   9   3  -1   23.50    3.50
   9   3  -1   26.90    4.00
  -9   3   1   30.00    3.40
   9   3  -1   29.20    3.40
   7  -3  -1   85.89    5.70
  -7  -3   1   90.19    4.90
  -7  -3   1   77.89    5.60
  -7  -3   1   82.69    4.80
   7  -3  -1   87.89    5.60
   7  -3  -1   87.49    5.20
   7  -3  -1   91.29    4.90
   7  -3  -1   89.49    5.10
  -7  -3   1   78.19    5.40
   7  -3  -1   98.59    5.20
   7   3  -1   85.69    4.80
   7   3  -1   91.79    4.40
   7   3  -1   85.29    5.80
   7   3  -1   95.39    5.10
   7   3  -1   90.19    4.70
   7   3  -1   87.39    5.50
  -7   3   1   94.99    4.80
  -7   3   1   87.19    5.00
  -7   3   1   90.49    6.50
   7   3  -1   98.49    4.50
  -7   3   1   86.39    5.00
  -7   3   1   91.49    4.80
  -5  -3   1    1.00    0.60
   5  -3  -1    0.50    0.70
  -5  -3   1    8.60    1.80
   5  -3  -1    0.60    0.60
   5  -3  -1   -0.10    0.80
   5  -3  -1    0.80    0.70
   5  -3  -1    0.70    0.60
  -5  -3   1    0.70    0.60
  -5  -3   1    2.30    0.70
   5  -3  -1   -0.50    1.00
   5   3  -1    0.80    0.90
  -5   3   1   -0.30    0.70
  -5   3   1    1.10    1.50
  -5   3   1    0.50    0.80
  -5   3   1    0.50    0.70
   5   3  -1    0.40    0.50
   5   3  -1    8.20    1.20
   5   3  -1   -0.80    0.80
   5   3  -1    1.90    0.60
  -5   3   1    0.60    0.90
   5   3  -1    0.40    0.90
  -5   3   1    0.60    0.60
   5   3  -1    0.00    1.00
   3  -3  -1  247.38   10.10
   3  -3  -1  246.08   11.10
   3  -3  -1  238.28    9.50
  -3  -3   1  227.28    9.70
   3  -3  -1  246.78    9.80
  -3  -3   1  254.87    9.70
  -3  -3   1  253.67   10.60
   3  -3  -1  254.97    9.80
   3  -3  -1  238.38   10.00
  -3  -3   1  230.78    9.70
   3   3  -1  243.98    9.60
  -3   3   1  242.98   10.00
  -3   3   1  221.38    9.90
   3   3  -1  243.48    9.80
   3   3  -1  247.18   11.00
  -3   3   1  265.67   11.30
   3   3  -1  214.78   10.10
  -3   3   1  244.38   10.00
   3   3  -1  237.38    9.80
   3   3  -1  234.08   10.80
   3   3  -1  253.07    9.60
  -3   3   1  226.18   10.80
  -3   3   1  244.18   10.10
   1  -3  -1   13.60    1.50
   1  -3  -1   19.00    1.30
   1  -3  -1   13.80    2.20
   1  -3  -1   16.10    1.20
   1  -3  -1   13.60    2.00
   1  -3  -1   16.30    1.40
  -1  -3   1   17.20    1.20
  -1   3   1   13.40    1.40
   1   3  -1   16.20    0.90
   1   3  -1   15.60    1.70
   1   3  -1   16.30    0.80
  -1   3   1   22.40    2.70
  -1   3   1   15.40    1.20
  -1   3   1   15.80    1.30
  -1   3   1   18.50    1.00
  -1   3   1   19.70    1.40
   1   3  -1   19.30    2.50
   1   3  -1   15.10    1.50
   1   3  -1   14.30    1.20
  -1   3   1   15.00    2.20
  -1  -3  -1  539.35   24.80
   1  -3   1  631.44   23.90
   1  -3   1  656.63   24.20
  -1  -3  -1  567.74   24.80
  -1  -3  -1  616.44   24.10
   1  -3   1  628.44   24.10
  -1  -3  -1  603.44   24.20
  -1  -3  -1  640.64   24.20
   1  -3   1  625.84   24.20
  -1  -3  -1  632.34   24.20
   1  -3   1  595.94   23.90
   1  -3   1  628.34   24.10
  -1  -3  -1  658.13   24.00
   1   3   1  619.04   24.40
   1   3   1  602.34   24.90
  -1   3  -1  626.44   24.20
   1   3   1  643.94   24.20
   1   3   1  622.04   24.90
  -1   3  -1  600.24   24.40
   1   3   1  614.64   23.70
  -1   3  -1  628.04   24.10
  -1   3  -1  593.74   25.20
  -1   3  -1  578.04   24.20
   1   3   1  636.34   24.20
  -1   3  -1  657.23   25.30
   1   3   1  620.54   24.20
   1   3   1  614.74   24.30
   3  -3   1   15.60    1.60
   3  -3   1   13.80    1.70
  -3  -3  -1   15.70    1.80
  -3  -3  -1   16.00    2.40
  -3  -3  -1   12.30    1.60
  -3  -3  -1   16.80    1.30
   3  -3   1   14.80    1.70
   3  -3   1   11.80    2.00
   3  -3   1   15.60    1.80
  -3  -3  -1   14.50    2.00
  -3  -3  -1   14.80    1.80
  -3  -3  -1   14.00    1.80
  -3  -3  -1   12.90    1.60
   3   3   1   14.20    1.80
  -3   3  -1   13.90    1.80
   3   3   1   16.20    2.30
  -3   3  -1   13.60    2.60
  -3   3  -1   18.10    2.60
   3   3   1   11.60    1.70
  -3   3  -1   16.70    2.50
  -3   3  -1   15.40    2.30
  -3   3  -1   13.90    1.70
   3   3   1   14.20    1.90
  -3   3  -1   11.30    1.60
   3   3   1   14.50    1.80
   3   3   1   13.20    1.70
  -5  -3  -1  485.55   20.70
   5  -3   1  483.05   21.70
  -5  -3  -1  477.95   21.10
  -5  -3  -1  544.95   20.40
  -5  -3  -1  505.95   21.30
   5  -3   1  510.55   20.70
   5  -3   1  515.95   21.00
  -5  -3  -1  474.55   21.50
  -5  -3  -1  507.15   21.10
  -5  -3  -1  508.25   21.30
   5  -3   1  518.55   21.20
   5  -3   1  507.85   21.20
  -5   3  -1  506.45   21.20
  -5   3  -1  547.75   21.60
  -5   3  -1  525.55   21.60
   5   3   1  496.95   21.70
   5   3   1  509.65   21.50
   5   3   1  503.85   20.90
   5   3   1  509.65   21.00
   5   3   1  507.65   21.10
  -5   3  -1  474.15   22.50
  -5   3  -1  489.85   21.20
   5   3   1  516.05   20.30
  -5   3  -1  519.85   22.30
  -5   3  -1  516.95   21.00
  -5   3  -1  506.35   20.00
  -7  -3  -1    7.90    2.10
  -7  -3  -1   10.00    1.60
   7  -3   1    7.30    2.40
  -7  -3  -1    9.10    1.90
   7  -3   1    4.10    1.60
   7  -3   1   10.60    2.30
  -7  -3  -1    9.20    2.00
  -7  -3  -1    6.40    2.10
  -7  -3  -1    7.60    1.90
   7  -3   1    8.80    2.30
   7  -3   1    7.90    1.80
  -7  -3  -1    9.40    2.50
  -7   3  -1    2.60    2.10
   7   3   1   11.50    2.10
   7   3   1   14.40    2.90
  -7   3  -1    6.70    1.90
  -7   3  -1    7.90    2.00
   7   3   1    7.30    2.30
  -7   3  -1    8.40    1.90
  -7   3  -1    7.50    1.80
   7   3   1    6.50    1.80
   7   3   1    8.60    2.10
  -7   3  -1    7.50    1.30
  -7   3  -1    4.20    1.70
  -7   3  -1   23.60    3.80
  -9  -3  -1  278.57   12.80
  -9  -3  -1  265.17   13.50
  -9  -3  -1  279.07   14.60
  -9  -3  -1  288.97   13.70
   9  -3   1  305.17   15.00
   9  -3   1  277.37   13.40
   9  -3   1  271.07   14.20
   9  -3   1  268.47   13.70
   9  -3   1  268.27   13.80
  -9  -3  -1  282.27   13.80
  -9   3  -1  286.77   15.10
  -9   3  -1  272.27   12.00
   9   3   1  290.47   13.50
  -9   3  -1  308.37   14.20
   9   3   1  263.47   14.30
   9   3   1  289.87   14.00
   9   3   1  292.47   13.90
  -9   3  -1  302.97   14.10
  -9   3  -1  291.07   15.00
   9   3   1  248.28   14.40
 -11  -3  -1    3.60    1.90
  11  -3   1    1.60    1.90
  11  -3   1   -0.60    1.90
  11  -3   1   -0.70    1.60
 -11  -3  -1    1.20    1.80
  11  -3   1    0.40    1.30
 -11  -3  -1   -0.50    1.20
  11  -3   1    0.20    1.60
 -11  -3  -1    2.60    1.60
  11   3   1   -1.10    1.40
  11   3   1    0.10    2.00
  11   3   1    1.50    1.70
 -11   3  -1    1.00    2.00
  11   3   1   -0.20    1.40
 -11   3  -1   -0.60    1.40
 -11   3  -1    0.60    1.50
  11   3   1   -0.70    2.10
 -11   3  -1    0.50    2.00
  13  -3   1   68.89    7.40
  13  -3   1   71.39    6.90
  13  -3   1   60.19    6.80
 -13  -3  -1   64.39    7.40
 -13  -3  -1   66.89    6.80
  13  -3   1   69.99    7.70
  13  -3   1   78.19    8.80
  13   3   1   75.29    8.10
 -13   3  -1   71.99    7.70
  13   3   1   71.49    8.50
  13   3   1   66.29    7.40
 -13   3  -1   79.19    8.50
  13   3   1   66.19    6.60
 -13   3  -1   75.09    7.30
  13   3   1   59.09    6.80
  15  -3   1    3.90    3.10
  15  -3   1    7.10    2.90
 -15  -3  -1    3.60    2.70
  15  -3   1    0.50    2.60
  15  -3   1    7.50    3.80
 -15  -3  -1    4.90    2.70
  15  -3   1    7.20    3.30
  15   3   1    8.80    3.50
  15   3   1    5.30    2.50
  15   3   1    8.00    3.60
  15   3   1    9.30    3.30
  15   3   1    8.60    3.70
 -15   3  -1    8.70    3.10
  17  -3   1    6.30    3.90
  17  -3   1   11.10    4.60
  17  -3   1    3.80    3.00
  17  -3   1    6.50    3.40
 -17  -3  -1    7.60    3.10
  17   3   1   18.10    5.70
  17   3   1    9.60    3.40
  17   3   1   11.60    4.60
 -17   3  -1   12.50    3.90
  17   3   1    6.20    3.50
  18  -4  -1   45.30    6.40
  18  -4  -1   55.89    8.20
  18  -4  -1   48.00    8.10
  18  -4  -1   65.79    7.60
  18   4  -1   43.30    7.30
  18   4  -1   46.00    7.60
  18   4  -1   40.60    7.00
  18   4  -1   49.70    6.50
  18   4  -1   37.00    5.70
  16  -4  -1   16.90    4.10
  16  -4  -1   14.00    4.40
  16  -4  -1    6.20    3.40
  16  -4  -1    8.10    3.10
  16  -4  -1   13.50    3.40
 -16   4   1   18.20    3.80
  16   4  -1    5.80    2.80
  16   4  -1   11.90    3.50
  16   4  -1   12.00    3.90
  16   4  -1    8.70    3.80
  16   4  -1   11.50    4.00
  14  -4  -1   82.59    6.50
  14  -4  -1   70.79    7.90
 -14  -4   1   91.29    6.40
  14  -4  -1   95.09    9.40
  14  -4  -1   92.69    7.00
  14  -4  -1   85.29    6.90
 -14   4   1   80.69    6.40
  14   4  -1   79.29    8.40
 -14   4   1   80.49    8.30
  14   4  -1   80.19    8.20
  14   4  -1   78.09    8.20
  14   4  -1   89.39    6.90
  14   4  -1   77.09    6.20
  12  -4  -1    2.00    1.50
  12  -4  -1    1.10    1.70
 -12  -4   1    0.40    1.20
  12  -4  -1    2.30    2.10
  12  -4  -1   16.40    3.80
  12  -4  -1    2.60    1.80
 -12   4   1    3.70    2.20
  12   4  -1    3.30    1.70
  12   4  -1    3.40    2.20
  12   4  -1    4.40    2.50
  12   4  -1    2.90    1.70
  12   4  -1    1.70    1.90
 -12   4   1    1.30    1.50
  10  -4  -1    2.10    1.50
  10  -4  -1    2.90    2.10
 -10  -4   1    5.10    1.60
 -10  -4   1    0.00    1.40
  10  -4  -1    0.60    1.40
 -10  -4   1    2.00    1.30
  10  -4  -1    0.00    1.00
  10  -4  -1    2.40    1.90
  10   4  -1    2.10    1.30
  10   4  -1    3.90    2.20
  10   4  -1    3.80    2.00
  10   4  -1    1.10    1.40
 -10   4   1    1.80    2.20
 -10   4   1    1.50    1.10
 -10   4   1    5.50    1.80
  10   4  -1    2.70    1.90
  -8  -4   1  265.67   13.20
  -8  -4   1  263.67   12.10
   8  -4  -1  264.87   13.30
   8  -4  -1  287.07   12.30
   8  -4  -1  261.67   12.30
  -8  -4   1  268.77   12.10
   8  -4  -1  269.87   13.10
   8  -4  -1  256.77   12.20
   8  -4  -1  264.57   12.50
   8   4  -1  262.07   13.30
  -8   4   1  291.57   12.10
   8   4  -1  251.87   13.00
   8   4  -1  260.57   12.10
  -8   4   1  276.17   12.00
  -8   4   1  269.87   12.40
  -8   4   1  290.07   14.60
  -8   4   1  272.27   12.30
   8   4  -1  284.87   11.40
   8   4  -1  260.07   11.90
   8   4  -1  280.17   11.40
  -6  -4   1  224.98   11.00
  -6  -4   1  208.78   11.30
  -6  -4   1  243.58   10.30
   6  -4  -1  248.28   11.60
  -6  -4   1  228.08   10.20
   6  -4  -1  230.18   10.10
   6  -4  -1  239.88   10.30
  -6  -4   1  237.28   10.20
   6  -4  -1  225.28   10.50
   6  -4  -1  242.08   11.00
  -6   4   1  230.88   12.50
  -6   4   1  223.08   10.80
   6   4  -1  248.88   11.00
   6   4  -1  232.58   11.20
  -6   4   1  252.47   11.00
   6   4  -1  236.38   10.30
   6   4  -1  233.68   10.10
   6   4  -1  242.88   10.40
   6   4  -1  248.08   10.90
  -6   4   1  219.28   10.40
  -6   4   1  234.18   10.50
   6   4  -1  225.28   10.90
  -6   4   1  255.47   11.10
  -4  -4   1  374.56   15.10
   4  -4  -1  339.57   15.70
   4  -4  -1  346.47   14.10
  -4  -4   1  357.46   14.00
  -4  -4   1  328.37   14.10
  -4  -4   1  373.36   14.30
   4  -4  -1  341.77   14.30
   4  -4  -1  372.16   13.70
   4  -4  -1  336.07   14.40
   4  -4  -1  357.96   14.50
   4  -4  -1  341.97   13.60
  -4  -4   1  334.27   14.00
   4   4  -1  361.56   15.60
  -4   4   1  342.27   14.30
   4   4  -1  356.16   14.20
  -4   4   1  344.87   14.30
  -4   4   1  340.67   14.50
   4   4  -1  357.16   14.10
  -4   4   1  340.77   15.40
   4   4  -1  338.27   15.40
   4   4  -1  325.07   14.50
   4   4  -1  369.36   13.60
  -4   4   1  350.26   15.90
   4   4  -1  316.07   13.90
  -4   4   1  352.26   15.50
   2  -4  -1  102.29    5.00
   2  -4  -1   94.59    4.50
   2  -4  -1   98.49    4.50
  -2  -4   1  103.99    4.50
  -2  -4   1  106.89    4.80
   2  -4  -1   95.09    6.00
   2  -4  -1   95.09    4.70
  -2   4   1   96.99    5.90
   2   4  -1   96.59    4.70
  -2   4   1   90.09    4.50
  -2   4   1  103.69    4.70
  -2   4   1  111.09    5.60
   2   4  -1  105.69    5.00
  -2   4   1  100.09    4.70
  -2   4   1   93.69    4.70
   2   4  -1   97.69    6.00
   2   4  -1   99.29    4.50
   2   4  -1  102.89    6.10
   2   4  -1  101.69    4.60
  -2   4   1   90.69    5.90
   2   4  -1   99.69    4.30
   0  -4  -1  726.33   33.00
   0  -4  -1  749.92   32.50
   0  -4  -1  845.52   31.80
   0  -4   1  859.31   30.90
   0  -4  -1  821.82   31.90
   0  -4  -1  865.81   31.80
   0  -4   1  869.11   31.10
   0  -4   1  699.43   31.00
   0  -4   1  869.31   31.90
   0  -4   1  845.22   31.70
   0   4  -1  818.32   32.90
   0   4  -1  819.82   31.70
   0   4  -1  759.72   33.40
   0   4  -1  822.12   31.70
   0   4   1  849.52   31.80
   0   4  -1  819.12   31.50
   0   4   1  794.52   31.60
   0   4  -1  775.42   33.40
   0   4   1  774.42   33.00
   0   4   1  826.92   31.40
   0   4   1  848.12   32.30
   0   4   1  865.61   31.70
   0   4  -1  853.51   31.80
   0   4   1  852.81   31.90
  -2  -4  -1    3.50    0.90
  -2  -4  -1    5.30    1.00
  -2  -4  -1    6.10    1.80
   2  -4   1    4.30    1.20
  -2  -4  -1    3.90    1.00
   2  -4   1    2.70    1.00
  -2  -4  -1    4.30    1.10
  -2  -4  -1    5.20    1.60
   2  -4   1    3.90    1.00
   2  -4   1    3.10    0.80
   2  -4   1    4.40    1.00
  -2  -4  -1    5.30    1.10
  -2   4  -1    6.00    1.90
   2   4   1    5.90    1.40
   2   4   1    4.10    1.40
   2   4   1    4.50    1.00
   2   4   1    3.80    1.00
  -2   4  -1    3.80    1.00
  -2   4  -1    3.70    1.00
  -2   4  -1    4.50    1.80
  -2   4  -1    3.10    1.00
   2   4   1    3.30    1.30
   2   4   1    1.90    0.90
  -2   4  -1    1.70    1.10
  -2   4  -1    4.60    1.90
  -4  -4  -1    2.10    1.30
   4  -4   1    1.00    0.70
  -4  -4  -1    1.20    0.60
  -4  -4  -1    4.10    1.30
  -4  -4  -1    2.10    1.00
   4  -4   1    1.30    0.80
  -4  -4  -1    0.70    0.80
  -4  -4  -1   -1.00    1.20
  -4  -4  -1    1.10    0.90
  -4  -4  -1    1.50    0.90
   4  -4   1    0.20    0.70
   4  -4   1   -0.40    0.90
   4  -4   1    1.70    1.00
  -4   4  -1    1.20    1.00
  -4   4  -1    1.30    1.60
  -4   4  -1    1.80    1.00
  -4   4  -1    3.20    1.10
  -4   4  -1    0.50    1.20
   4   4   1    2.60    1.00
   4   4   1    1.70    1.00
  -4   4  -1    3.40    1.60
   4   4   1    3.80    1.20
   4   4   1    2.60    1.00
   4   4   1    2.50    1.20
  -4   4  -1    0.90    1.40
   4   4   1    2.50    1.00
   6  -4   1  780.72   31.20
   6  -4   1  805.82   32.30
   6  -4   1  779.02   31.60
   6  -4   1  767.42   30.90
  -6  -4  -1  765.62   31.60
  -6  -4  -1  719.13   31.60
  -6  -4  -1  774.62   30.20
  -6  -4  -1  754.12   32.00
  -6  -4  -1  784.62   31.40
  -6  -4  -1  766.32   31.10
  -6  -4  -1  741.13   31.40
   6  -4   1  738.23   31.30
  -6   4  -1  745.13   33.40
   6   4   1  786.72   31.30
   6   4   1  767.42   32.10
   6   4   1  741.93   31.80
  -6   4  -1  817.12   32.20
  -6   4  -1  817.92   32.10
   6   4   1  786.62   31.10
  -6   4  -1  767.42   29.90
  -6   4  -1  753.92   31.20
   6   4   1  776.32   30.40
  -6   4  -1  772.32   31.60
  -6   4  -1  781.72   32.60
  -6   4  -1  739.43   31.40
  -8  -4  -1   72.29    4.00
  -8  -4  -1   71.09    4.20
  -8  -4  -1   71.99    5.20
   8  -4   1   77.09    5.00
   8  -4   1   65.59    5.10
  -8  -4  -1   62.29    5.20
  -8  -4  -1   51.29    5.70
   8  -4   1   63.29    6.50
  -8  -4  -1   57.09    4.80
  -8  -4  -1   65.79    6.40
   8  -4   1   67.89    5.50
   8  -4   1   65.89    5.10
   8   4   1   58.59    6.20
   8   4   1   66.69    5.10
  -8   4  -1   70.59    7.40
  -8   4  -1   62.09    5.10
  -8   4  -1   68.29    3.70
   8   4   1   80.69    6.00
  -8   4  -1   73.79    4.80
  -8   4  -1   56.49    6.30
  -8   4  -1   69.59    4.80
  -8   4  -1   66.19    5.10
  -8   4  -1   74.89    5.50
   8   4   1   67.59    4.90
   8   4   1   69.89    5.20
 -10  -4  -1  350.16   16.00
  10  -4   1  333.67   16.20
  10  -4   1  316.67   16.50
  10  -4   1  354.16   17.20
 -10  -4  -1  315.17   15.80
  10  -4   1  326.17   16.00
  10  -4   1  332.67   15.60
 -10  -4  -1  328.17   16.60
 -10  -4  -1  343.47   15.90
 -10   4  -1  326.77   16.00
 -10   4  -1  335.47   17.20
  10   4   1  305.67   15.80
  10   4   1  348.77   17.30
  10   4   1  302.07   16.30
  10   4   1  293.27   15.60
 -10   4  -1  335.27   17.50
 -10   4  -1  316.97   16.00
  10   4   1  313.87   15.40
  12  -4   1    4.40    2.50
  12  -4   1    2.50    2.40
 -12  -4  -1    4.70    2.10
  12  -4   1    1.70    2.30
  12  -4   1    0.20    1.40
  12  -4   1    3.00    2.10
 -12  -4  -1    2.20    2.10
 -12  -4  -1    0.30    1.50
 -12   4  -1    0.80    1.80
 -12   4  -1   -0.80    1.60
  12   4   1    4.40    2.00
  12   4   1    4.00    2.60
 -12   4  -1   -0.60    2.00
  12   4   1    1.80    2.40
  12   4   1    4.40    2.30
 -12   4  -1    2.50    1.80
  12   4   1    5.00    2.30
  14  -4   1   31.40    5.20
 -14  -4  -1   24.20    4.30
  14  -4   1   29.40    5.50
 -14  -4  -1   27.20    5.00
  14  -4   1   30.40    4.90
  14  -4   1   35.90    6.10
  14  -4   1   41.90    6.00
  14   4   1   24.10    4.90
  14   4   1   21.30    4.10
 -14   4  -1   28.00    4.70
  14   4   1   20.70    4.30
 -14   4  -1   38.80    5.80
  14   4   1   26.20    5.40
  14   4   1   34.40    6.20
  16  -4   1   18.50    4.50
  16  -4   1   20.90    4.60
 -16  -4  -1   24.80    4.70
  16  -4   1   25.90    5.70
  16  -4   1   14.10    4.80
 -16  -4  -1   22.50    4.90
  16   4   1   24.20    4.90
  16   4   1   12.10    4.20
  16   4   1   19.60    4.10
 -16   4  -1   23.70    4.70
  16   4   1   24.10    5.50
  16   4   1   20.10    5.20
  18  -4   1    0.50    3.50
  18  -4   1   -0.80    2.90
  18  -4   1    2.40    2.90
  18   4   1    1.10    2.70
  18   4   1   -2.20    2.80
  18   4   1   -1.70    3.10
  19  -5  -1   51.09    8.70
  19  -5  -1   29.80    5.20
  19  -5  -1   39.90    6.80
  19   5  -1   41.30    6.40
  19   5  -1   42.30    5.90
  19   5  -1   39.60    7.10
  19   5  -1   43.90    7.50
  17  -5  -1   80.99   10.00
  17  -5  -1   98.59    9.80
  17  -5  -1  110.19    8.40
  17  -5  -1  105.49   11.20
  17   5  -1   83.09    8.50
 -17   5   1   94.29    9.90
  17   5  -1   94.99   10.00
  17   5  -1   85.69    9.90
  17   5  -1   97.59   10.70
  17   5  -1  103.89    9.20
  15  -5  -1    4.50    3.10
  15  -5  -1    0.40    2.50
 -15  -5   1    0.60    1.70
  15  -5  -1    0.90    2.40
  15  -5  -1    3.40    2.40
  15  -5  -1    2.40    2.00
  15   5  -1   -0.30    1.60
  15   5  -1    2.60    2.70
 -15   5   1    5.00    2.80
  15   5  -1    0.80    2.50
 -15   5   1    1.70    1.90
  15   5  -1    5.20    2.40
  15   5  -1    4.50    3.20
  13  -5  -1   16.30    3.90
  13  -5  -1    7.70    3.20
  13  -5  -1   20.20    3.60
 -13  -5   1   11.80    2.60
  13  -5  -1   15.90    3.10
  13  -5  -1   15.40    3.40
  13   5  -1   23.50    3.90
  13   5  -1   17.40    3.20
 -13   5   1   15.10    3.80
 -13   5   1   19.80    3.60
  13   5  -1   14.50    3.80
  13   5  -1   20.60    4.30
  13   5  -1   16.90    4.10
  11  -5  -1  139.09    8.40
  11  -5  -1  133.19    9.30
  11  -5  -1  130.19    8.00
 -11  -5   1  150.48    9.00
  11  -5  -1  136.89    9.00
 -11  -5   1  126.69    7.70
  11  -5  -1  134.49    8.00
  11   5  -1  145.09    8.30
  11   5  -1  129.69    9.00
  11   5  -1  148.69    9.10
 -11   5   1  126.59    8.00
 -11   5   1  146.99    8.40
 -11   5   1  147.29   10.00
  11   5  -1  137.69    9.20
  11   5  -1  131.59    7.70
  -9  -5   1  138.59    8.20
  -9  -5   1  138.99    7.30
  -9  -5   1  124.59    7.10
   9  -5  -1  138.99    8.30
   9  -5  -1  144.79    7.90
   9  -5  -1  141.99    7.50
   9  -5  -1  133.39    8.60
   9  -5  -1  133.39    7.30
  -9   5   1  147.79    7.20
   9   5  -1  138.59    8.50
  -9   5   1  130.79    9.30
  -9   5   1  135.89    7.10
  -9   5   1  132.99    7.50
  -9   5   1  133.99    7.60
   9   5  -1  129.79    7.30
   9   5  -1  138.09    7.20
   9   5  -1  114.59    8.00
  -7  -5   1  171.88    8.80
   7  -5  -1  176.08    9.30
  -7  -5   1  160.98    8.00
  -7  -5   1  175.08    9.60
   7  -5  -1  164.88    8.80
  -7  -5   1  166.88    7.80
   7  -5  -1  168.98    7.80
   7  -5  -1  162.38    8.70
   7  -5  -1  154.28    8.20
  -7  -5   1  178.68    8.10
   7  -5  -1  164.18    8.00
  -7   5   1  170.48    8.70
   7   5  -1  190.48    8.90
   7   5  -1  180.68    8.40
   7   5  -1  171.18    8.40
   7   5  -1  155.38    8.70
   7   5  -1  160.18    8.00
  -7   5   1  151.38   10.10
   7   5  -1  157.18    8.80
  -7   5   1  164.68    8.60
  -7   5   1  170.38    8.30
  -7   5   1  159.08    8.60
  -7   5   1  158.18    8.30
   7   5  -1  171.48    7.90
  -5  -5   1   93.59    5.50
   5  -5  -1   81.69    4.50
   5  -5  -1   82.79    4.90
   5  -5  -1   86.79    4.10
  -5  -5   1   86.79    4.40
   5  -5  -1   89.09    4.80
  -5  -5   1   84.29    4.50
  -5  -5   1   83.69    4.40
   5  -5  -1   87.99    6.20
  -5  -5   1   85.59    4.70
   5   5  -1   83.49    5.00
  -5   5   1   92.59    5.80
  -5   5   1   83.29    4.80
   5   5  -1   75.79    5.50
   5   5  -1   88.49    5.00
  -5   5   1   87.99    4.70
   5   5  -1   85.69    4.50
   5   5  -1   88.79    4.60
  -5   5   1   90.19    6.50
   5   5  -1   91.69    5.90
   5   5  -1   93.89    4.40
  -5   5   1   77.59    4.60
  -5   5   1   84.19    5.60
   3  -5  -1    2.50    0.90
   3  -5  -1    1.40    0.70
   3  -5  -1    3.00    1.70
  -3  -5   1    1.60    0.60
  -3  -5   1    3.40    1.10
   3  -5  -1    1.90    0.70
  -3  -5   1    1.50    0.70
   3  -5  -1    1.60    0.70
   3  -5  -1    1.20    0.70
   3   5  -1    2.40    0.90
   3   5  -1    1.80    0.90
   3   5  -1    1.90    1.60
  -3   5   1    1.60    1.40
   3   5  -1    0.30    1.30
   3   5  -1    1.60    0.70
  -3   5   1    3.20    1.70
  -3   5   1    1.70    0.70
  -3   5   1    1.50    0.80
  -3   5   1    3.90    1.00
  -3   5   1    3.10    1.00
   3   5  -1    3.30    0.80
  -3   5   1    2.30    1.60
   3   5  -1    2.00    0.70
   3   5  -1    0.60    0.50
  -3   5   1    2.30    0.80
   1  -5  -1  140.39    6.50
  -1  -5   1  142.69    6.60
   1  -5  -1  152.48    8.50
  -1  -5   1  144.99    5.80
   1  -5  -1  143.99    6.50
   1  -5  -1  142.99    6.70
  -1  -5   1  152.98    6.20
   1  -5  -1  141.89    7.20
   1  -5  -1  152.28    6.30
   1   5  -1  151.28    6.60
  -1   5   1  137.09    6.60
  -1   5   1  146.09    6.60
   1   5  -1  144.69    6.50
  -1   5   1  143.69    8.30
   1   5  -1  137.69    6.50
   1   5  -1  142.89    8.40
  -1   5   1  138.79    6.30
   1   5  -1  143.69    8.50
  -1   5   1  145.99    6.60
   1   5  -1  142.69    6.50
  -1   5   1  131.39    8.00
   1   5  -1  138.19    7.50
  -1   5   1  154.88    7.20
   1  -5   1   30.90    1.90
  -1  -5  -1   28.50    2.20
  -1  -5  -1   22.70    3.40
  -1  -5  -1   30.70    2.20
   1  -5   1   30.20    1.60
  -1  -5  -1   25.70    3.20
   1  -5   1   30.00    1.90
  -1  -5  -1   28.80    1.90
  -1  -5  -1   31.10    2.30
   1  -5   1   27.30    2.20
  -1  -5  -1   30.50    2.30
   1  -5   1   27.60    2.10
   1   5   1   31.70    3.70
  -1   5  -1   30.90    2.20
   1   5   1   30.40    2.30
   1   5   1   31.00    2.20
  -1   5  -1   29.30    2.20
   1   5   1   23.40    1.80
  -1   5  -1   28.80    2.20
   1   5   1   31.40    2.10
  -1   5  -1   20.10    3.30
   1   5   1   30.50    2.20
   1   5   1   38.00    4.00
  -1   5  -1   30.90    4.10
  -1   5  -1   25.50    2.10
  -1   5  -1   30.00    4.00
   3  -5   1  578.04   23.80
   3  -5   1  606.64   24.40
  -3  -5  -1  604.34   24.00
  -3  -5  -1  580.14   25.40
  -3  -5  -1  582.34   24.20
  -3  -5  -1  605.34   24.30
  -3  -5  -1  607.84   23.80
   3  -5   1  600.24   24.10
  -3  -5  -1  591.54   24.10
   3  -5   1  582.54   24.20
   3  -5   1  653.23   23.90
  -3  -5  -1  571.54   25.30
  -3   5  -1  582.44   24.70
   3   5   1  636.34   24.80
   3   5   1  601.74   24.90
  -3   5  -1  610.54   26.30
   3   5   1  610.24   24.20
  -3   5  -1  523.65   26.00
  -3   5  -1  578.94   24.00
   3   5   1  588.04   24.10
  -3   5  -1  602.64   24.30
   3   5   1  618.44   25.00
  -3   5  -1  590.84   24.30
  -3   5  -1  595.34   26.00
   3   5   1  633.24   24.10
  -5  -5  -1   55.99    4.40
   5  -5   1   53.19    4.00
  -5  -5  -1   59.59    4.10
  -5  -5  -1   53.69    3.80
   5  -5   1   67.79    4.70
   5  -5   1   51.39    3.80
  -5  -5  -1   51.69    3.70
  -5  -5  -1   56.69    3.90
  -5  -5  -1   53.79    5.40
   5  -5   1   50.39    3.40
  -5  -5  -1   63.29    2.90
  -5  -5  -1   54.79    4.10
   5  -5   1   49.60    3.50
  -5   5  -1   46.00    3.80
   5   5   1   53.19    3.80
   5   5   1   48.70    3.90
  -5   5  -1   57.89    6.50
  -5   5  -1   54.39    3.90
   5   5   1   55.59    4.60
   5   5   1   45.30    3.50
  -5   5  -1   59.49    5.10
  -5   5  -1   52.59    3.90
   5   5   1   53.49    3.70
  -5   5  -1   49.50    5.00
   5   5   1   45.80    3.60
   7  -5   1   99.39    6.10
  -7  -5  -1  101.99    6.10
   7  -5   1   87.19    5.70
  -7  -5  -1   81.19    5.80
  -7  -5  -1   97.49    4.70
   7  -5   1   94.79    6.60
  -7  -5  -1  101.19    6.80
  -7  -5  -1   84.49    6.00
  -7  -5  -1   80.99    6.20
   7  -5   1  102.09    6.40
   7  -5   1   88.39    5.50
  -7  -5  -1   93.79    5.80
   7   5   1   94.39    5.80
   7   5   1  105.39    5.20
  -7   5  -1   85.49    4.50
   7   5   1   87.29    6.40
  -7   5  -1   89.29    6.80
   7   5   1   87.99    6.40
  -7   5  -1   92.99    6.10
  -7   5  -1   88.29    7.60
  -7   5  -1   88.49    5.90
  -7   5  -1   94.19    6.10
   7   5   1   94.59    5.90
  -7   5  -1   92.09    6.50
  -9  -5  -1  208.98   11.40
   9  -5   1  231.48   11.90
  -9  -5  -1  227.08   11.80
  -9  -5  -1  202.58   11.90
   9  -5   1  216.38   12.10
  -9  -5  -1  193.78   12.00
   9  -5   1  230.48   11.40
   9  -5   1  245.78   12.80
   9  -5   1  222.78   11.60
  -9  -5  -1  229.08   12.00
   9   5   1  214.38   11.60
   9   5   1  224.68   11.70
  -9   5  -1  232.58   11.00
   9   5   1  227.88   12.30
   9   5   1  224.08   11.40
  -9   5  -1  223.28   11.90
   9   5   1  205.48   12.30
  -9   5  -1  235.38   13.70
  -9   5  -1  249.78   13.10
  -9   5  -1  200.48   11.50
  -9   5  -1  228.78   11.90
  11  -5   1   67.79    6.70
 -11  -5  -1   58.69    6.10
  11  -5   1   67.29    7.30
 -11  -5  -1   57.89    6.00
  11  -5   1   60.89    6.00
  11  -5   1   59.29    6.80
 -11  -5  -1   68.89    5.70
  11  -5   1   65.09    6.50
 -11  -5  -1   64.89    6.90
  11   5   1   55.89    5.70
 -11   5  -1   67.39    6.70
  11   5   1   56.89    6.20
 -11   5  -1   67.59    7.80
  11   5   1   65.69    7.50
 -11   5  -1   64.09    6.60
 -11   5  -1   59.69    7.20
  11   5   1   52.89    6.60
  11   5   1   64.49    6.60
  13  -5   1  174.08   12.00
 -13  -5  -1  173.48   10.90
  13  -5   1  183.28   10.90
  13  -5   1  184.28   12.20
  13  -5   1  184.18   11.60
  13  -5   1  180.48   11.30
 -13  -5  -1  187.38   11.70
  13   5   1  184.38   11.40
  13   5   1  172.98   12.30
  13   5   1  171.58   11.70
 -13   5  -1  182.48   12.00
  13   5   1  174.98   10.70
 -13   5  -1  178.08   11.20
  13   5   1  172.98   11.30
  15  -5   1   50.49    6.70
  15  -5   1   58.19    8.10
 -15  -5  -1   48.90    6.30
 -15  -5  -1   48.50    6.80
  15  -5   1   46.70    7.10
  15  -5   1   52.99    6.90
  15   5   1   36.80    6.70
 -15   5  -1   46.30    6.80
 -15   5  -1   49.50    6.60
  15   5   1   43.50    6.70
  15   5   1   54.19    6.80
  15   5   1   62.49    8.10
  15   5   1   50.99    6.80
  17  -5   1   61.39    8.20
  17  -5   1   49.10    8.00
 -17  -5  -1   56.59    7.20
  17  -5   1   47.10    7.30
  17  -5   1   60.49    8.60
  17   5   1   56.99    7.80
  17   5   1   49.90    7.10
  17   5   1   60.59    8.60
 -17   5  -1   54.79    7.40
  17   5   1   57.89    8.90
  18  -6  -1    1.20    3.10
  18  -6  -1    1.40    2.60
  18  -6  -1    3.00    3.60
  18  -6  -1   -0.90    2.50
  18   6  -1   -0.20    3.20
  18   6  -1    0.10    3.10
  18   6  -1   -0.90    2.60
  18   6  -1    1.90    2.80
  18   6  -1    0.60    2.60
  16  -6  -1   31.40    4.90
  16  -6  -1   30.70    5.80
  16  -6  -1   15.70    4.30
  16  -6  -1   23.50    5.30
  16   6  -1   25.80    4.70
  16   6  -1   27.20    5.90
  16   6  -1   27.10    5.80
 -16   6   1   24.40    4.40
  16   6  -1   24.60    5.50
  16   6  -1   36.50    5.10
 -14  -6   1   53.49    5.80
  14  -6  -1   51.99    7.30
  14  -6  -1   57.59    6.10
  14  -6  -1   50.39    7.00
  14  -6  -1   47.40    6.10
  14  -6  -1   49.30    5.80
  14   6  -1   43.80    6.30
 -14   6   1   59.99    7.60
  14   6  -1   60.49    7.40
  14   6  -1   54.59    7.20
  14   6  -1   35.90    5.00
  14   6  -1   60.19    6.50
 -14   6   1   51.59    5.90
  12  -6  -1  111.99    7.80
  12  -6  -1  111.89    7.40
 -12  -6   1  102.89    7.00
  12  -6  -1  108.99    8.40
  12  -6  -1  113.19    8.70
  12  -6  -1  109.89    7.20
  12   6  -1  125.99    8.80
  12   6  -1  106.89    7.10
  12   6  -1  114.39    8.30
 -12   6   1  102.89    7.30
  12   6  -1  123.99    7.70
  12   6  -1  118.59    8.80
 -12   6   1   98.89    8.50
 -10  -6   1  195.98   10.80
  10  -6  -1  210.98   10.10
  10  -6  -1  199.48   11.20
  10  -6  -1  191.18   10.10
 -10  -6   1  207.38   10.20
  10  -6  -1  201.58   11.60
  10  -6  -1  194.08   10.60
 -10  -6   1  194.38   10.00
  10   6  -1  190.18    9.90
 -10   6   1  209.38    9.80
  10   6  -1  185.38   10.00
  10   6  -1  192.48   11.20
 -10   6   1  194.58   10.30
  10   6  -1  185.08   11.10
 -10   6   1  201.58   10.50
 -10   6   1  199.18   12.50
  -8  -6   1   53.89    4.30
   8  -6  -1   49.70    4.00
   8  -6  -1   42.40    4.70
  -8  -6   1   42.60    3.40
   8  -6  -1   42.20    4.60
   8  -6  -1   46.20    3.60
   8  -6  -1   42.30    3.30
  -8  -6   1   44.40    3.40
   8  -6  -1   46.00    5.00
   8   6  -1   52.79    3.80
   8   6  -1   41.60    3.40
  -8   6   1   41.90    4.30
  -8   6   1   41.30    3.90
   8   6  -1   36.40    4.60
  -8   6   1   39.10    5.90
  -8   6   1   44.60    3.70
   8   6  -1   43.50    4.70
  -8   6   1   49.50    3.80
   8   6  -1   44.70    3.40
   8   6  -1   45.70    3.60
  -6  -6   1  168.68    8.10
  -6  -6   1  163.38    9.80
   6  -6  -1  179.48   10.20
  -6  -6   1  172.48    8.50
   6  -6  -1  175.78    8.60
   6  -6  -1  188.88    7.80
  -6  -6   1  175.88    8.30
  -6  -6   1  161.18    9.20
   6  -6  -1  182.88    8.30
   6  -6  -1  167.08    8.70
  -6  -6   1  177.68    8.10
   6   6  -1  172.98    8.10
   6   6  -1  181.68    9.50
  -6   6   1  175.28    8.60
   6   6  -1  176.48    9.00
   6   6  -1  171.78    8.20
   6   6  -1  177.48    9.40
  -6   6   1  168.98    8.70
  -6   6   1  194.48    9.90
   6   6  -1  166.88    8.60
  -6   6   1  144.59   10.20
  -6   6   1  188.38    8.60
   4  -6  -1   11.60    1.60
   4  -6  -1    6.70    2.50
   4  -6  -1    6.50    1.50
  -4  -6   1   11.20    1.50
  -4  -6   1    9.80    1.40
  -4  -6   1    9.90    1.90
   4  -6  -1   10.80    1.80
   4  -6  -1   10.70    1.40
   4  -6  -1   13.00    1.80
  -4   6   1   11.40    1.80
   4   6  -1   12.50    1.60
   4   6  -1   11.10    1.70
  -4   6   1    8.30    2.40
  -4   6   1   12.50    1.80
   4   6  -1    9.50    1.40
   4   6  -1   11.20    1.60
   4   6  -1   14.00    1.80
  -4   6   1   10.80    1.70
   4   6  -1   13.40    2.80
  -4   6   1   14.30    3.00
  -4   6   1   15.10    2.00
   4   6  -1   10.70    2.80
  -4   6   1   12.90    1.90
   4   6  -1   13.30    1.30
   2  -6  -1  118.19    8.10
   2  -6  -1  122.69    5.90
   2  -6  -1  114.19    5.90
   2  -6  -1  128.19    5.80
  -2  -6   1  135.69    5.80
   2  -6  -1  125.79    6.40
  -2  -6   1  118.39    5.70
   2  -6  -1  121.39    5.70
   2   6  -1  125.39    5.90
   2   6  -1  112.59    5.70
   2   6  -1  100.89    6.40
   2   6  -1  130.79    6.00
   2   6  -1  127.39    5.20
  -2   6   1  123.79    5.80
  -2   6   1  132.29    7.00
  -2   6   1  122.69    6.10
  -2   6   1  108.49    7.70
  -2   6   1  119.69    6.00
   2   6  -1  119.99    5.80
  -2   6   1  127.49    6.00
   2   6  -1  122.49    8.10
   2   6  -1  114.09    5.90
   0  -6   1    2.30    0.60
   0  -6  -1   -0.40    0.60
   0  -6   1    0.10    0.70
   0  -6  -1   -0.50    1.10
   0  -6  -1    1.40    0.80
   0  -6  -1    4.20    2.20
   0  -6  -1    0.10    0.60
   0   6  -1    1.20    0.70
   0   6   1    0.40    0.60
   0   6   1    0.00    0.60
   0   6   1   -0.40    0.60
   0   6   1    0.20    0.60
   0   6  -1    0.60    0.80
   0   6  -1    0.70    1.70
   0   6  -1   -0.10    0.60
   0   6   1    1.00    1.60
   0   6  -1   -1.00    1.50
   2  -6   1   71.99    3.30
  -2  -6  -1   71.59    3.60
   2  -6   1   70.89    3.70
   2  -6   1   73.89    4.00
  -2  -6  -1   75.79    4.20
  -2  -6  -1   63.79    3.90
  -2  -6  -1   64.29    4.10
  -2  -6  -1   63.89    5.70
   2  -6   1   68.79    3.80
  -2  -6  -1   61.69    5.00
   2  -6   1   56.59    3.90
  -2  -6  -1   74.39    4.10
   2   6   1   66.79    3.90
  -2   6  -1   66.69    4.00
  -2   6  -1   54.49    6.20
   2   6   1   63.49    4.10
   2   6   1   66.89    4.00
   2   6   1   69.39    3.70
   2   6   1   70.89    4.10
  -2   6  -1   67.29    4.10
  -2   6  -1   75.49    6.10
   2   6   1   75.99    5.40
  -2   6  -1   65.99    4.00
  -2   6  -1   63.59    4.00
  -4  -6  -1    5.00    1.40
  -4  -6  -1    5.70    2.30
   4  -6   1    7.10    1.70
  -4  -6  -1    2.90    1.80
   4  -6   1    7.90    1.90
   4  -6   1    7.20    1.40
  -4  -6  -1    2.70    1.20
  -4  -6  -1    6.30    1.70
  -4  -6  -1    4.10    1.20
  -4  -6  -1    4.70    1.20
   4  -6   1    4.30    1.10
   4  -6   1    6.70    1.50
  -4   6  -1    5.20    2.60
   4   6   1    4.60    1.40
  -4   6  -1    6.30    1.50
  -4   6  -1    4.00    1.30
   4   6   1    6.50    1.90
  -4   6  -1    4.00    1.40
  -4   6  -1    4.80    1.60
  -4   6  -1    5.30    2.60
   4   6   1    3.70    1.60
   4   6   1    6.40    1.50
   4   6   1    4.70    1.40
  -6  -6  -1   -0.20    0.90
   6  -6   1   -0.10    0.80
  -6  -6  -1    0.00    1.30
   6  -6   1   -1.00    0.90
  -6  -6  -1    0.50    1.00
  -6  -6  -1    1.80    1.90
   6  -6   1   -0.30    1.50
  -6  -6  -1    1.30    1.20
  -6  -6  -1   -0.30    1.30
   6  -6   1    1.40    1.10
  -6  -6  -1    0.30    1.00
   6  -6   1    1.00    1.40
  -6  -6  -1    0.70    0.50
   6   6   1    2.40    1.50
  -6   6  -1   -1.10    1.60
  -6   6  -1    0.70    2.50
   6   6   1   -0.10    1.00
  -6   6  -1    5.10    2.10
   6   6   1    3.50    1.30
  -6   6  -1    1.00    1.30
   6   6   1    1.40    1.70
  -6   6  -1    6.00    1.70
   6   6   1    0.30    1.00
  -6   6  -1    1.70    0.70
  -6   6  -1    1.00    1.20
  -8  -6  -1    0.90    1.20
   8  -6   1    1.90    1.60
   8  -6   1    2.80    2.00
  -8  -6  -1    4.20    2.10
   8  -6   1    2.40    1.40
   8  -6   1    2.00    1.30
  -8  -6  -1    3.80    2.00
  -8  -6  -1    0.30    1.30
  -8  -6  -1    1.70    1.50
   8  -6   1    3.80    1.70
  -8  -6  -1    5.00    2.00
  -8   6  -1    6.00    3.00
  -8   6  -1    0.30    1.60
  -8   6  -1    5.00    2.10
  -8   6  -1    3.20    1.60
  -8   6  -1    2.80    1.70
   8   6   1    3.50    2.00
  -8   6  -1    3.50    1.90
   8   6   1    3.10    2.00
   8   6   1    2.30    1.50
   8   6   1    3.30    1.50
  10  -6   1    3.90    2.00
 -10  -6  -1    7.00    2.50
 -10  -6  -1    6.40    2.50
  10  -6   1    6.50    2.50
 -10  -6  -1    4.60    2.10
  10  -6   1    9.30    2.90
  10  -6   1    5.20    1.90
 -10  -6  -1    2.90    1.90
 -10  -6  -1    1.90    2.30
  10  -6   1    2.70    2.30
 -10   6  -1    7.10    3.20
 -10   6  -1    3.30    2.20
  10   6   1    1.40    1.70
  10   6   1    3.90    2.50
 -10   6  -1    7.60    2.50
  10   6   1    2.40    1.90
  10   6   1    5.10    2.20
  10   6   1    5.40    2.00
 -10   6  -1    3.90    2.40
 -12  -6  -1   15.40    3.60
  12  -6   1   22.20    4.10
 -12  -6  -1   14.60    3.30
  12  -6   1   13.10    3.80
  12  -6   1   14.60    3.30
  12  -6   1   20.60    4.40
 -12  -6  -1   16.90    3.60
  12  -6   1   12.10    3.50
  12   6   1   17.40    3.40
  12   6   1   14.40    3.50
  12   6   1   11.00    3.60
 -12   6  -1   25.20    5.00
 -12   6  -1   20.70    4.10
  12   6   1   18.90    3.80
  12   6   1   16.00    4.20
 -12   6  -1   13.90    3.50
  14  -6   1   18.00    4.80
  14  -6   1   26.70    4.90
 -14  -6  -1   18.60    4.30
 -14  -6  -1   19.70    4.00
  14  -6   1   18.90    4.50
  14  -6   1   25.90    5.30
  14   6   1   23.20    5.30
  14   6   1   26.80    4.90
  14   6   1   20.60    4.40
 -14   6  -1   17.90    4.50
  14   6   1   21.40    5.00
  14   6   1   32.50    4.90
 -14   6  -1   23.70    4.60
  16  -6   1   65.79    8.30
  16  -6   1   49.99    7.80
  16  -6   1   65.19    8.10
  16  -6   1   56.79    7.80
 -16  -6  -1   56.09    7.30
 -16  -6  -1   55.59    7.10
  16   6   1   71.39    9.20
 -16   6  -1   60.19    7.70
 -16   6  -1   58.79    7.70
  16   6   1   47.40    7.10
  16   6   1   54.39    7.10
  16   6   1   60.79    7.90
  16   6   1   55.29    8.80
  17  -7  -1   11.60    4.00
  17  -7  -1   10.60    4.50
  17  -7  -1   21.70    5.10
  17  -7  -1   10.20    3.30
  17   7  -1   23.20    5.30
  17   7  -1    9.00    4.00
  17   7  -1   10.90    3.60
  17   7  -1   10.60    4.10
  17   7  -1   12.90    3.70
 -17   7   1    9.40    3.40
  15  -7  -1  270.17   14.80
  15  -7  -1  266.97   16.20
  15  -7  -1  292.27   15.80
  15  -7  -1  260.57   16.20
  15   7  -1  256.47   14.30
  15   7  -1  279.27   16.30
  15   7  -1  267.87   16.00
  15   7  -1  255.67   14.70
 -15   7   1  282.37   16.50
 -15   7   1  250.77   14.50
  15   7  -1  261.57   16.10
  13  -7  -1    3.60    2.70
  13  -7  -1    5.70    2.50
 -13  -7   1    5.80    2.20
  13  -7  -1    7.20    3.20
  13  -7  -1    0.00    2.20
  13  -7  -1    3.00    2.20
  13   7  -1    4.70    2.60
  13   7  -1    0.70    2.40
  13   7  -1    4.80    2.80
  13   7  -1    1.20    2.00
 -13   7   1    4.20    2.20
  13   7  -1    2.00    2.00
 -13   7   1    4.90    3.00
  11  -7  -1  586.54   25.60
  11  -7  -1  583.74   25.10
  11  -7  -1  571.94   27.20
  11  -7  -1  582.24   26.30
  11  -7  -1  585.44   26.90
 -11  -7   1  616.04   25.50
  11   7  -1  602.84   25.70
 -11   7   1  615.44   28.70
  11   7  -1  547.15   26.90
  11   7  -1  561.04   25.20
 -11   7   1  607.24   26.10
  11   7  -1  601.54   26.80
 -11   7   1  603.34   25.90
   9  -7  -1    5.90    2.30
   9  -7  -1    6.30    1.70
   9  -7  -1   11.80    2.90
  -9  -7   1   10.60    2.10
   9  -7  -1    5.60    1.90
  -9  -7   1    8.70    1.90
  -9  -7   1    7.90    2.20
   9  -7  -1   12.30    2.30
   9  -7  -1    7.10    2.10
   9   7  -1    9.10    2.00
  -9   7   1   10.30    2.30
   9   7  -1    8.90    2.00
  -9   7   1   12.80    2.50
   9   7  -1   11.10    2.10
  -9   7   1    8.00    2.20
  -9   7   1    6.60    2.20
   9   7  -1    3.20    2.10
  -9   7   1    9.20    3.40
   9   7  -1    8.30    2.50
   7  -7  -1  406.46   19.40
  -7  -7   1  400.86   17.30
  -7  -7   1  418.16   17.50
   7  -7  -1  399.76   17.90
   7  -7  -1  402.26   17.70
   7  -7  -1  411.86   18.10
  -7  -7   1  400.76   17.50
   7  -7  -1  423.56   17.40
  -7  -7   1  428.36   18.80
   7  -7  -1  414.66   16.70
  -7  -7   1  418.16   17.20
   7   7  -1  399.06   17.10
   7   7  -1  396.16   17.80
  -7   7   1  388.96   17.70
   7   7  -1  399.66   18.20
  -7   7   1  394.66   17.90
  -7   7   1  354.16   20.00
   7   7  -1  397.46   17.30
   7   7  -1  403.76   18.30
  -7   7   1  427.36   18.90
  -7   7   1  394.56   17.60
   5  -7  -1  233.88   11.10
   5  -7  -1  247.58   10.80
  -5  -7   1  247.48   11.60
  -5  -7   1  241.58   10.60
   5  -7  -1  235.48   11.10
   5  -7  -1  233.18   13.40
  -5  -7   1  240.68   10.90
  -5  -7   1  262.57   10.30
  -5   7   1  234.08   11.00
  -5   7   1  223.88   11.00
  -5   7   1  252.07   11.20
   5   7  -1  235.08   11.00
   5   7  -1  248.18   10.80
  -5   7   1  255.87   13.20
  -5   7   1  238.18   11.10
   5   7  -1  240.18   10.80
   5   7  -1  238.38   10.60
  -5   7   1  226.28   13.20
   5   7  -1  242.48   12.70
  -5   7   1  241.78   11.20
   3  -7  -1  115.69    5.70
   3  -7  -1  111.09    5.90
  -3  -7   1  111.49    5.70
   3  -7  -1  121.29    5.90
  -3  -7   1  125.39    6.00
   3  -7  -1  117.79    5.90
   3  -7  -1  130.19    8.80
  -3   7   1  107.89    6.00
  -3   7   1  117.59    6.00
  -3   7   1  114.29    5.90
   3   7  -1  118.59    5.90
   3   7  -1  117.69    6.00
  -3   7   1  117.39    7.40
  -3   7   1  120.49    6.10
   3   7  -1  115.49    5.20
   3   7  -1  111.19    5.70
  -3   7   1  115.09    6.10
  -3   7   1  109.19    8.10
   3   7  -1  111.69    5.90
   3   7  -1  115.59    8.20
   1  -7  -1 1418.66   52.59
  -1  -7   1 1431.06   52.39
   1  -7  -1 1297.27   56.19
   1  -7  -1 1407.76   52.99
  -1  -7   1 1473.35   52.89
   1  -7  -1 1437.66   52.99
   1  -7  -1 1309.57   53.79
   1   7  -1 1414.16   52.99
   1   7  -1 1247.78   54.19
   1   7  -1 1377.86   52.89
  -1   7   1 1164.48   55.29
  -1   7   1 1375.66   53.09
   1   7  -1 1367.06   52.89
  -1   7   1 1413.26   53.79
  -1   7   1 1339.07   52.99
   1   7  -1 1282.17   56.09
   1   7  -1 1351.96   52.99
  -1   7   1 1406.56   52.69
  -1   7   1 1373.96   52.99
  -1  -7  -1  143.39    9.30
  -1  -7  -1  136.99    6.90
  -1  -7  -1  144.79    6.20
  -1  -7  -1  144.39    6.90
  -1  -7  -1  127.19    7.90
   1  -7   1  140.49    6.40
   1  -7   1  134.79    6.00
  -1  -7  -1  132.09    6.70
   1  -7   1  130.19    6.80
  -1   7  -1  124.99    6.80
   1   7   1  133.89    6.50
  -1   7  -1  126.49    9.20
   1   7   1  139.39    6.90
  -1   7  -1  117.79    8.40
   1   7   1  136.69    6.40
   1   7   1  155.78    9.00
  -1   7  -1  127.79    6.70
   1   7   1  137.39    6.70
   1   7   1  150.68    6.80
  -1   7  -1  136.19    6.70
  -3  -7  -1 1949.10   82.19
   3  -7   1 2117.79   79.39
   3  -7   1 2127.69   79.99
   3  -7   1 2077.09   79.69
  -3  -7  -1 2080.99   79.99
  -3  -7  -1 2139.69   79.79
  -3  -7  -1 2190.28   79.19
  -3  -7  -1 2026.80   79.79
   3  -7   1 2186.78   78.89
   3  -7   1 2063.29   79.79
  -3  -7  -1 1994.80   79.99
  -3  -7  -1 1827.02   81.29
   3   7   1 2078.39   79.79
  -3   7  -1 2092.49   79.89
   3   7   1 2015.10   81.29
  -3   7  -1 1939.01   82.59
  -3   7  -1 2052.89   79.99
  -3   7  -1 2108.49   83.19
  -3   7  -1 2099.89   79.89
  -3   7  -1 2138.79   80.19
   3   7   1 2091.39   79.59
   3   7   1 2105.69   80.39
   3   7   1 2098.19   79.89
   3   7   1 2052.99   79.29
  -5  -7  -1   77.79    6.50
  -5  -7  -1   78.29    4.90
  -5  -7  -1   94.89    3.80
  -5  -7  -1   75.89    5.20
  -5  -7  -1   96.29    5.90
  -5  -7  -1   82.89    5.40
   5  -7   1   83.89    5.70
   5  -7   1   85.19    5.40
   5  -7   1   73.89    5.40
  -5  -7  -1   83.39    5.20
   5  -7   1   86.29    5.00
  -5  -7  -1   82.29    6.60
   5  -7   1   79.29    4.90
   5   7   1   85.99    5.40
   5   7   1   95.99    6.30
  -5   7  -1   87.89    7.30
  -5   7  -1   77.49    5.30
   5   7   1   72.79    5.00
  -5   7  -1   95.49    5.80
  -5   7  -1   94.99    8.00
  -5   7  -1   86.59    5.80
   5   7   1   92.69    5.50
  -5   7  -1   83.19    5.30
   5   7   1   81.99    5.70
   7  -7   1  709.03   30.60
   7  -7   1  759.32   30.80
   7  -7   1  794.42   32.10
  -7  -7  -1  750.52   31.20
  -7  -7  -1  771.82   31.80
  -7  -7  -1  727.43   31.20
  -7  -7  -1  725.43   32.50
  -7  -7  -1  765.02   31.50
   7  -7   1  738.43   31.70
  -7  -7  -1  757.12   31.00
  -7  -7  -1  703.33   31.60
   7  -7   1  753.92   31.40
  -7   7  -1  768.02   31.50
   7   7   1  778.02   31.80
   7   7   1  738.33   31.00
   7   7   1  763.82   32.40
  -7   7  -1  753.82   29.30
  -7   7  -1  742.53   34.20
   7   7   1  740.23   31.20
  -7   7  -1  767.42   31.60
  -7   7  -1  722.83   31.10
  -7   7  -1  762.22   32.60
  -7   7  -1  750.52   32.30
   7   7   1  734.93   30.70
   9  -7   1   18.60    3.70
   9  -7   1   34.40    4.00
  -9  -7  -1   20.00    4.00
  -9  -7  -1   20.20    4.00
   9  -7   1   28.30    4.10
  -9  -7  -1   26.00    3.90
   9  -7   1   25.80    4.30
  -9  -7  -1   25.60    4.00
   9  -7   1   26.20    3.60
  -9  -7  -1   24.90    3.70
   9   7   1   23.10    4.10
  -9   7  -1   18.30    3.40
  -9   7  -1   29.10    4.10
   9   7   1   25.80    4.50
   9   7   1   20.30    3.50
   9   7   1   20.20    3.50
  -9   7  -1   24.30    3.90
  -9   7  -1   25.80    3.90
   9   7   1   23.10    3.40
  -9   7  -1   23.20    5.20
  -9   7  -1   17.50    4.00
  11  -7   1   48.10    5.50
 -11  -7  -1   37.90    5.10
  11  -7   1   51.09    5.80
 -11  -7  -1   47.70    5.80
 -11  -7  -1   66.59    6.90
  11  -7   1   50.29    6.40
 -11  -7  -1   40.80    6.50
  11  -7   1   56.19    6.70
  11  -7   1   53.99    6.30
  11   7   1   51.09    6.70
 -11   7  -1   40.80    5.50
  11   7   1   42.90    5.20
 -11   7  -1   51.79    7.20
  11   7   1   38.50    5.70
  11   7   1   52.69    6.00
  11   7   1   46.80    5.60
 -11   7  -1   57.39    6.50
  13  -7   1   82.89    8.80
 -13  -7  -1   71.09    7.50
 -13  -7  -1   70.99    7.50
  13  -7   1   62.59    8.20
  13  -7   1   73.09    7.60
 -13  -7  -1   74.99    7.60
  13  -7   1   84.79    8.80
  13  -7   1   62.49    7.50
  13   7   1   67.29    7.60
 -13   7  -1   77.69    8.00
  13   7   1   74.59    8.40
  13   7   1   76.29    7.60
  13   7   1   67.09    7.50
 -13   7  -1   74.59    8.80
  13   7   1   74.39    9.00
 -15  -7  -1   15.80    4.00
  15  -7   1   25.90    5.50
 -15  -7  -1   16.40    3.80
  15  -7   1   15.70    4.20
  15  -7   1   20.50    5.00
  15  -7   1   23.20    5.70
 -15   7  -1   16.10    5.00
  15   7   1   18.50    4.30
  15   7   1   24.50    5.30
  15   7   1   21.70    5.50
  15   7   1   22.40    5.80
 -15   7  -1   13.30    3.80
  15   7   1    8.20    3.70
  17  -7   1   41.90    7.80
  17  -7   1   50.09   11.50
  17  -7   1   63.59    8.50
  17   7   1   48.30    8.10
  17   7   1   38.10    6.70
  17   7   1   41.90    7.10
  18  -8  -1   10.80    4.10
  18  -8  -1    9.40    4.60
  18   8  -1   14.50    4.30
  18   8  -1   14.80    4.90
  18   8  -1    5.60    3.70
  18   8  -1   32.60    6.80
  16  -8  -1   62.69    8.60
  16  -8  -1   64.49    8.00
  16  -8  -1   62.69    7.40
  16  -8  -1   75.19    9.30
  16   8  -1   61.99    8.30
  16   8  -1   61.79    8.40
  16   8  -1   68.39    7.80
  16   8  -1   67.69    7.20
 -16   8   1   71.39    7.70
 -16   8   1   76.79    9.60
  16   8  -1   82.19    9.70
  14  -8  -1   23.90    5.20
  14  -8  -1   29.00    4.70
  14  -8  -1   17.90    4.20
  14  -8  -1   25.80    5.20
 -14  -8   1   18.50    3.70
  14   8  -1   20.10    3.80
 -14   8   1   21.70    5.10
  14   8  -1   22.20    4.80
  14   8  -1   24.60    4.80
  14   8  -1   27.80    4.70
  14   8  -1   22.50    5.00
 -14   8   1   27.80    4.80
 -12  -8   1   23.50    3.70
  12  -8  -1   16.20    3.20
  12  -8  -1   32.60    5.40
  12  -8  -1   21.20    4.00
  12  -8  -1   24.40    4.50
  12   8  -1   20.80    4.70
  12   8  -1   21.50    3.70
 -12   8   1   34.40    6.30
  12   8  -1   23.90    4.60
  12   8  -1   27.90    3.90
 -12   8   1   22.00    3.90
  10  -8  -1    3.80    2.10
  10  -8  -1    4.20    2.20
  10  -8  -1    4.60    1.80
  10  -8  -1    5.90    1.70
 -10  -8   1    2.70    1.60
  10  -8  -1    4.20    2.20
 -10   8   1    3.50    1.80
 -10   8   1    2.10    1.50
  10   8  -1    4.60    2.50
  10   8  -1    3.70    1.70
  10   8  -1    3.20    1.70
 -10   8   1    1.00    1.50
 -10   8   1    4.40    2.10
  10   8  -1    0.60    1.80
 -10   8   1    4.00    2.90
   8  -8  -1  166.28    9.90
  -8  -8   1  189.08    9.40
   8  -8  -1  177.48   10.90
   8  -8  -1  172.98    9.70
  -8  -8   1  187.38   10.70
  -8  -8   1  203.38    9.50
   8  -8  -1  176.98   10.10
  -8  -8   1  166.38    9.20
   8  -8  -1  188.98    8.70
  -8  -8   1  192.48    9.20
   8  -8  -1  174.58    9.30
   8   8  -1  183.78    9.40
  -8   8   1  192.18    9.80
  -8   8   1  184.58   10.60
   8   8  -1  189.28   10.50
  -8   8   1  191.08    9.80
   8   8  -1  180.68    9.90
   8   8  -1  186.08    9.30
  -8   8   1  188.28   12.50
  -8   8   1  189.18   10.10
   8   8  -1  201.68   10.10
   6  -8  -1  370.86   16.10
   6  -8  -1  384.26   16.60
   6  -8  -1  378.76   16.60
   6  -8  -1  385.06   19.10
  -6  -8   1  380.76   17.20
  -6  -8   1  383.46   15.90
  -6  -8   1  359.66   16.10
  -6   8   1  383.76   18.50
  -6   8   1  339.97   18.90
  -6   8   1  380.56   16.60
  -6   8   1  358.76   16.40
   6   8  -1  367.86   16.90
   6   8  -1  373.46   16.10
  -6   8   1  363.96   16.50
   6   8  -1  381.46   18.00
  -6   8   1  361.26   16.50
   6   8  -1  378.16   16.00
   6   8  -1  369.46   16.20
   6   8  -1  367.56   16.40
  -4  -8   1  546.65   21.60
  -4  -8   1  518.65   22.00
  -4  -8   1  519.85   21.80
   4  -8  -1  542.95   25.50
   4  -8  -1  523.75   21.70
   4  -8  -1  545.85   21.60
   4  -8  -1  518.25   21.80
  -4   8   1  573.34   22.30
   4   8  -1  564.44   21.00
   4   8  -1  533.05   21.70
  -4   8   1  524.95   22.10
   4   8  -1  518.35   21.90
   4   8  -1  498.65   24.20
  -4   8   1  506.65   21.90
  -4   8   1  506.15   24.60
  -4   8   1  507.45   21.90
  -4   8   1  530.65   24.20
   4   8  -1  522.05   21.10
  -4   8   1  520.95   21.90
   4   8  -1  506.45   21.50
  -2  -8   1  774.22   30.00
   2  -8  -1  774.92   34.30
   2  -8  -1  714.83   30.20
   2  -8  -1  766.02   30.00
   2  -8  -1  735.33   30.60
  -2  -8   1  755.82   29.80
   2  -8  -1  767.02   30.10
   2   8  -1  746.83   30.10
   2   8  -1  760.72   30.20
  -2   8   1  771.92   31.60
  -2   8   1  735.23   30.30
  -2   8   1  756.92   30.10
   2   8  -1  784.12   29.10
   2   8  -1  743.03   30.20
   2   8  -1  712.33   30.20
   2   8  -1  746.93   31.00
  -2   8   1  730.43   30.40
   2   8  -1  758.02   33.90
  -2   8   1  789.72   30.50
   0  -8  -1  437.86   19.10
   0  -8   1  457.45   18.00
   0  -8   1  434.26   18.80
   0  -8  -1  435.36   22.20
   0  -8  -1  460.85   20.20
   0  -8  -1  472.95   18.80
   0  -8  -1  462.65   18.10
   0  -8  -1  463.15   18.90
   0   8  -1  417.36   22.20
   0   8  -1  449.46   18.80
   0   8   1  447.76   18.90
   0   8  -1  437.46   20.80
   0   8  -1  442.46   19.00
   0   8   1  460.45   18.50
   0   8   1  430.06   21.60
   0   8  -1  470.35   19.00
   0   8   1  465.55   18.90
   0   8  -1  451.65   18.90
   2  -8   1  307.27   12.80
   2  -8   1  308.87   13.00
   2  -8   1  297.57   13.40
  -2  -8  -1  299.57   15.10
  -2  -8  -1  283.77   13.50
  -2  -8  -1  309.67   13.50
  -2  -8  -1  302.17   13.50
  -2  -8  -1  314.27   12.70
  -2  -8  -1  292.57   16.30
   2  -8   1  340.07   12.60
   2  -8   1  305.57   13.60
  -2   8  -1  314.37   13.80
   2   8   1  309.77   13.50
  -2   8  -1  315.07   13.60
   2   8   1  299.97   13.50
   2   8   1  294.57   15.40
   2   8   1  310.87   13.10
   2   8   1  299.37   13.50
  -2   8  -1  290.27   16.00
   2   8   1  296.07   13.10
  -2   8  -1  289.47   16.70
  -2   8  -1  287.87   13.40
   4  -8   1  257.57   12.30
   4  -8   1  282.07   11.90
   4  -8   1  273.47   12.50
  -4  -8  -1  266.57   11.60
   4  -8   1  272.77   12.50
  -4  -8  -1  257.97   12.10
  -4  -8  -1  250.07   14.40
   4  -8   1  271.97   11.30
  -4  -8  -1  280.67   12.70
  -4  -8  -1  253.17   12.20
  -4  -8  -1  271.17   14.10
  -4  -8  -1  256.87   12.40
  -4   8  -1  285.57   15.50
   4   8   1  261.97   12.20
   4   8   1  256.37   12.10
  -4   8  -1  265.37   12.40
   4   8   1  262.27   12.30
   4   8   1  267.27   11.80
   4   8   1  267.07   12.90
  -4   8  -1  279.87   12.70
  -4   8  -1  267.67   15.30
  -4   8  -1  242.58   12.30
   4   8   1  261.17   13.60
  -6  -8  -1   64.79    5.00
  -6  -8  -1   66.29    4.60
  -6  -8  -1   65.19    4.90
  -6  -8  -1   67.19    4.80
   6  -8   1   67.49    5.20
   6  -8   1   60.29    4.30
   6  -8   1   68.69    5.10
   6  -8   1   64.79    4.50
   6  -8   1   73.49    5.50
  -6  -8  -1   78.99    6.40
  -6  -8  -1   71.39    5.40
  -6  -8  -1   66.69    7.00
   6   8   1   66.09    5.10
   6   8   1   70.79    4.60
  -6   8  -1   76.19    6.90
  -6   8  -1   74.39    5.40
   6   8   1   64.09    4.90
   6   8   1   74.19    5.90
   6   8   1   57.49    4.60
   6   8   1   68.19    5.00
  -6   8  -1   69.49    5.20
  -6   8  -1   61.89    4.90
  -6   8  -1   71.29    8.40
  -8  -8  -1  514.75   22.90
  -8  -8  -1  490.25   21.50
   8  -8   1  470.25   20.60
   8  -8   1  427.76   21.10
   8  -8   1  470.75   20.70
   8  -8   1  440.26   21.50
  -8  -8  -1  469.95   21.10
  -8  -8  -1  445.36   21.80
  -8  -8  -1  439.36   21.00
   8  -8   1  508.65   22.00
  -8  -8  -1  486.05   21.20
  -8   8  -1  498.35   22.40
  -8   8  -1  517.85   24.70
   8   8   1  457.45   21.20
   8   8   1  453.85   20.80
   8   8   1  492.75   20.60
  -8   8  -1  452.35   21.40
   8   8   1  458.25   22.10
   8   8   1  456.95   21.50
  -8   8  -1  468.85   21.40
  -8   8  -1  463.05   21.20
  10  -8   1   56.69    5.70
  10  -8   1   48.60    6.10
 -10  -8  -1   42.40    5.80
  10  -8   1   49.10    5.90
 -10  -8  -1   49.90    6.40
  10  -8   1   32.80    5.20
 -10  -8  -1   53.89    5.90
  10  -8   1   47.70    5.30
 -10  -8  -1   39.10    5.10
 -10  -8  -1   40.70    5.10
 -10   8  -1   53.39    7.50
 -10   8  -1   41.20    5.40
  10   8   1   47.10    6.10
 -10   8  -1   50.59    5.80
  10   8   1   40.70    5.20
  10   8   1   54.39    5.60
 -10   8  -1   48.80    5.70
  10   8   1   46.60    6.00
  10   8   1   42.90    5.40
 -12  -8  -1  187.78   11.80
 -12  -8  -1  196.88   12.10
  12  -8   1  217.78   13.30
  12  -8   1  237.28   12.50
 -12  -8  -1  240.08   12.90
  12  -8   1  209.78   13.00
  12  -8   1  179.48   13.00
  12  -8   1  180.98   12.30
  12   8   1  205.68   13.10
 -12   8  -1  226.88   13.00
  12   8   1  217.48   12.70
  12   8   1  201.98   13.20
  12   8   1  207.08   12.00
 -12   8  -1  187.58   12.30
 -12   8  -1  206.28   14.00
  12   8   1  207.58   12.40
  14  -8   1    2.40    2.60
 -14  -8  -1    6.40    2.70
 -14  -8  -1    3.80    2.50
  14  -8   1    4.20    2.80
  14  -8   1    4.60    3.50
  14  -8   1   -0.50    2.60
 -14   8  -1    0.70    2.90
  14   8   1    6.10    3.60
  14   8   1    3.50    2.50
  14   8   1    3.70    3.20
  14   8   1    5.00    2.90
 -14   8  -1   -0.60    2.30
  14   8   1    1.10    2.40
  16  -8   1    6.30    4.50
  16  -8   1    9.80    4.10
  16  -8   1    2.80    3.30
 -16  -8  -1    9.00    3.20
  16   8   1    2.80    3.70
  16   8   1    8.00    4.00
 -16   8  -1    4.00    3.60
  16   8   1    8.40    3.90
 -16   8  -1    5.40    3.10
  16   8   1    9.10    4.50
  17  -9  -1   -1.80    3.00
  17  -9  -1    2.40    3.60
  17  -9  -1    1.20    3.00
  17   9  -1    5.00    3.30
  17   9  -1    0.70    2.60
  17   9  -1    0.40    3.20
  17   9  -1    0.80    3.10
 -17   9   1    2.40    2.80
  17   9  -1   -1.00    3.30
  15  -9  -1   10.60    3.40
  15  -9  -1   16.20    5.00
  15  -9  -1    9.30    3.70
  15  -9  -1   11.80    4.20
 -15   9   1   13.20    3.90
  15   9  -1   18.20    4.20
  15   9  -1   14.70    4.80
  15   9  -1   14.50    4.70
  15   9  -1   19.40    5.00
  15   9  -1   21.00    4.10
 -15   9   1   19.00    5.30
  13  -9  -1   23.50    4.20
  13  -9  -1   21.80    4.80
 -13  -9   1   18.90    3.60
  13  -9  -1   20.10    4.40
  13  -9  -1   19.00    4.50
 -13   9   1   14.70    3.60
  13   9  -1   18.20    4.80
 -13   9   1   19.80    5.20
  13   9  -1   19.00    3.60
  13   9  -1   11.40    3.30
  13   9  -1   21.90    4.50
  13   9  -1   23.50    4.80
  11  -9  -1   -1.00    1.80
  11  -9  -1    0.40    2.10
  11  -9  -1    1.30    2.10
  11  -9  -1    1.50    1.60
 -11  -9   1   -0.70    1.20
 -11   9   1   -2.60    1.00
 -11   9   1    1.80    2.70
  11   9  -1    1.90    2.00
  11   9  -1    3.60    1.90
 -11   9   1    0.60    1.80
 -11   9   1    0.30    1.50
  11   9  -1   -1.10    1.40
  11   9  -1    0.70    2.00
   9  -9  -1   44.30    5.40
   9  -9  -1   49.90    4.80
   9  -9  -1   46.40    5.20
  -9  -9   1   50.99    5.00
  -9  -9   1   58.09    6.40
   9  -9  -1   46.30    5.50
   9  -9  -1   56.69    6.20
  -9  -9   1   53.09    4.20
   9   9  -1   48.90    5.80
   9   9  -1   54.19    5.00
  -9   9   1   49.50    5.40
  -9   9   1   61.69    4.90
  -9   9   1   58.59    4.90
   9   9  -1   54.69    5.40
   9   9  -1   51.79    5.40
   9   9  -1   57.09    4.60
  -9   9   1   53.39    7.70
   9   9  -1   51.19    4.70
  -9   9   1   55.19    6.00
   7  -9  -1   25.00    3.20
   7  -9  -1   27.50    3.50
   7  -9  -1   28.30    3.20
  -7  -9   1   26.60    3.10
  -7  -9   1   32.80    3.60
   7  -9  -1   33.30    5.30
   7  -9  -1   27.30    3.60
  -7  -9   1   25.90    4.00
   7   9  -1   28.80    4.30
   7   9  -1   27.40    3.20
  -7   9   1   34.40    5.10
  -7   9   1   27.70    3.60
  -7   9   1   22.20    3.20
  -7   9   1   24.70    5.00
   7   9  -1   30.90    3.50
  -7   9   1   33.50    4.00
  -7   9   1   22.90    3.30
   7   9  -1   28.40    3.50
   7   9  -1   23.40    3.70
   7   9  -1   30.60    3.50
   5  -9  -1  260.87   11.80
   5  -9  -1  259.57   12.10
  -5  -9   1  258.37   12.40
  -5  -9   1  255.47   12.00
   5  -9  -1  258.17   15.10
   5  -9  -1  250.07   11.80
  -5  -9   1  246.88   11.60
   5   9  -1  253.97   11.70
   5   9  -1  266.27   14.40
  -5   9   1  250.67   14.60
   5   9  -1  255.57   12.10
  -5   9   1  270.57   12.30
  -5   9   1  260.97   12.20
  -5   9   1  276.67   12.50
   5   9  -1  254.17   11.90
  -5   9   1  247.78   12.10
   5   9  -1  252.67   11.30
  -5   9   1  276.47   15.00
  -5   9   1  254.47   12.10
   3  -9  -1   26.50    5.30
   3  -9  -1   22.40    2.80
   3  -9  -1   24.20    2.80
  -3  -9   1   22.90    2.60
  -3  -9   1   17.20    2.50
   3  -9  -1   21.80    2.60
   3  -9  -1   19.40    2.70
  -3   9   1   22.80    2.80
   3   9  -1   28.70    3.00
  -3   9   1   20.40    3.60
   3   9  -1   23.20    2.80
   3   9  -1   18.40    1.90
   3   9  -1   20.20    2.60
  -3   9   1   25.50    3.00
   3   9  -1   23.90    2.90
  -3   9   1   19.60    2.80
  -3   9   1   24.90    3.20
  -3   9   1   27.10    5.20
   3   9  -1   20.80    2.50
  -3   9   1   22.80    2.90
   3   9  -1   27.20    5.10
   1  -9  -1    3.70    1.30
   1  -9  -1   -0.60    0.90
   1  -9  -1   -0.40    2.40
  -1  -9   1    1.00    0.90
  -1  -9   1    2.50    0.90
   1  -9  -1    2.50    1.00
   1  -9  -1    0.70    1.30
   1   9  -1    1.60    1.10
  -1   9   1    1.10    2.50
   1   9  -1   -0.50    0.80
  -1   9   1    1.40    1.10
   1   9  -1    1.20    1.70
  -1   9   1    1.20    1.10
   1   9  -1    1.60    1.00
  -1   9   1   -0.10    0.80
  -1   9   1   -0.30    0.90
  -1   9   1   -0.50    1.20
   1   9  -1    0.00    0.90
   1   9  -1    6.40    3.20
  -1  -9  -1  151.88    9.50
  -1  -9  -1  163.58    8.50
  -1  -9  -1  171.68    7.40
   1  -9   1  158.98    8.30
   1  -9   1  173.78    7.40
  -1  -9  -1  162.18    8.30
  -1  -9  -1  170.78    8.40
  -1  -9  -1  159.98   11.40
  -1   9  -1  163.08    8.40
   1   9   1  169.68    8.40
  -1   9  -1  159.58   11.70
   1   9   1  181.28    8.60
  -1   9  -1  150.48   10.20
  -1   9  -1  161.78    8.30
  -1   9  -1  160.98    8.30
   1   9   1  165.28   10.90
   1   9   1  167.68    8.00
   1   9   1  170.58    8.20
  -1   9  -1  171.78    8.60
   3  -9   1   25.00    2.70
  -3  -9  -1   24.70    3.10
  -3  -9  -1   25.90    2.40
   3  -9   1   24.00    2.70
   3  -9   1   27.90    3.10
  -3  -9  -1   21.60    3.10
   3  -9   1   30.10    2.20
  -3  -9  -1   29.70    4.50
   3  -9   1   25.00    3.20
  -3  -9  -1   23.90    2.90
  -3  -9  -1   18.60    4.50
  -3   9  -1   27.80    3.30
   3   9   1   23.70    3.30
   3   9   1   31.50    4.80
  -3   9  -1   22.30    3.00
  -3   9  -1   21.50    4.70
   3   9   1   30.00    3.30
   3   9   1   29.60    3.30
  -3   9  -1   24.20    3.10
   3   9   1   25.00    2.80
  -3   9  -1   18.90    4.80
   3   9   1   22.10    2.70
  -5  -9  -1  193.48   11.90
  -5  -9  -1  186.08   10.20
   5  -9   1  186.58    8.70
  -5  -9  -1  181.88    9.10
  -5  -9  -1  186.28    9.70
   5  -9   1  207.38   10.20
  -5  -9  -1  179.88    9.60
   5  -9   1  185.88   10.00
  -5  -9  -1  180.08    9.90
   5  -9   1  201.98   10.00
   5  -9   1  181.78    9.20
  -5  -9  -1  188.38   11.60
   5   9   1  198.48   10.70
   5   9   1  187.38    9.60
  -5   9  -1  190.08    9.90
  -5   9  -1  212.88   12.80
  -5   9  -1  174.18    9.80
  -5   9  -1  211.08   10.40
   5   9   1  203.78   10.10
   5   9   1  189.08   10.80
  -5   9  -1  191.68   12.90
   5   9   1  191.48    9.30
   5   9   1  198.08    9.80
   7  -9   1   14.30    2.60
  -7  -9  -1   21.00    3.30
  -7  -9  -1   20.80    3.10
   7  -9   1   17.70    3.40
  -7  -9  -1   21.30    3.80
   7  -9   1   20.50    3.30
   7  -9   1   20.50    3.50
  -7  -9  -1   16.00    3.30
   7  -9   1   21.30    3.00
  -7  -9  -1   15.80    2.80
  -7  -9  -1   22.50    4.40
  -7  -9  -1   21.10    3.40
   7   9   1   20.20    3.10
   7   9   1   19.00    2.80
  -7   9  -1   13.80    2.80
   7   9   1   13.40    2.80
  -7   9  -1   13.70    2.90
   7   9   1   19.80    3.90
  -7   9  -1   19.80    5.00
  -7   9  -1   18.70    3.40
   7   9   1   23.30    3.50
  -7   9  -1   12.00    3.60
   7   9   1   16.10    3.10
  -9  -9  -1   27.10    4.10
  -9  -9  -1   35.40    4.70
   9  -9   1   28.50    4.60
   9  -9   1   32.10    4.20
  -9  -9  -1   25.50    4.80
   9  -9   1   25.60    4.30
  -9  -9  -1   28.10    5.00
   9  -9   1   26.90    4.40
   9  -9   1   29.20    3.90
  -9  -9  -1   29.20    4.20
   9   9   1   35.10    4.50
  -9   9  -1   30.40    4.50
  -9   9  -1   24.30    4.20
   9   9   1   32.50    4.50
  -9   9  -1   27.10    5.70
   9   9   1   32.80    4.80
  -9   9  -1   30.60    4.90
   9   9   1   30.30    4.90
  -9   9  -1   28.40    4.40
  11  -9   1   56.99    6.10
  11  -9   1   68.89    7.40
  11  -9   1   67.69    7.60
 -11  -9  -1   53.59    6.80
  11  -9   1   46.90    6.70
 -11  -9  -1   57.19    7.80
 -11  -9  -1   60.99    6.50
 -11  -9  -1   70.39    7.00
 -11   9  -1   72.29    9.00
 -11   9  -1   69.69    7.40
  11   9   1   68.99    7.90
 -11   9  -1   62.39    7.00
  11   9   1   64.09    7.10
  11   9   1   60.99    6.80
  11   9   1   66.99    7.70
  11   9   1   69.09    6.90
 -11   9  -1   53.49    6.50
  13  -9   1    7.70    2.90
  13  -9   1   12.20    3.90
 -13  -9  -1   11.30    3.20
 -13  -9  -1   12.10    3.50
  13  -9   1   18.00    4.40
  13  -9   1    7.20    3.60
  13   9   1   13.70    3.60
 -13   9  -1    9.60    4.40
  13   9   1    6.10    3.50
  13   9   1    7.40    3.40
  13   9   1   11.50    3.70
 -13   9  -1   10.80    3.60
  13   9   1   14.90    4.60
 -15  -9  -1   48.20    6.60
  15  -9   1   43.00    7.10
  15  -9   1   70.39    8.60
  15  -9   1   47.20    7.90
  15   9   1   52.19    7.40
  15   9   1   52.59    7.20
 -15   9  -1   49.90    7.10
 -15   9  -1   44.10    7.70
  15   9   1   54.59    7.10
  15   9   1   59.29    8.70
  15   9   1   51.49    7.90
  16 -10  -1    8.90    3.90
  16 -10  -1    4.80    3.40
  16 -10  -1    1.30    3.30
  16  10  -1    1.10    2.30
  16  10  -1    7.30    4.10
  16  10  -1    3.70    3.20
 -16  10   1    6.40    3.10
  16  10  -1    1.30    2.50
  16  10  -1    1.00    3.50
  14 -10  -1   37.20    6.50
  14 -10  -1   42.20    6.60
  14 -10  -1   32.90    5.30
  14 -10  -1   29.00    5.40
  14  10  -1   29.10    5.00
  14  10  -1   40.20    5.60
 -14  10   1   29.60    5.10
  14  10  -1   46.00    7.00
  14  10  -1   39.90    6.40
  14  10  -1   35.80    6.10
  12 -10  -1   51.79    6.60
  12 -10  -1   47.30    6.40
  12 -10  -1   50.19    5.70
  12 -10  -1   47.70    6.20
  12  10  -1   44.20    6.60
 -12  10   1   48.80    7.70
  12  10  -1   49.40    6.00
  12  10  -1   48.10    6.20
  12  10  -1   41.20    5.30
  12  10  -1   53.09    5.70
 -12  10   1   37.80    5.30
  10 -10  -1   11.00    3.00
  10 -10  -1    7.70    2.90
  10 -10  -1   10.60    3.00
  10 -10  -1    8.50    2.50
  10  10  -1    6.40    2.50
 -10  10   1    9.20    2.90
  10  10  -1    6.40    2.20
 -10  10   1   12.10    3.20
  10  10  -1   11.00    3.50
 -10  10   1    9.90    2.70
  10  10  -1    7.30    2.40
  10  10  -1    7.40    2.50
 -10  10   1   11.80    2.90
 -10  10   1    9.10    2.70
 -10  10   1   11.70    4.30
  -8 -10   1  359.56   16.20
   8 -10  -1  340.57   16.60
   8 -10  -1  360.26   16.10
   8 -10  -1  333.67   16.60
   8 -10  -1  350.86   18.40
   8 -10  -1  331.67   16.50
  -8 -10   1  316.37   16.90
   8 -10  -1  350.96   16.10
  -8 -10   1  354.96   15.80
   8  10  -1  342.77   17.10
  -8  10   1  378.06   18.30
  -8  10   1  346.67   16.70
   8  10  -1  353.86   16.50
   8  10  -1  330.67   17.00
  -8  10   1  346.77   16.60
  -8  10   1  346.57   16.40
  -8  10   1  362.46   16.80
  -8  10   1  374.36   20.20
   8  10  -1  345.87   16.00
   8  10  -1  348.77   16.00
   8  10  -1  342.97   16.10
   6 -10  -1   19.90    4.60
   6 -10  -1   29.50    3.40
   6 -10  -1   18.80    2.70
   6 -10  -1   27.40    3.40
   6 -10  -1   28.10    3.60
  -6 -10   1   25.40    3.70
  -6 -10   1   24.90    3.20
  -6 -10   1   24.00    3.00
   6  10  -1   31.30    5.00
  -6  10   1   22.10    3.20
  -6  10   1   24.00    3.30
   6  10  -1   26.90    2.90
   6  10  -1   25.20    3.10
   6  10  -1   19.50    2.90
  -6  10   1   29.60    3.80
  -6  10   1   19.50    4.70
   6  10  -1   23.70    3.60
  -6  10   1   23.30    3.30
   6  10  -1   22.60    3.20
  -6  10   1   35.40    5.60
   4 -10  -1  706.53   29.90
   4 -10  -1  740.13   29.90
  -4 -10   1  712.23   30.00
   4 -10  -1  729.93   29.70
  -4 -10   1  752.82   29.80
   4 -10  -1  798.62   34.90
   4  10  -1  744.83   29.10
  -4  10   1  733.43   30.30
   4  10  -1  726.73   30.00
   4  10  -1  724.93   29.90
  -4  10   1  749.53   30.40
   4  10  -1  746.73   29.00
  -4  10   1  766.62   30.60
  -4  10   1  714.23   33.80
   4  10  -1  729.13   30.20
   4  10  -1  689.03   33.10
  -4  10   1  722.43   32.70
  -4  10   1  722.13   30.40
  -4  10   1  730.13   30.10
   2 -10  -1   11.90    2.30
   2 -10  -1   12.10    2.10
   2 -10  -1    6.50    3.80
   2 -10  -1   15.40    2.30
  -2 -10   1    8.50    1.80
   2 -10  -1   12.60    2.00
  -2 -10   1   12.20    1.90
   2  10  -1    4.80    3.20
  -2  10   1    7.60    1.80
   2  10  -1   13.20    2.20
  -2  10   1   11.60    2.30
   2  10  -1   10.80    2.50
  -2  10   1   13.00    2.90
  -2  10   1   14.70    4.50
   2  10  -1   17.20    2.50
   2  10  -1   10.40    2.00
   2  10  -1   10.00    1.90
  -2  10   1   10.00    2.10
  -2  10   1   10.70    2.20
   0 -10  -1  400.96   22.10
   0 -10   1  405.26   16.90
   0 -10  -1  407.36   19.00
   0 -10  -1  428.86   18.00
   0 -10   1  416.06   17.70
   0 -10  -1  418.16   16.70
   0 -10  -1  409.06   17.70
   0 -10   1  382.86   17.70
   0  10   1  389.26   21.20
   0  10   1  415.26   17.90
   0  10  -1  407.16   17.90
   0  10   1  417.76   17.90
   0  10  -1  415.36   17.90
   0  10   1  415.66   18.10
   0  10  -1  432.86   22.30
   0  10  -1  447.16   18.30
   0  10  -1  394.06   17.70
   0  10  -1  416.66   19.70
   0  10  -1  400.66   17.90
   0  10   1  405.36   17.50
  -2 -10  -1    4.30    1.10
  -2 -10  -1   -0.40    2.40
  -2 -10  -1    2.40    1.40
  -2 -10  -1    3.60    1.50
  -2 -10  -1    2.00    1.40
  -2 -10  -1    3.30    2.30
   2 -10   1    2.30    1.00
   2 -10   1    0.40    1.10
   2 -10   1   -0.20    0.80
   2  10   1    3.00    1.20
  -2  10  -1    4.10    1.50
   2  10   1    1.70    1.40
  -2  10  -1    0.30    1.20
   2  10   1    3.10    2.50
  -2  10  -1    2.70    2.60
  -2  10  -1    5.60    1.70
   2  10   1    1.70    1.30
  -2  10  -1   -0.40    2.80
  -2  10  -1    4.00    1.60
   2  10   1    1.50    1.10
   2  10   1    2.30    1.30
  -2  10  -1    1.20    1.20
  -4 -10  -1   79.89    5.80
  -4 -10  -1   93.69    5.80
   4 -10   1   94.59    4.90
   4 -10   1   82.29    5.80
  -4 -10  -1   94.49    8.20
  -4 -10  -1   74.19    7.90
   4 -10   1   93.39    5.40
   4 -10   1   87.99    5.80
  -4 -10  -1   85.99    5.90
  -4 -10  -1   92.79    5.00
   4 -10   1   90.79    5.70
  -4  10  -1   81.99    5.80
  -4  10  -1   88.39    6.00
   4  10   1   85.89    5.40
   4  10   1   97.09    6.10
   4  10   1   89.69    5.50
   4  10   1   91.79    7.30
  -4  10  -1   96.59    6.20
   4  10   1   85.69    6.20
   4  10   1   91.09    5.80
  -4  10  -1   85.39    9.30
  -4  10  -1   83.89    9.50
  -6 -10  -1  288.97   16.00
   6 -10   1  292.07   14.50
  -6 -10  -1  270.87   14.00
   6 -10   1  294.87   13.60
   6 -10   1  286.07   14.20
  -6 -10  -1  295.87   16.20
   6 -10   1  319.77   14.60
  -6 -10  -1  288.17   14.40
  -6 -10  -1  267.87   13.80
   6 -10   1  289.57   12.90
  -6 -10  -1  288.17   14.60
  -6 -10  -1  301.17   13.50
   6  10   1  281.87   13.90
  -6  10  -1  295.37   16.90
   6  10   1  309.67   15.20
  -6  10  -1  301.47   14.60
  -6  10  -1  311.87   14.80
   6  10   1  293.67   14.10
   6  10   1  293.77   13.60
   6  10   1  283.47   14.20
  -6  10  -1  292.07   14.30
  -6  10  -1  298.77   17.60
   6  10   1  293.07   15.00
  -8 -10  -1   37.20    4.40
  -8 -10  -1   30.90    4.40
  -8 -10  -1   38.00    4.50
   8 -10   1   35.90    4.70
   8 -10   1   41.60    4.60
  -8 -10  -1   38.80    5.80
  -8 -10  -1   43.60    5.20
  -8 -10  -1   40.60    5.10
  -8 -10  -1   31.20    5.00
   8 -10   1   42.60    5.30
   8 -10   1   39.40    5.00
   8  10   1   32.90    5.20
  -8  10  -1   37.00    6.70
   8  10   1   34.80    4.60
  -8  10  -1   41.90    5.00
   8  10   1   45.30    5.10
  -8  10  -1   37.10    4.90
  -8  10  -1   44.20    5.30
  -8  10  -1   35.00    5.70
   8  10   1   36.70    4.70
   8  10   1   39.20    4.80
   8  10   1   38.80    4.40
  10 -10   1  219.38   11.70
  10 -10   1  203.78   12.60
  10 -10   1  251.77   13.20
 -10 -10  -1  231.18   13.50
 -10 -10  -1  184.98   12.90
  10 -10   1  212.08   13.20
 -10 -10  -1  215.88   12.30
  10  10   1  199.18   12.20
 -10  10  -1  215.08   12.70
  10  10   1  222.68   12.90
 -10  10  -1  208.88   14.90
  10  10   1  226.88   12.10
 -10  10  -1  238.18   13.10
 -10  10  -1  211.88   12.80
  10  10   1  216.88   12.30
  10  10   1  215.88   13.40
 -12 -10  -1   -0.30    1.70
  12 -10   1   -2.00    2.10
  12 -10   1    1.40    2.60
  12 -10   1    2.90    2.70
 -12 -10  -1    1.90    2.10
  12 -10   1    0.40    1.90
 -12  10  -1   -0.80    2.30
  12  10   1   -4.70    2.20
  12  10   1    0.50    2.30
  12  10   1    3.70    2.50
  12  10   1    3.10    2.30
  12  10   1    1.60    2.70
 -12  10  -1    0.70    2.20
  12  10   1    3.00    2.10
 -12  10  -1   -2.40    2.90
 -14 -10  -1   94.69    9.50
  14 -10   1  115.49   11.00
  14 -10   1  102.39   10.50
  14 -10   1   92.19   10.70
 -14  10  -1   90.59   11.00
 -14  10  -1  111.29   10.90
  14  10   1   75.49    9.00
  14  10   1   75.89    9.50
  14  10   1  105.99    9.70
  14  10   1   91.59    8.90
  14  10   1   90.29   10.10
  14  10   1  113.09   10.70
  16 -10   1    1.00    3.40
  16 -10   1   -1.00    2.80
  16  10   1   10.90    4.20
  16  10   1    7.30    4.40
  16  10   1    2.70    3.40
 -16  10  -1   10.90    5.00
  17 -11  -1   77.49   10.50
  17 -11  -1   67.09    9.10
  17  11  -1   77.19   10.20
  17  11  -1   92.49    9.50
  17  11  -1   63.89    8.30
  15 -11  -1   13.40    4.70
  15 -11  -1   11.80    4.10
  15 -11  -1    7.70    3.50
  15  11  -1   17.30    5.30
 -15  11   1   11.70    4.80
  15  11  -1    9.30    3.40
  15  11  -1    7.30    3.90
  15  11  -1   11.60    4.40
  15  11  -1   12.90    4.00
 -15  11   1   12.90    3.80
  15  11  -1    7.30    3.60
  13 -11  -1  430.76   22.70
  13 -11  -1  447.06   21.50
  13 -11  -1  434.86   22.50
  13 -11  -1  390.76   21.80
  13  11  -1  416.76   23.10
  13  11  -1  445.96   21.40
 -13  11   1  468.55   24.90
  13  11  -1  426.46   21.60
 -13  11   1  435.86   21.50
  13  11  -1  437.86   21.90
  11 -11  -1   13.80    3.70
  11 -11  -1   11.90    3.20
  11 -11  -1    5.90    2.90
  11 -11  -1    8.60    2.60
  11 -11  -1    9.40    3.10
  11  11  -1   12.90    3.40
 -11  11   1    7.40    3.10
  11  11  -1    6.80    3.30
  11  11  -1   11.50    3.20
  11  11  -1   11.90    3.20
 -11  11   1   13.70    4.80
  11  11  -1   11.10    2.90
 -11  11   1   10.10    3.00
  -9 -11   1  771.42   36.20
   9 -11  -1  872.01   35.10
  -9 -11   1  846.92   34.70
   9 -11  -1  855.91   36.00
   9 -11  -1  797.72   35.60
   9 -11  -1  814.02   34.80
   9 -11  -1  858.01   36.00
  -9  11   1  873.61   39.70
  -9  11   1  812.52   35.40
   9  11  -1  841.32   35.50
  -9  11   1  854.81   35.90
   9  11  -1  775.82   36.30
   9  11  -1  826.12   35.80
   9  11  -1  844.92   35.00
  -9  11   1  824.52   36.90
  -9  11   1  883.01   36.10
  -9  11   1  890.31   35.80
   9  11  -1  818.92   34.90
   9  11  -1  834.22   35.20
   7 -11  -1   15.90    4.40
  -7 -11   1   15.10    2.80
  -7 -11   1   13.50    3.20
   7 -11  -1   14.40    2.90
  -7 -11   1   12.60    2.40
   7 -11  -1   22.90    3.20
   7 -11  -1   17.40    2.90
   7 -11  -1   12.10    2.80
  -7  11   1   14.40    3.00
   7  11  -1   15.80    3.00
   7  11  -1   13.50    3.70
   7  11  -1   10.30    2.70
   7  11  -1   19.40    2.90
  -7  11   1   14.70    2.90
  -7  11   1   16.30    4.10
  -7  11   1   15.00    4.50
   7  11  -1   19.40    3.00
  -7  11   1   21.10    3.40
  -7  11   1   16.40    3.20
   7  11  -1   12.70    2.40
   5 -11  -1  396.06   17.50
   5 -11  -1  408.96   17.90
   5 -11  -1  428.46   22.10
  -5 -11   1  390.26   18.00
   5 -11  -1  382.06   17.40
  -5 -11   1  390.26   17.40
   5  11  -1  402.56   17.80
  -5  11   1  406.36   18.10
  -5  11   1  411.36   18.20
  -5  11   1  436.66   21.90
   5  11  -1  392.06   17.60
   5  11  -1  391.76   17.80
   5  11  -1  407.06   20.60
   5  11  -1  380.56   16.60
  -5  11   1  406.96   18.00
  -5  11   1  379.86   18.00
  -5  11   1  392.66   20.70
   3 -11  -1  456.65   19.70
  -3 -11   1  448.86   19.30
   3 -11  -1  441.56   19.30
  -3 -11   1  430.16   19.20
   3 -11  -1  513.35   25.10
   3 -11  -1  452.55   19.30
   3  11  -1  441.06   19.40
  -3  11   1  413.36   23.30
   3  11  -1  452.75   19.30
  -3  11   1  455.95   20.00
   3  11  -1  444.36   19.50
  -3  11   1  433.56   19.70
   3  11  -1  452.85   23.40
  -3  11   1  479.95   21.80
   3  11  -1  444.96   19.70
  -3  11   1  436.86   19.50
   3  11  -1  442.26   19.60
  -3  11   1  455.45   19.90
  -3  11   1  472.75   20.10
  -1 -11   1    0.90    1.00
   1 -11  -1    2.00    1.30
   1 -11  -1   -0.10    1.30
   1 -11  -1    0.10    2.80
   1 -11  -1    0.60    1.00
   1 -11  -1    1.40    1.20
  -1 -11   1    0.60    1.10
  -1  11   1    0.80    1.70
  -1  11   1    1.00    1.10
   1  11  -1    1.40    1.20
  -1  11   1    0.00    1.10
   1  11  -1    0.70    1.10
  -1  11   1   -0.70    2.70
   1  11  -1    0.30    1.10
  -1  11   1    1.30    1.20
   1  11  -1   -0.10    1.00
   1  11  -1    1.00    1.20
   1  11  -1    1.10    1.70
  -1  11   1    2.00    1.40
   1  11  -1    0.50    2.80
  -1 -11  -1 1486.15   54.19
  -1 -11  -1 1337.77   57.09
  -1 -11  -1 1432.96   55.69
  -1 -11  -1 1380.66   60.69
   1 -11   1 1352.96   55.49
   1 -11   1 1432.26   54.39
  -1 -11  -1 1475.45   55.69
  -1  11  -1 1405.06   58.19
  -1  11  -1 1332.27   55.59
  -1  11  -1 1416.56   55.79
   1  11   1 1389.16   55.69
  -1  11  -1 1360.86   60.59
   1  11   1 1427.26   55.99
   1  11   1 1418.96   55.39
  -1  11  -1 1448.96   56.09
   1  11   1 1384.86   55.09
  -1  11  -1 1440.66   55.69
  -1  11  -1 1434.06   55.89
   1  11   1 1420.46   55.69
   1  11   1 1302.67   59.09
  -3 -11  -1  210.18   10.40
  -3 -11  -1  193.18   10.30
  -3 -11  -1  215.38   13.90
  -3 -11  -1  203.28   10.10
   3 -11   1  181.18   10.00
  -3 -11  -1  194.88   11.90
   3 -11   1  207.18    9.50
  -3 -11  -1  192.28    8.70
   3 -11   1  188.38    8.80
  -3  11  -1  211.88   14.20
  -3  11  -1  197.48   10.20
   3  11   1  192.98   10.30
  -3  11  -1  191.28   10.40
  -3  11  -1  175.48   12.50
   3  11   1  201.18   10.30
  -3  11  -1  189.08   10.30
   3  11   1  192.88    9.50
   3  11   1  198.88   12.40
  -3  11  -1  198.88   10.30
   3  11   1  188.98    9.60
  -3  11  -1  204.18   10.40
   3  11   1  173.38    9.80
  -5 -11  -1 1170.58   47.10
   5 -11   1 1122.49   47.30
  -5 -11  -1 1228.88   50.69
  -5 -11  -1 1154.18   47.50
  -5 -11  -1 1124.49   49.50
  -5 -11  -1 1171.28   45.90
   5 -11   1 1199.88   45.70
   5 -11   1 1125.29   47.10
   5 -11   1 1249.57   47.20
  -5 -11  -1 1148.29   47.60
   5  11   1 1159.48   46.50
   5  11   1 1116.59   47.20
  -5  11  -1 1260.77   51.69
   5  11   1 1112.69   48.80
   5  11   1 1186.28   48.10
   5  11   1 1133.39   46.60
  -5  11  -1 1213.98   47.90
   5  11   1 1126.49   46.90
  -5  11  -1 1170.08   47.30
  -5  11  -1 1138.19   47.50
  -5  11  -1 1174.18   51.19
   7 -11   1   53.19    5.90
  -7 -11  -1   72.49    6.50
  -7 -11  -1   54.29    5.50
  -7 -11  -1   58.89    6.20
   7 -11   1   57.89    6.20
   7 -11   1   60.69    4.40
  -7 -11  -1   52.99    6.20
   7 -11   1   64.69    5.40
  -7 -11  -1   64.19    7.60
   7  11   1   59.59    5.50
   7  11   1   58.09    6.40
  -7  11  -1   70.19    5.90
  -7  11  -1   71.89    9.20
   7  11   1   67.19    5.30
  -7  11  -1   57.29    6.10
   7  11   1   65.19    6.30
   7  11   1   60.09    5.90
   7  11   1   64.99    7.00
  -7  11  -1   59.59    6.20
  -7  11  -1   60.29    7.80
  -9 -11  -1  239.08   13.00
   9 -11   1  243.08   13.70
  -9 -11  -1  226.48   14.10
   9 -11   1  227.68   13.20
  -9 -11  -1  217.58   12.30
  -9 -11  -1  220.28   13.80
  -9 -11  -1  240.88   13.50
   9 -11   1  267.17   13.60
   9  11   1  227.48   13.00
   9  11   1  235.48   13.20
   9  11   1  238.98   12.50
  -9  11  -1  241.78   13.50
  -9  11  -1  246.18   16.00
  -9  11  -1  239.08   13.30
   9  11   1  223.68   12.60
  -9  11  -1  203.18   13.50
   9  11   1  228.48   13.80
  -9  11  -1  253.07   13.50
 -11 -11  -1   65.19    7.80
 -11 -11  -1   63.19    7.00
  11 -11   1   68.99    7.60
 -11 -11  -1   75.19    8.70
  11 -11   1   58.99    7.30
  11 -11   1   57.19    7.70
  11  11   1   49.20    6.50
  11  11   1   51.49    7.30
 -11  11  -1   57.89    6.90
  11  11   1   59.39    6.90
  11  11   1   49.20    6.50
 -11  11  -1   64.39    7.30
  11  11   1   62.39    7.50
  11  11   1   69.19    7.00
 -11  11  -1   65.49    7.60
 -11  11  -1   71.89    9.50
  13 -11   1    4.20    3.30
  13 -11   1    8.30    3.90
 -13 -11  -1    5.40    2.90
 -13 -11  -1    5.20    3.00
  13  11   1   12.30    4.20
 -13  11  -1    9.80    4.50
  13  11   1    6.70    2.80
  13  11   1   -0.20    2.80
  13  11   1    6.90    3.10
 -13  11  -1    4.80    3.10
  13  11   1    2.40    2.60
  13  11   1    0.10    3.10
  15 -11   1   93.69   10.50
 -15 -11  -1   97.99    9.90
  15 -11   1   99.99   11.50
  15  11   1   87.39   10.20
  15  11   1   80.99   10.10
 -15  11  -1   76.59   10.50
  15  11   1   90.99    9.90
  15  11   1   98.49   11.10
  16 -12  -1   18.30    5.60
  16 -12  -1   16.40    5.00
  16  12  -1   12.50    4.30
  16  12  -1    8.00    4.60
  16  12  -1    9.70    5.60
 -16  12   1   11.60    4.20
  16  12  -1    9.00    3.60
  16  12  -1   12.30    4.10
  14 -12  -1    4.30    3.20
  14 -12  -1    4.50    3.80
  14 -12  -1   10.70    3.70
 -14  12   1    5.30    4.30
  14  12  -1    3.10    2.50
  14  12  -1   -1.20    2.30
  14  12  -1   11.70    4.60
 -14  12   1    0.80    2.60
  14  12  -1    4.20    3.20
  14  12  -1    6.40    3.30
  12 -12  -1   53.89    6.40
  12 -12  -1   56.79    7.20
  12 -12  -1   40.20    6.10
  12 -12  -1   48.00    5.80
  12 -12  -1   56.19    7.30
  12  12  -1   53.59    6.60
 -12  12   1   41.90    5.90
  12  12  -1   45.10    5.70
  12  12  -1   39.90    5.50
  12  12  -1   46.60    7.30
  12  12  -1   53.49    6.60
 -12  12   1   33.70    7.10
 -12  12   1   54.79    7.10
  10 -12  -1   53.19    5.80
  10 -12  -1   60.19    6.60
  10 -12  -1   44.20    5.80
  10 -12  -1   46.20    6.20
  10 -12  -1   49.80    5.50
 -10 -12   1   48.40    5.10
 -10  12   1   50.19    8.20
 -10  12   1   39.30    5.40
 -10  12   1   47.10    6.00
 -10  12   1   64.69    6.90
 -10  12   1   43.30    6.20
  10  12  -1   60.89    6.10
  10  12  -1   48.00    5.50
  10  12  -1   59.09    6.10
  10  12  -1   51.29    5.90
 -10  12   1   50.99    6.00
  10  12  -1   44.30    6.50
   8 -12  -1    6.90    2.20
   8 -12  -1    4.10    2.10
   8 -12  -1   11.50    3.70
  -8 -12   1    6.30    2.00
   8 -12  -1    5.70    2.40
  -8 -12   1   13.40    3.30
   8 -12  -1   12.20    2.70
  -8  12   1    6.00    2.20
   8  12  -1    9.70    2.80
  -8  12   1    4.00    3.10
   8  12  -1    8.30    2.30
   8  12  -1    8.30    3.10
  -8  12   1    6.40    3.00
   8  12  -1    4.50    2.30
  -8  12   1    4.10    2.30
  -8  12   1   10.70    2.80
   8  12  -1    8.00    2.20
   8  12  -1    9.60    3.00
  -8  12   1    1.70    1.70
   6 -12  -1  494.95   25.60
  -6 -12   1  457.25   22.10
   6 -12  -1  497.05   22.00
   6 -12  -1  509.45   21.60
   6 -12  -1  485.05   21.40
  -6 -12   1  471.15   21.30
  -6  12   1  499.05   22.20
   6  12  -1  502.35   20.80
   6  12  -1  493.15   22.00
  -6  12   1  540.75   26.00
   6  12  -1  479.25   21.90
  -6  12   1  519.75   22.50
   6  12  -1  489.05   24.30
  -6  12   1  484.75   25.30
   6  12  -1  500.55   21.70
   6  12  -1  508.15   22.70
  -6  12   1  467.75   22.20
  -6  12   1  519.05   22.40
  -4 -12   1   65.09    4.70
   4 -12  -1   67.19    4.70
   4 -12  -1   68.19    8.90
   4 -12  -1   67.89    5.00
   4 -12  -1   64.29    4.80
  -4 -12   1   65.19    4.90
  -4  12   1   59.79    5.00
  -4  12   1   62.29    5.00
  -4  12   1   65.29    7.60
   4  12  -1   61.89    8.20
   4  12  -1   65.49    5.00
   4  12  -1   58.59    4.80
  -4  12   1   59.09    8.50
  -4  12   1   65.89    5.20
   4  12  -1   60.79    4.80
   4  12  -1   70.99    4.90
  -4  12   1   62.99    5.00
  -2 -12   1  423.66   18.10
   2 -12  -1  379.96   18.10
   2 -12  -1  399.06   17.80
   2 -12  -1  406.16   17.90
   2 -12  -1  411.86   23.20
  -2 -12   1  407.06   17.60
   2  12  -1  403.06   18.10
   2  12  -1  394.46   18.10
   2  12  -1  430.86   18.70
   2  12  -1  416.86   22.60
   2  12  -1  404.36   18.50
  -2  12   1  417.46   18.70
  -2  12   1  409.36   18.10
  -2  12   1  400.76   18.40
  -2  12   1  425.56   18.60
  -2  12   1  417.26   18.60
   2  12  -1  413.16   18.30
  -2  12   1  408.96   19.60
  -2  12   1  373.46   22.20
   0 -12  -1   99.49   11.20
   0 -12   1   91.79    5.90
   0 -12  -1   94.69    6.10
   0 -12  -1   95.59    4.90
   0 -12  -1   95.79    6.00
   0 -12  -1   96.29    7.20
   0 -12   1   95.59    5.30
   0  12   1   91.69    6.10
   0  12   1   91.69    5.80
   0  12  -1   90.39    6.20
   0  12  -1   90.49    6.00
   0  12  -1   86.79    6.00
   0  12   1   91.69   10.30
   0  12   1   84.39    6.00
   0  12  -1   99.69   11.20
   0  12  -1   97.09    6.40
   0  12  -1   94.09    6.10
   0  12  -1  101.49    7.60
   0  12   1   98.99    6.40
   0  12   1   98.39    5.80
  -2 -12  -1  103.19    6.90
   2 -12   1   93.59    6.50
  -2 -12  -1  102.89    6.70
  -2 -12  -1  118.99   10.40
  -2 -12  -1  112.29    6.80
  -2 -12  -1  104.39    8.10
   2 -12   1  111.99    5.70
   2  12   1  120.79    7.00
  -2  12  -1   97.09    8.60
  -2  12  -1  109.39    7.10
  -2  12  -1   97.09    6.70
  -2  12  -1  117.79    7.10
   2  12   1  101.79    6.40
  -2  12  -1  119.69    7.30
  -2  12  -1  113.19    6.90
  -2  12  -1  117.09   10.60
   2  12   1  114.09    7.00
   2  12   1   89.59    9.90
   2  12   1  111.19    6.80
  -4 -12  -1   -0.10    1.90
  -4 -12  -1   -0.40    1.40
   4 -12   1    0.20    1.00
   4 -12   1    0.30    1.40
  -4 -12  -1    4.20    3.20
  -4 -12  -1   -1.30    1.00
  -4 -12  -1    0.10    1.20
  -4  12  -1    1.00    1.30
  -4  12  -1    2.00    1.70
   4  12   1    1.00    1.40
  -4  12  -1    0.20    2.70
   4  12   1   -0.50    1.60
   4  12   1    1.10    1.40
  -4  12  -1    0.10    1.20
  -4  12  -1    0.50    1.30
  -4  12  -1    0.80    3.00
   4  12   1    0.00    2.10
   4  12   1    2.70    1.60
   4  12   1    1.10    1.20
  -4  12  -1    0.80    1.50
   6 -12   1   13.50    2.90
  -6 -12  -1   16.20    4.20
  -6 -12  -1   14.30    4.00
   6 -12   1   18.10    3.60
  -6 -12  -1   12.70    2.70
  -6 -12  -1   14.70    3.10
  -6 -12  -1   12.90    3.20
  -6  12  -1   15.60    3.20
   6  12   1   18.80    3.10
   6  12   1   16.30    3.60
  -6  12  -1   14.40    4.80
   6  12   1    7.90    2.60
   6  12   1   16.30    3.80
  -6  12  -1   10.30    4.30
  -6  12  -1   26.60    4.20
   6  12   1   16.80    3.00
   6  12   1   15.30    3.00
  -6  12  -1   13.80    3.00
  -8 -12  -1   18.90    4.60
  -8 -12  -1   19.40    4.30
   8 -12   1   25.60    4.50
   8 -12   1   23.40    4.20
  -8 -12  -1   25.80    4.00
  -8 -12  -1   20.60    4.00
  -8 -12  -1   27.60    5.30
  -8  12  -1   22.80    4.10
   8  12   1   35.10    5.00
  -8  12  -1   20.70    4.00
   8  12   1   23.70    4.00
   8  12   1   33.60    4.40
  -8  12  -1   29.90    6.40
  -8  12  -1   21.40    4.00
  -8  12  -1   22.70    5.20
   8  12   1   32.40    4.70
   8  12   1   26.90    5.00
   8  12   1   27.90    4.40
 -10 -12  -1   84.79    9.30
 -10 -12  -1   75.29    8.90
  10 -12   1   76.59    8.70
  10 -12   1   80.89    8.40
 -10  12  -1   74.49    9.90
  10  12   1   72.69    7.80
 -10  12  -1   80.99    8.30
  10  12   1   73.99    8.70
 -10  12  -1   79.29    8.10
  10  12   1   83.39    8.60
  10  12   1   85.79    6.90
 -10  12  -1   88.49    8.90
  10  12   1   85.69    8.20
  12 -12   1   87.89   10.00
 -12 -12  -1   87.79    8.90
  12 -12   1   92.79    9.50
 -12 -12  -1   79.09    9.10
 -12  12  -1   77.39    8.70
  12  12   1   74.89    8.30
  12  12   1   81.59    9.00
  12  12   1   88.19    9.00
  12  12   1   83.49    8.60
  12  12   1   77.59    9.30
  12  12   1   92.29    8.50
 -12  12  -1   82.89   10.70
 -12  12  -1   91.39    9.30
  14 -12   1   31.10    6.40
  14 -12   1   23.80    5.60
 -14  12  -1   23.70    6.40
  14  12   1   22.90    5.80
  14  12   1   41.20    7.20
  14  12   1   34.50    6.50
 -14  12  -1   30.10    6.10
  14  12   1   25.20    5.40
  15 -13  -1    2.40    3.20
  15 -13  -1    0.00    3.20
  15  13  -1    1.50    3.10
  15  13  -1   -2.50    3.20
  15  13  -1   -0.30    2.70
  15  13  -1    3.90    2.90
 -15  13   1    0.90    3.00
  15  13  -1    0.50    2.70
  13 -13  -1    6.50    3.50
  13 -13  -1   -1.70    2.70
  13  13  -1   -1.30    3.10
  13  13  -1   -1.00    1.90
  13  13  -1    0.40    2.40
  13  13  -1    0.30    2.40
 -13  13   1    0.30    2.50
 -13  13   1    4.90    4.10
  11 -13  -1    4.00    2.90
  11 -13  -1   10.60    3.70
  11 -13  -1    0.60    2.40
  11 -13  -1    1.10    2.20
  11  13  -1    1.60    2.40
  11  13  -1    5.20    3.30
  11  13  -1    0.80    2.10
 -11  13   1    1.70    2.20
 -11  13   1    2.80    3.70
  11  13  -1    0.20    2.10
 -11  13   1    6.40    2.80
   9 -13  -1   60.89    6.70
  -9 -13   1   45.30    5.10
  -9 -13   1   58.59    7.00
   9 -13  -1   47.80    5.90
   9 -13  -1   48.10    5.30
   9 -13  -1   50.89    5.60
   9  13  -1   44.90    5.40
  -9  13   1   40.20    5.50
   9  13  -1   39.30    6.00
   9  13  -1   48.50    6.40
  -9  13   1   39.30    7.40
  -9  13   1   51.19    6.00
   9  13  -1   37.30    5.00
   9  13  -1   43.50    5.20
  -9  13   1   48.80    6.10
  -9  13   1   40.90    6.60
  -9  13   1   48.10    6.00
   7 -13  -1    2.40    2.10
  -7 -13   1    2.60    1.60
   7 -13  -1    1.00    1.40
   7 -13  -1    4.60    1.80
   7 -13  -1    0.90    1.40
   7 -13  -1    0.20    2.30
  -7 -13   1    4.60    2.40
   7  13  -1    0.30    2.40
   7  13  -1    1.10    1.70
   7  13  -1    2.60    1.70
  -7  13   1    2.50    1.90
  -7  13   1    0.80    1.70
  -7  13   1    3.80    3.20
   7  13  -1    2.30    1.80
  -7  13   1    3.50    2.00
  -7  13   1    0.60    1.50
   7  13  -1    4.30    2.00
  -7  13   1    1.60    2.60
   5 -13  -1   10.10    2.40
   5 -13  -1    4.70    2.10
  -5 -13   1    9.80    2.50
   5 -13  -1    2.60    3.10
   5 -13  -1    6.10    2.20
  -5 -13   1    5.20    1.80
  -5  13   1   11.10    2.70
  -5  13   1    8.50    2.40
  -5  13   1    5.50    2.10
  -5  13   1    2.60    1.70
  -5  13   1    8.20    3.60
   5  13  -1    5.90    2.30
   5  13  -1    4.70    1.90
   5  13  -1    5.50    2.00
   5  13  -1    2.90    2.90
   5  13  -1    9.00    2.20
   5  13  -1    5.50    2.00
  -5  13   1    0.10    3.00
   3 -13  -1    0.10    1.40
   3 -13  -1    3.90    3.40
   3 -13  -1    2.60    1.60
  -3 -13   1    0.20    1.20
   3 -13  -1    2.90    1.50
  -3 -13   1    1.00    1.30
   3  13  -1    3.00    1.60
  -3  13   1    1.80    1.60
   3  13  -1    1.20    1.40
   3  13  -1    5.60    2.00
  -3  13   1    0.80    1.40
   3  13  -1    1.20    1.40
  -3  13   1    0.50    1.40
  -3  13   1    0.20    1.40
  -3  13   1    4.90    3.60
  -3  13   1    2.30    2.30
   3  13  -1    1.00    2.10
   3  13  -1   -1.90    2.80
   1 -13  -1   30.00    3.90
  -1 -13   1   43.40    4.00
   1 -13  -1   39.50    4.20
  -1 -13   1   36.70    4.10
   1 -13  -1   38.90    7.50
   1  13  -1   34.60    4.20
   1  13  -1   39.80    7.40
  -1  13   1   38.20    4.50
  -1  13   1   35.30    4.20
   1  13  -1   33.90    4.20
  -1  13   1   36.70    4.50
   1  13  -1   42.20    4.70
  -1  13   1   38.80    4.20
   1  13  -1   36.20    4.20
   1  13  -1   38.40    4.40
   1  13  -1   39.90    5.10
  -1  13   1   30.10    6.50
   1 -13   1  117.89    6.30
  -1 -13  -1  114.09    7.10
  -1 -13  -1  123.29    7.40
  -1 -13  -1  111.09    8.30
   1 -13   1  110.99    7.10
   1 -13   1  102.39    7.00
  -1 -13  -1  109.49   12.20
   1  13   1  127.69    7.50
  -1  13  -1  122.79    9.00
  -1  13  -1  127.19    7.60
  -1  13  -1  120.09    7.70
   1  13   1  115.19   10.20
   1  13   1  114.39    7.50
   1  13   1  120.19    7.50
   1  13   1  115.49    7.10
   1  13   1  129.49    7.20
  -1  13  -1   93.99   11.60
  -1  13  -1  111.19    7.30
  -1  13  -1  114.79    7.30
  -1  13  -1  121.79    7.60
  -3 -13  -1   12.10    3.70
  -3 -13  -1   15.80    2.90
  -3 -13  -1   17.90    5.00
   3 -13   1   14.70    2.90
  -3 -13  -1   14.20    3.00
  -3 -13  -1   11.80    2.90
  -3  13  -1   13.10    3.00
   3  13   1   18.10    4.60
  -3  13  -1   15.60    3.00
   3  13   1   15.80    2.80
  -3  13  -1   17.90    3.20
  -3  13  -1   13.80    5.00
  -3  13  -1   10.10    2.70
  -3  13  -1   11.20    3.90
   3  13   1   17.00    3.00
   3  13   1    9.10    2.50
  -3  13  -1   10.80    2.60
   3  13   1   16.20    3.30
  -5 -13  -1   35.90    6.20
  -5 -13  -1   36.90    4.50
  -5 -13  -1   39.20    5.10
  -5 -13  -1   35.00    5.90
   5 -13   1   36.40    4.70
  -5 -13  -1   37.30    4.90
   5  13   1   32.10    4.00
  -5  13  -1   30.00    4.50
  -5  13  -1   36.50    7.00
  -5  13  -1   28.80    4.40
   5  13   1   40.20    6.30
   5  13   1   35.10    4.50
  -5  13  -1   28.60    4.30
   5  13   1   36.10    4.10
   5  13   1   39.50    5.20
  -5  13  -1   43.20    7.50
   5  13   1   37.10    4.70
  -5  13  -1   29.90    4.40
  -7 -13  -1   47.70    7.10
   7 -13   1   46.30    5.90
  -7 -13  -1   46.30    5.90
   7 -13   1   60.19    6.40
  -7 -13  -1   47.50    5.50
  -7 -13  -1   55.59    6.60
  -7 -13  -1   63.79    7.70
   7  13   1   50.89    5.40
   7  13   1   47.30    5.80
  -7  13  -1   51.69    6.30
   7  13   1   52.09    5.90
   7  13   1   59.39    5.90
  -7  13  -1   66.59    7.10
  -7  13  -1   56.79    8.80
   7  13   1   60.19    7.20
  -7  13  -1   48.70    6.00
  -7  13  -1   46.40    5.90
  -7  13  -1   53.89    8.10
   7  13   1   58.89    7.10
  -9 -13  -1    1.70    2.60
   9 -13   1    4.10    2.80
  -9 -13  -1   -0.40    2.00
  -9 -13  -1   14.00    4.10
   9 -13   1    5.30    2.80
  -9  13  -1    3.30    2.60
   9  13   1    4.40    3.20
  -9  13  -1    5.50    4.00
   9  13   1    2.60    2.20
   9  13   1    7.70    2.90
   9  13   1    3.10    2.30
  -9  13  -1    8.40    2.90
   9  13   1    4.40    2.30
  -9  13  -1    6.40    3.50
  -9  13  -1    2.30    2.50
  11 -13   1   53.39    7.40
 -11 -13  -1   51.79    7.60
 -11 -13  -1   46.40    7.30
  11 -13   1   43.80    7.10
  11  13   1   57.09    6.90
  11  13   1   39.80    5.60
 -11  13  -1   49.99    8.70
  11  13   1   59.59    7.50
 -11  13  -1   34.20    5.70
  11  13   1   48.80    6.80
 -11  13  -1   54.69    7.40
  11  13   1   41.00    6.70
 -11  13  -1   51.29    6.90
  13 -13   1   -0.80    3.10
  13 -13   1   -2.50    2.60
  13  13   1    2.70    3.20
  13  13   1    2.80    2.80
 -13  13  -1    5.80    3.30
  13  13   1   -4.20    2.20
  13  13   1    0.40    3.00
 -13  13  -1   -0.50    3.10
  14 -14  -1    5.60    3.50
  14 -14  -1    1.20    3.10
  14  14  -1    3.50    3.10
  14  14  -1   -3.60    2.20
  14  14  -1    1.70    2.90
  14  14  -1    2.20    3.60
 -14  14   1    4.70    5.00
 -14  14   1    6.30    3.20
  12 -14  -1   74.59    8.70
 -12  14   1   64.69   10.10
 -12  14   1   50.39    6.90
  12  14  -1   52.39    8.00
  12  14  -1   71.69    8.10
 -12  14   1   75.09    8.20
  12  14  -1   68.09    7.40
  12  14  -1   68.49    7.80
  10 -14  -1   95.79    9.30
  10 -14  -1   95.99    7.40
 -10 -14   1   86.89    6.80
 -10  14   1   98.79   12.40
 -10  14   1  108.79    9.30
 -10  14   1  101.29    9.50
  10  14  -1  100.09    7.70
 -10  14   1   78.19    8.60
  10  14  -1   89.29    8.50
  10  14  -1   99.89    7.70
 -10  14   1  112.19    8.30
  10  14  -1   89.09    9.50
  -8 -14   1   17.20    3.20
  -8 -14   1   18.60    4.00
   8 -14  -1   24.10    3.90
   8 -14  -1   23.80    4.20
   8  14  -1   31.30    4.40
   8  14  -1   25.10    4.30
  -8  14   1   22.30    4.10
   8  14  -1   31.10    5.10
  -8  14   1   19.70    5.80
  -8  14   1   24.70    4.30
  -8  14   1   25.40    5.70
   8  14  -1   20.70    3.80
  -8  14   1   19.90    3.90
  -8  14   1   23.10    4.30
   8  14  -1   24.40    5.10
  -6 -14   1  413.66   19.20
   6 -14  -1  440.96   24.10
   6 -14  -1  406.36   19.70
   6 -14  -1  408.56   19.10
  -6 -14   1  428.06   20.20
   6 -14  -1  410.36   20.00
  -6  14   1  431.66   23.40
  -6  14   1  428.56   20.10
   6  14  -1  410.06   20.30
   6  14  -1  441.06   19.90
   6  14  -1  432.86   22.70
   6  14  -1  406.86   19.90
   6  14  -1  434.66   19.70
  -6  14   1  434.26   20.40
  -6  14   1  452.45   24.20
   6  14  -1  422.96   19.90
  -6  14   1  438.36   20.40
  -6  14   1  402.06   20.10
  -4 -14   1   41.30    4.50
   4 -14  -1   55.99    5.20
   4 -14  -1   43.50    5.00
   4 -14  -1   65.59    9.40
  -4 -14   1   49.99    5.20
   4 -14  -1   46.80    5.00
  -4  14   1   46.90    5.40
  -4  14   1   38.10    4.80
   4  14  -1   38.50    4.60
   4  14  -1   48.40    5.30
  -4  14   1   48.60    8.40
  -4  14   1   53.99    7.20
   4  14  -1   43.80    5.00
  -4  14   1   39.40    4.90
  -4  14   1   44.50    5.00
   4  14  -1   48.30    5.30
   4  14  -1   45.20    7.50
   2 -14  -1  990.10   44.70
  -2 -14   1  917.61   37.20
   2 -14  -1  935.91   37.50
  -2 -14   1  873.71   37.60
   2 -14  -1  883.51   37.90
   2  14  -1  933.41   38.00
   2  14  -1  891.91   38.00
  -2  14   1  924.51   38.60
  -2  14   1  921.51   38.30
  -2  14   1  929.41   37.80
   2  14  -1  904.71   38.00
  -2  14   1  886.21   38.10
   2  14  -1  943.01   38.10
  -2  14   1  851.61   43.00
   2  14  -1  916.41   38.40
   2  14  -1  890.41   37.80
   2  14  -1  935.71   43.30
   0 -14   1    1.80    1.50
   0 -14  -1    2.00    1.60
   0 -14  -1    3.20    1.80
   0 -14   1    2.50    1.40
   0 -14  -1    4.70    4.10
   0  14  -1   -1.10    1.70
   0  14   1    0.10    1.40
   0  14   1    5.50    1.90
   0  14   1    3.10    2.00
   0  14  -1    2.50    1.70
   0  14   1    0.70    1.60
   0  14  -1   -1.70    2.80
   0  14   1    0.80    2.90
   0  14  -1    2.60    2.00
   0  14   1    3.60    1.80
   0  14  -1    6.90    2.40
   0  14  -1    2.00    1.70
   0  14  -1    0.80    1.50
  -2 -14  -1  319.27   17.20
  -2 -14  -1  315.57   15.40
  -2 -14  -1  307.07   15.30
   2 -14   1  306.47   15.30
  -2 -14  -1  349.57   20.90
   2 -14   1  315.67   15.40
  -2  14  -1  321.77   15.80
   2  14   1  288.47   18.60
  -2  14  -1  310.87   17.80
   2  14   1  305.97   15.70
  -2  14  -1  318.67   20.20
   2  14   1  300.47   15.50
   2  14   1  316.77   15.40
  -2  14  -1  300.17   15.40
  -2  14  -1  331.77   16.10
   2  14   1  325.47   15.40
   2  14   1  316.07   14.90
  -2  14  -1  326.67   15.60
  -2  14  -1  310.47   15.60
  -4 -14  -1  145.19    9.60
  -4 -14  -1  157.58    9.50
   4 -14   1  152.88    9.60
  -4 -14  -1  154.88   11.30
  -4 -14  -1  168.98   12.90
  -4  14  -1  189.28   10.60
  -4  14  -1  162.58   10.00
   4  14   1  169.48   12.30
  -4  14  -1  160.68   12.40
   4  14   1  175.08   10.40
  -4  14  -1  151.68    9.80
   4  14   1  170.88   10.10
  -4  14  -1  165.08   13.40
  -4  14  -1  166.78    9.90
   4  14   1  148.89    9.00
   4  14   1  155.88    9.50
  -6 -14  -1    8.30    2.70
  -6 -14  -1    5.70    3.20
  -6 -14  -1    2.40    2.30
  -6 -14  -1    6.90    3.30
   6 -14   1    9.60    3.00
  -6 -14  -1    6.30    2.40
   6  14   1    6.20    2.60
   6  14   1    8.20    3.20
  -6  14  -1    8.00    4.20
   6  14   1    8.30    2.40
  -6  14  -1    6.50    2.40
  -6  14  -1   11.70    3.20
  -6  14  -1    7.00    2.70
   6  14   1    5.60    3.00
   6  14   1    9.00    2.70
   6  14   1    1.20    1.70
  -6  14  -1    6.10    2.80
  -6  14  -1    3.80    3.80
   8 -14   1  502.75   24.30
  -8 -14  -1  503.45   26.00
  -8 -14  -1  506.15   24.70
  -8 -14  -1  485.55   23.30
   8  14   1  501.75   25.80
  -8  14  -1  520.95   27.90
   8  14   1  504.55   23.20
  -8  14  -1  483.15   24.20
   8  14   1  501.95   23.80
  -8  14  -1  519.15   24.70
   8  14   1  474.55   23.80
   8  14   1  502.25   25.00
  -8  14  -1  519.15   24.30
  -8  14  -1  512.75   26.50
  -8  14  -1  495.65   24.40
 -10 -14  -1    3.60    2.90
 -10 -14  -1    8.80    3.70
  10 -14   1    2.60    3.00
  10 -14   1    3.60    2.90
 -10  14  -1    0.40    2.20
 -10  14  -1   -1.40    2.50
 -10  14  -1    6.70    3.10
  10  14   1    4.00    2.50
  10  14   1    1.40    2.30
 -10  14  -1   -0.60    3.30
  10  14   1    5.10    3.00
  10  14   1   -0.20    2.20
  10  14   1    2.90    3.00
 -10  14  -1    0.40    2.40
  12 -14   1  185.78   13.40
  12 -14   1  189.28   13.80
  12  14   1  211.78   14.40
  12  14   1  208.38   14.10
 -12  14  -1  197.98   13.80
 -12  14  -1  197.28   15.80
  12  14   1  204.18   13.40
  14 -14   1   12.60    4.90
  14 -14   1   13.80    4.90
 -14  14  -1   12.10    5.00
  14  14   1   10.30    4.70
  14  14   1    7.00    4.20
  13 -15  -1    2.50    3.20
  13  15  -1    0.10    2.30
  13  15  -1    0.90    2.60
  13  15  -1    0.70    3.90
 -13  15   1   -1.10    4.10
 -13  15   1    2.30    2.90
  13  15  -1    2.10    2.70
  11 -15  -1  207.78   13.10
  11  15  -1  214.88   12.90
  11  15  -1  189.48   12.20
  11  15  -1  194.58   13.70
 -11  15   1  175.68   15.20
 -11  15   1  180.58   12.30
  11  15  -1  183.98   12.00
   9 -15  -1   -0.40    2.00
  -9 -15   1    2.90    2.00
  -9 -15   1    1.70    2.40
   9  15  -1    3.80    2.40
  -9  15   1    2.70    3.60
   9  15  -1   -0.10    2.60
   9  15  -1   -0.60    2.10
  -9  15   1   -0.70    1.90
  -9  15   1   -0.20    2.10
  -9  15   1    0.50    2.10
  -9  15   1    0.60    3.80
  -9  15   1    0.80    2.10
   9  15  -1    1.70    2.00
   7 -15  -1  292.07   18.40
  -7 -15   1  263.27   13.80
   7 -15  -1  257.47   13.70
   7 -15  -1  273.27   14.90
   7 -15  -1  279.57   14.70
  -7 -15   1  274.77   15.00
   7  15  -1  287.47   14.70
   7  15  -1  269.57   14.50
  -7  15   1  296.77   15.20
  -7  15   1  290.47   18.30
   7  15  -1  272.87   14.40
   7  15  -1  284.87   17.10
  -7  15   1  273.97   18.10
   7  15  -1  265.67   15.10
   7  15  -1  262.07   14.60
  -7  15   1  267.27   14.80
  -7  15   1  256.97   14.80
  -7  15   1  284.57   15.10
   5 -15  -1   12.00    2.90
   5 -15  -1   12.00    3.00
  -5 -15   1   21.70    3.90
   5 -15  -1   16.90    5.50
   5 -15  -1   13.80    3.00
  -5 -15   1   15.70    3.00
   5  15  -1   15.70    4.80
  -5  15   1   10.50    3.10
  -5  15   1   17.20    3.60
  -5  15   1   25.30    4.30
  -5  15   1   16.00    5.60
   5  15  -1   14.60    3.30
   5  15  -1   12.60    3.10
  -5  15   1   13.70    4.50
   5  15  -1   21.80    3.70
   5  15  -1   23.00    3.70
   5  15  -1   17.70    3.40
  -5  15   1   19.10    3.60
  -3 -15   1   41.70    4.60
   3 -15  -1   53.29    8.90
   3 -15  -1   36.30    4.50
  -3 -15   1   40.40    4.60
   3 -15  -1   33.20    4.60
   3 -15  -1   41.40    4.50
  -3  15   1   29.80    4.60
  -3  15   1   41.60    5.20
   3  15  -1   33.80    4.50
   3  15  -1   29.50    6.80
  -3  15   1   37.10    4.80
   3  15  -1   35.30    4.80
   3  15  -1   31.10    4.10
  -3  15   1   33.80    7.40
  -3  15   1   43.80    5.10
   3  15  -1   40.80    5.00
   1 -15  -1  260.27   13.40
   1 -15  -1  250.27   12.80
  -1 -15   1  228.68   12.70
   1 -15  -1  268.27   18.60
   1  15  -1  253.97   13.30
  -1  15   1  269.77   13.90
   1  15  -1  267.17   13.90
   1  15  -1  266.87   13.90
  -1  15   1  258.67   13.60
  -1  15   1  242.08   13.30
  -1  15   1  260.07   13.00
  -1  15   1  209.98   16.70
   1  15  -1  249.88   13.20
   1  15  -1  251.17   17.80
   1  15  -1  258.77   13.50
   1  15  -1  262.67   13.40
  -1 -15  -1  108.19    7.30
  -1 -15  -1  113.29   12.90
   1 -15   1  113.29    7.30
  -1 -15  -1   86.89    6.70
   1  15   1   94.09   11.80
  -1  15  -1  107.09    7.70
  -1  15  -1   94.69   12.40
   1  15   1   98.29    6.80
  -1  15  -1  114.59    7.60
   1  15   1  101.19    7.30
   1  15   1  108.69    7.10
  -1  15  -1   97.49    7.20
  -1  15  -1  108.29    7.40
   1  15   1   86.69    7.00
  -1  15  -1   98.89    8.40
  -3 -15  -1  338.97   17.10
  -3 -15  -1  373.16   19.70
  -3 -15  -1  355.06   17.30
   3 -15   1  341.07   17.20
  -3 -15  -1  400.66   22.60
   3 -15   1  323.37   17.10
   3  15   1  363.76   21.00
  -3  15  -1  387.36   18.20
   3  15   1  365.86   17.80
   3  15   1  342.87   17.50
   3  15   1  361.76   17.40
   3  15   1  351.06   17.60
   3  15   1  339.97   16.60
  -3  15  -1  349.87   17.50
  -3  15  -1  361.56   17.60
  -3  15  -1  352.76   20.20
  -3  15  -1  345.77   17.70
  -3  15  -1  321.07   21.60
  -5 -15  -1   99.49   11.20
  -5 -15  -1   82.29    9.40
  -5 -15  -1   82.99    7.60
   5 -15   1   75.29    7.70
  -5 -15  -1   90.89    7.30
  -5  15  -1   90.89    7.20
   5  15   1   84.39    6.40
  -5  15  -1   79.39   10.30
   5  15   1   74.49    7.20
   5  15   1   94.79   10.50
  -5  15  -1   73.39    7.70
   5  15   1   87.69    8.50
  -5  15  -1   92.29   11.70
  -5  15  -1   93.29    7.60
  -5  15  -1   79.19    7.90
   5  15   1   86.99    7.00
  -7 -15  -1  150.68   11.70
   7 -15   1  123.49    9.40
  -7 -15  -1  129.49    9.00
  -7 -15  -1  148.49   10.00
  -7  15  -1  130.09    9.50
   7  15   1  133.09    9.40
   7  15   1  130.29   10.20
  -7  15  -1  143.79   10.00
  -7  15  -1  120.69    9.40
   7  15   1  138.99    9.60
  -7  15  -1  117.19    9.20
   7  15   1  126.79    8.50
   7  15   1  112.99    9.90
  -7  15  -1  129.09   13.60
  -7  15  -1  141.69   12.30
  -9 -15  -1   49.00    6.30
  -9 -15  -1   39.20    6.50
   9 -15   1   38.00    6.20
  -9  15  -1   43.50    7.70
  -9  15  -1   47.60    8.70
   9  15   1   42.50    5.50
   9  15   1   35.60    6.00
  -9  15  -1   47.90    6.90
   9  15   1   48.00    7.10
  -9  15  -1   45.80    7.00
  -9  15  -1   43.20    6.60
  -9  15  -1   47.40    6.60
  11 -15   1   31.20    6.00
  11 -15   1   27.30    5.70
 -11 -15  -1   39.80    7.00
 -11  15  -1   25.30    5.50
 -11  15  -1   30.90    5.90
  11  15   1   28.90    5.70
 -11  15  -1   20.50    5.10
  11  15   1   33.80    6.70
 -11  15  -1   35.50    7.60
  13 -15   1    1.40    3.50
  13 -15   1    2.50    3.80
  13  15   1    0.10    3.60
 -13  15  -1    2.80    4.60
  13  15   1    3.40    3.30
  12 -16  -1  146.69   11.50
  12  16  -1  172.38   11.50
  12  16  -1  142.89   11.10
  12  16  -1  155.38   11.30
 -12  16   1  164.48   12.00
 -12  16   1  130.49   10.80
 -12  16   1  172.28   15.10
  12  16  -1  162.18   12.90
  10 -16  -1   15.00    4.30
 -10 -16   1   19.40    3.90
  10 -16  -1   20.40    4.70
  10  16  -1   17.10    4.10
  10  16  -1   28.10    5.00
  10  16  -1   21.10    5.50
 -10  16   1   15.80    4.40
 -10  16   1   19.60    4.40
  10  16  -1   22.90    4.40
 -10  16   1   21.40    5.70
 -10  16   1   25.40    7.00
  -8 -16   1  182.78   11.80
  -8 -16   1  165.48   10.40
   8 -16  -1  175.38   11.30
   8 -16  -1  180.18   11.60
   8  16  -1  173.38   11.10
  -8  16   1  171.08   11.50
  -8  16   1  198.28   15.30
  -8  16   1  187.18   12.00
   8  16  -1  183.08   11.30
  -8  16   1  183.08   12.00
   8  16  -1  175.18   12.10
   8  16  -1  165.68   10.90
  -8  16   1  187.58   14.30
   8  16  -1  179.58   11.40
   8  16  -1  175.28   13.00
  -8  16   1  192.78   11.90
  -6 -16   1   12.00    3.00
   6 -16  -1   15.10    3.30
   6 -16  -1   17.60    3.80
  -6 -16   1    7.80    3.10
   6 -16  -1   16.70    4.90
   6 -16  -1   16.40    5.00
   6  16  -1   15.90    3.40
  -6  16   1   20.00    4.10
  -6  16   1   15.50    3.70
   6  16  -1   18.80    5.30
  -6  16   1   20.60    5.70
  -6  16   1   19.40    6.10
  -6  16   1    7.80    3.00
   6  16  -1   13.80    3.80
  -6  16   1   15.60    3.90
   6  16  -1   16.50    3.80
   6  16  -1   11.80    3.20
   6  16  -1   17.90    3.80
  -4 -16   1  221.08   12.60
   4 -16  -1  197.18   15.80
   4 -16  -1  201.28   11.00
  -4 -16   1  190.68   11.10
   4 -16  -1  205.68   11.90
   4 -16  -1  195.18   11.20
  -4  16   1  202.28   12.00
   4  16  -1  216.48   15.50
   4  16  -1  196.38   11.90
  -4  16   1  198.08   11.90
   4  16  -1  206.28   11.70
  -4  16   1  228.58   12.60
   4  16  -1  199.08   11.80
   4  16  -1  206.58   11.80
  -4  16   1  199.98   16.10
   4  16  -1  198.28   11.60
  -4  16   1  208.48   11.80
   2 -16  -1    8.50    4.60
   2 -16  -1   13.50    3.20
  -2 -16   1   13.60    3.00
   2 -16  -1   10.80    2.70
   2  16  -1   11.30    2.80
  -2  16   1   12.30    2.90
   2  16  -1   18.20    3.50
  -2  16   1   13.10    3.10
   2  16  -1   13.60    3.30
   2  16  -1   17.70    3.80
  -2  16   1   13.70    5.60
  -2  16   1   13.40    3.20
  -2  16   1   16.60    3.50
   2  16  -1   16.20    5.50
   2  16  -1   16.40    3.40
   0 -16  -1  136.49    8.90
   0 -16   1  131.29    8.60
   0 -16  -1  139.39   15.30
   0 -16  -1  134.49    8.50
   0  16  -1  150.28    9.50
   0  16  -1  134.69    9.00
   0  16  -1  145.79    9.90
   0  16   1  133.49    9.20
   0  16  -1  134.79    8.80
   0  16   1  110.09   13.30
   0  16  -1  133.09   14.70
   0  16  -1  135.39    9.00
   0  16   1  135.59    8.50
   0  16   1  130.09    8.90
   0  16  -1  129.19    8.80
  -2 -16  -1   19.40    3.60
  -2 -16  -1   17.50    5.60
  -2 -16  -1   19.90    3.70
   2 -16   1   11.90    2.90
  -2  16  -1   17.30    6.10
   2  16   1   17.40    5.70
   2  16   1   13.30    2.90
  -2  16  -1   13.40    3.40
   2  16   1   17.40    3.80
  -2  16  -1   13.30    4.50
  -2  16  -1   19.60    4.00
  -2  16  -1   12.20    3.20
   2  16   1   15.00    3.40
  -2  16  -1   17.40    3.60
  -4 -16  -1   28.00    4.70
   4 -16   1   29.60    4.50
   4 -16   1   41.30    5.40
  -4 -16  -1   36.40    7.40
  -4 -16  -1   31.70    4.70
   4  16   1   28.70    6.60
   4  16   1   38.30    5.60
  -4  16  -1   27.00    7.10
   4  16   1   44.90    5.70
  -4  16  -1   24.20    4.50
   4  16   1   34.00    5.10
  -4  16  -1   34.80    7.00
  -4  16  -1   29.40    5.00
   4  16   1   32.70    4.50
  -4  16  -1   34.10    5.20
  -4  16  -1   28.20    4.70
  -6 -16  -1    3.90    2.70
   6 -16   1    5.70    2.70
  -6 -16  -1    4.90    2.50
  -6 -16  -1    4.50    3.10
  -6  16  -1    4.00    2.40
   6  16   1    1.40    2.30
   6  16   1    1.50    2.60
  -6  16  -1    3.40    2.50
  -6  16  -1    4.30    2.50
  -6  16  -1    4.80    4.10
  -6  16  -1    1.20    2.40
   6  16   1    7.50    3.40
   6  16   1    3.10    2.10
  -6  16  -1    1.30    3.20
  -8 -16  -1   46.20    7.00
   8 -16   1   39.00    6.20
  -8 -16  -1   49.40    6.10
  -8  16  -1   55.59    7.40
  -8  16  -1   46.50    8.30
  -8  16  -1   64.69   10.20
  -8  16  -1   44.20    6.30
   8  16   1   40.40    6.70
  -8  16  -1   50.79    7.20
   8  16   1   48.00    6.60
  -8  16  -1   45.40    6.60
   8  16   1   51.99    6.20
  10 -16   1   17.50    4.60
 -10 -16  -1   12.40    4.40
  10  16   1    7.40    3.60
 -10  16  -1   19.10    6.60
  10  16   1   16.20    5.40
 -10  16  -1   11.70    4.20
 -10  16  -1    9.50    3.80
 -10  16  -1    7.90    3.80
  12 -16   1    4.60    3.40
 -12  16  -1    1.90    4.00
  12  16   1    3.50    3.00
  12  16   1   -2.00    2.60
  13 -17  -1    5.20    3.50
  13 -17  -1    2.10    3.50
  13  17  -1   -1.20    2.50
  11 -17  -1   13.70    4.30
  11 -17  -1   11.70    3.90
  11  17  -1    4.30    4.00
 -11  17   1   15.70    4.60
  11  17  -1   11.80    3.60
  11  17  -1   10.90    3.60
  11  17  -1    7.70    3.60
 -11  17   1    1.70    2.80
   9 -17  -1  132.29    9.90
  -9 -17   1  128.59    8.90
   9 -17  -1  105.89   10.60
  -9 -17   1  144.19   10.80
  -9  17   1  130.49   10.00
   9  17  -1  125.99    9.60
   9  17  -1  123.79    9.50
  -9  17   1  156.18   10.70
   9  17  -1  125.99    9.80
   9  17  -1  118.89   11.70
  -9  17   1  149.88   12.50
  -9  17   1  130.09   15.00
  -9  17   1  132.79   10.50
  -7 -17   1   18.70    3.80
   7 -17  -1   20.90    4.30
   7 -17  -1   22.90    4.50
  -7 -17   1   18.90    6.40
   7  17  -1   24.00    5.00
   7  17  -1   18.30    5.50
   7  17  -1   31.00    4.90
   7  17  -1   20.80    4.30
  -7  17   1   23.60    4.70
  -7  17   1   23.90    6.60
   7  17  -1   19.90    4.20
   7  17  -1   27.70    4.80
  -7  17   1   13.20    3.70
  -7  17   1   24.40    4.70
  -7  17   1   27.10    5.00
  -7  17   1   18.90    6.20
  -5 -17   1   12.70    3.00
   5 -17  -1   14.80    3.40
   5 -17  -1   18.80    4.00
  -5  17   1   21.00    7.20
  -5  17   1   16.80    3.80
   5  17  -1   18.30    4.10
   5  17  -1   15.20    5.60
   5  17  -1   13.40    3.60
  -5  17   1    9.80    3.30
   5  17  -1   14.70    3.70
  -5  17   1   19.50    4.00
  -5  17   1   12.60    3.40
   5  17  -1   16.90    3.60
   5  17  -1   10.50    3.50
   3 -17  -1    2.90    2.20
   3 -17  -1    2.10    2.20
  -3 -17   1    2.70    2.00
   3 -17  -1    4.90    4.00
   3  17  -1    0.30    3.60
  -3  17   1   -1.20    3.70
   3  17  -1    0.10    1.90
  -3  17   1    0.20    1.70
  -3  17   1   -0.40    1.80
   3  17  -1    1.30    1.90
   3  17  -1    1.50    2.30
  -3  17   1    0.80    2.00
   3  17  -1    3.30    2.40
   3  17  -1    4.40    2.40
  -3  17   1   -0.70    2.00
   3  17  -1   -0.90    1.60
   1 -17  -1    6.50    2.40
   1 -17  -1    3.60    4.30
  -1 -17   1    5.10    2.30
   1 -17  -1    5.30    2.40
   1  17  -1    4.40    2.60
  -1  17   1    3.30    2.30
  -1  17   1    3.30    2.20
  -1  17   1   -0.80    1.80
  -1  17   1    4.70    2.70
   1  17  -1    4.40    4.50
   1  17  -1   -0.50    1.70
   1  17  -1    1.70    2.00
  -1  17   1    1.40    3.90
   1  17  -1    2.80    2.20
   1  17  -1    5.80    2.60
  -1 -17  -1   40.40    5.40
  -1 -17  -1   29.70    7.40
  -1 -17  -1   30.50    4.60
   1 -17   1   27.80    4.40
  -1  17  -1   42.30    5.80
  -1  17  -1   35.70    5.20
  -1  17  -1   40.10    6.30
   1  17   1   35.80    4.90
  -1  17  -1   37.60    5.40
   1  17   1   35.90    8.20
  -1  17  -1   47.70    9.50
  -1  17  -1   32.00    5.00
   1  17   1   30.90    5.00
   1  17   1   31.00    5.00
   3 -17   1   41.30    5.60
  -3 -17  -1   43.50    5.70
   3 -17   1   42.20    5.70
  -3 -17  -1   49.10    6.00
  -3 -17  -1   43.20    8.30
  -3  17  -1   49.80    9.50
   3  17   1   62.19    9.60
  -3  17  -1   47.30    6.50
  -3  17  -1   51.59    6.50
  -3  17  -1   41.40    7.30
   3  17   1   44.20    6.00
  -3  17  -1   40.30    5.60
  -3  17  -1   47.00    6.30
   3  17   1   47.30    6.10
   3  17   1   42.00    5.40
   5 -17   1   14.80    3.80
   5 -17   1   15.60    3.80
  -5 -17  -1   22.50    4.50
  -5 -17  -1   15.30    3.80
  -5  17  -1   27.60    4.90
   5  17   1   17.90    5.30
  -5  17  -1   18.70    4.30
   5  17   1   15.90    3.80
   5  17   1   20.90    4.80
  -5  17  -1   15.30    3.90
   5  17   1   22.20    3.90
  -5  17  -1   18.80    6.00
   5  17   1   10.60    3.70
  -5  17  -1   17.30    4.20
  -5  17  -1   16.00    6.10
  -7 -17  -1   -0.10    2.40
   7 -17   1    1.50    2.30
  -7 -17  -1   -0.70    2.10
  -7  17  -1   -1.00    2.30
  -7  17  -1    1.40    2.40
  -7  17  -1   -1.10    1.90
  -7  17  -1   -1.40    2.10
   7  17   1   -1.50    2.40
   7  17   1    1.20    2.00
   7  17   1    0.30    3.10
  -7  17  -1   -3.90    3.20
   7  17   1    2.40    3.00
  -7  17  -1    1.90    4.00
  -9 -17  -1    1.00    2.40
  -9 -17  -1    1.70    3.20
   9 -17   1    5.20    3.40
  -9  17  -1   -1.70    3.10
  -9  17  -1    5.50    3.60
  -9  17  -1   -1.60    2.20
   9  17   1    0.30    2.60
  -9  17  -1    0.20    3.80
   9  17   1    1.00    2.90
  -9  17  -1   -2.70    2.60
  11 -17   1   21.50    5.70
 -11 -17  -1   17.50    5.30
  11  17   1    7.70    4.70
  11  17   1   23.40    5.80
 -11  17  -1   28.30    7.80
  10 -18  -1   32.60    6.10
 -10 -18   1   31.30    5.20
  10 -18  -1   40.40    6.60
  10  18  -1   43.30    6.80
  10  18  -1   20.60    5.10
 -10  18   1   28.20    5.70
 -10  18   1   37.90    6.30
  10  18  -1   35.30    7.00
 -10  18   1   36.10    7.30
  10  18  -1   29.20    5.90
   8 -18  -1   52.19    6.90
   8 -18  -1   54.69    7.40
  -8 -18   1   52.99    6.20
  -8  18   1   48.80    7.10
  -8  18   1   50.39    7.20
  -8  18   1   49.20    9.00
   8  18  -1   58.99    8.10
   8  18  -1   51.89    6.90
   8  18  -1   60.79    9.10
   8  18  -1   51.69    6.90
  -8  18   1   57.89    7.20
  -6 -18   1    4.20    2.50
   6 -18  -1    3.00    2.30
   6 -18  -1    3.90    2.60
  -6  18   1    3.60    2.90
   6  18  -1    3.10    3.00
  -6  18   1    1.60    2.40
  -6  18   1    2.50    2.40
   6  18  -1    3.40    3.60
  -6  18   1    0.40    2.30
  -6  18   1    5.20    4.80
   6  18  -1    3.80    2.70
   6  18  -1    3.10    2.80
   6  18  -1    2.60    2.50
   4 -18  -1  335.27   17.60
  -4 -18   1  297.07   16.40
   4  18  -1  336.07   22.00
  -4  18   1  317.27   17.60
   4  18  -1  322.37   17.40
  -4  18   1  354.76   23.50
   4  18  -1  315.87   17.10
  -4  18   1  336.07   18.00
   4  18  -1  338.17   17.50
   4  18  -1  307.67   16.90
  -4  18   1  363.66   17.70
   4  18  -1  333.77   17.90
  -4  18   1  329.37   17.70
   4  18  -1  331.97   17.60
  -2 -18   1    1.40    2.10
   2 -18  -1    1.00    2.10
   2  18  -1    0.80    2.00
  -2  18   1    4.30    5.00
   2  18  -1    0.90    2.10
   2  18  -1    2.00    4.40
  -2  18   1    2.60    2.30
  -2  18   1    0.90    2.10
  -2  18   1   -1.60    1.60
  -2  18   1   -1.20    2.00
   2  18  -1    1.80    2.20
   2  18  -1   -1.60    1.70
   0 -18  -1  146.09   10.20
   0 -18   1  152.68    9.90
   0 -18  -1  139.19    9.50
   0  18   1  139.79   10.10
   0  18  -1  165.78   10.90
   0  18  -1  142.09   10.10
   0  18   1  183.08   11.30
   0  18   1  153.88   16.70
   0  18  -1  149.49   10.30
   0  18  -1  160.98   10.60
   0  18  -1  137.59   16.00
   0  18   1  145.29    9.80
   0  18   1  160.98   10.60
  -2 -18  -1   58.79    6.70
   2 -18   1   50.69    6.20
  -2 -18  -1   69.49    7.40
  -2  18  -1   58.59    7.20
  -2  18  -1   55.99    6.80
   2  18   1   58.29    9.50
  -2  18  -1   68.79    8.70
  -2  18  -1   60.49   11.00
   2  18   1   53.09    6.90
  -2  18  -1   51.79    6.60
  -2  18  -1   44.60    6.40
   2  18   1   61.29    6.60
   2  18   1   65.69    7.40
  -4 -18  -1  128.99   10.00
  -4 -18  -1  145.09   10.40
   4 -18   1  160.58   10.60
   4 -18   1  151.78   10.40
   4  18   1  146.99    9.70
  -4  18  -1  168.68   13.20
  -4  18  -1  154.98   17.10
   4  18   1  148.39   13.10
  -4  18  -1  160.38   10.80
  -4  18  -1  154.38   11.00
   4  18   1  154.08   10.80
  -4  18  -1  160.18   11.10
  -4  18  -1  147.49   10.80
   6 -18   1  159.88   11.00
  -6 -18  -1  140.69   10.70
  -6 -18  -1  140.49   10.20
   6 -18   1  153.58   10.90
   6  18   1  169.88   11.40
  -6  18  -1  150.98   11.30
  -6  18  -1  143.39   10.80
  -6  18  -1  146.99   11.00
  -6  18  -1  173.08   14.90
   6  18   1  151.68   10.10
   6  18   1  155.28   12.60
  -6  18  -1  145.09   15.20
   8 -18   1    5.50    3.30
  -8 -18  -1    8.60    3.40
  -8 -18  -1    6.40    3.80
   8 -18   1    4.00    3.10
  -8  18  -1    9.80    4.10
   8  18   1    4.60    3.20
  -8  18  -1    9.40    3.50
   8  18   1    5.20    3.30
  -8  18  -1    3.60    4.10
  -8  18  -1   12.00    5.70
  -8  18  -1   11.90    4.10
 -10 -18  -1  205.78   14.50
  10  18   1  189.08   13.80
 -10  18  -1  172.98   13.70
 -10  18  -1  208.28   16.80
   9 -19  -1   18.30    4.80
   9 -19  -1   21.00    4.80
  -9 -19   1   11.40    3.50
  -9  19   1   10.80    6.30
   9  19  -1    8.60    4.00
   9  19  -1   11.20    4.10
  -9  19   1   12.20    5.30
  -9  19   1   11.70    4.70
   9  19  -1   10.70    4.60
   7 -19  -1    0.40    2.30
  -7 -19   1    0.30    1.90
   7 -19  -1    4.00    2.60
  -7  19   1    2.60    3.10
   7  19  -1    4.80    2.90
  -7  19   1   -1.40    2.30
  -7  19   1    1.10    3.10
   7  19  -1   -2.20    2.40
   7  19  -1    0.80    3.80
  -7  19   1    3.40    4.40
   7  19  -1    4.70    3.30
   5 -19  -1   11.40    3.80
  -5 -19   1    2.00    2.30
   5  19  -1    8.70    3.50
  -5  19   1    0.90    2.40
  -5  19   1    8.00    3.50
   5  19  -1    3.30    2.50
  -5  19   1   12.40    3.60
   5  19  -1    6.50    2.90
   5  19  -1    4.80    2.80
   5  19  -1    3.90    3.90
  -5  19   1   10.00    5.60
   3 -19  -1    9.30    3.20
  -3 -19   1    6.00    2.60
   3  19  -1    7.10    3.00
  -3  19   1    7.50    3.10
   3  19  -1   10.10    3.30
  -3  19   1   11.60    3.60
  -3  19   1   10.20    4.10
  -3  19   1   11.30    6.40
   3  19  -1    6.90    3.30
   3  19  -1   12.30    6.00
  -3  19   1   12.60    3.90
   1 -19  -1   10.00    3.40
  -1 -19   1   12.00    3.60
  -1  19   1    5.00    3.20
   1  19  -1   12.40    3.60
  -1  19   1   19.00    6.80
  -1  19   1    9.50    3.30
   1  19  -1   15.00    3.80
   1  19  -1   11.10    3.60
   1  19  -1   10.90    6.20
  -1  19   1   10.50    3.50
  -1  19   1    8.50    3.30
   1 -19   1   -1.10    1.90
  -1 -19  -1    1.20    2.10
  -1  19  -1   -1.80    2.20
  -1  19  -1    3.50    4.90
   1  19   1    0.40    2.30
   1  19   1    4.60    4.80
  -1  19  -1    1.10    2.40
  -1  19  -1    2.90    2.50
   1  19   1    2.40    2.30
   1  19   1   -0.60    2.10
   3 -19   1   38.80    5.80
  -3 -19  -1   43.50    6.10
  -3 -19  -1   33.60    5.40
  -3  19  -1   52.59    8.40
  -3  19  -1   38.40    6.20
   3  19   1   38.80    8.50
   3  19   1   46.80    6.10
  -3  19  -1   47.10   10.30
  -3  19  -1   49.90    7.00
   3  19   1   33.70    6.00
  -3  19  -1   48.70    6.80
   5 -19   1    6.00    3.00
  -5 -19  -1    3.40    3.10
   5 -19   1    2.20    2.60
  -5 -19  -1    0.70    2.30
  -5  19  -1    5.00    3.30
   5  19   1    0.80    2.60
   5  19   1    3.20    2.50
  -5  19  -1   -0.40    4.20
   5  19   1    2.10    3.40
  -5  19  -1    0.50    2.70
  -5  19  -1    4.20    4.40
  -5  19  -1    0.70    2.50
   7 -19   1   66.69    8.30
  -7 -19  -1   90.29    8.90
  -7 -19  -1   58.39    8.20
   7 -19   1   74.69    8.90
  -7  19  -1   74.49   11.20
  -7  19  -1   65.09    8.60
  -7  19  -1   63.59   10.50
  -7  19  -1   77.59    9.50
   7  19   1   99.69   10.40
  -7  19  -1   77.79    9.30
   7  19   1   67.59   10.00
  -9 -19  -1    6.30    3.80
  -9 -19  -1    4.40    3.40
   9 -19   1    1.80    3.00
   9 -19   1   -0.70    2.70
  -9  19  -1    7.10    4.60
  -9  19  -1   -3.30    3.80
   9  19   1    9.80    4.00
  -9  19  -1    1.40    3.30
  -8 -20   1    0.30    2.50
   8 -20  -1    3.60    2.60
   8 -20  -1   -0.30    2.60
   8  20  -1    3.10    3.40
   8  20  -1   -0.40    2.60
  -8  20   1    5.60    4.90
   8  20  -1   -0.20    2.50
  -6 -20   1   69.49    7.60
  -6  20   1   70.79    8.50
  -6  20   1   81.39    9.30
   6  20  -1   78.59    8.70
   6  20  -1   75.39    8.70
   6  20  -1   74.59    8.30
   6  20  -1   65.39   10.70
  -6  20   1   87.99    9.00
  -6  20   1   69.89   12.30
   4 -20  -1   55.59    7.40
  -4 -20   1   44.80    6.20
  -4  20   1   80.69   12.80
   4  20  -1   45.30    6.70
   4  20  -1   48.90    6.50
   4  20  -1   53.79    7.30
  -4  20   1   57.39    7.60
  -4  20   1   40.50    6.40
   4  20  -1   59.59   10.40
  -4  20   1   46.50    6.90
   2 -20  -1    8.80    3.50
  -2 -20   1   14.10    3.60
  -2  20   1    7.60    5.40
  -2  20   1    9.90    3.70
   2  20  -1   10.40    3.50
   2  20  -1    8.10    3.60
  -2  20   1    5.50    3.20
  -2  20   1    5.30    3.00
   2  20  -1    4.00    3.00
   2  20  -1    9.70    5.50
   0 -20  -1   33.30    5.70
   0 -20   1   45.70    6.40
   0  20  -1   37.90    6.10
   0  20  -1   42.00    6.10
   0  20   1   43.10    9.60
   0  20  -1   45.20    6.70
   0  20   1   44.10    6.80
   0  20  -1   43.70    9.80
   0  20   1   53.19    6.80
   0  20   1   39.20    6.00
   2 -20   1   27.70    5.20
  -2 -20  -1   33.20    5.70
   2  20   1   46.80    6.90
   2  20   1   42.70    9.00
  -2  20  -1   26.80    5.50
   2  20   1   35.70    5.60
  -2  20  -1   31.20    5.80
   2  20   1   34.00    5.80
  -2  20  -1   29.70    9.10
  -2  20  -1   34.20    6.00
  -4 -20  -1   -0.20    2.60
   4 -20   1   -1.20    2.10
  -4  20  -1    0.40    2.70
   4  20   1    4.10    4.30
  -4  20  -1    2.30    4.40
  -4  20  -1    1.40    2.90
  -4  20  -1    1.00    2.70
   4  20   1    1.40    2.90
  -4  20  -1    2.00    4.70
   6 -20   1   69.59    8.50
  -6 -20  -1   47.70    6.80
   6 -20   1   55.89    7.40
  -6  20  -1   47.70    9.30
   6  20   1   48.70    7.60
  -6  20  -1   63.59    8.50
   6  20   1   63.29    9.60
  -6  20  -1   44.80    9.10
  -7 -21   1   97.09    9.40
   7 -21  -1   78.59    9.40
   7  21  -1  111.49   13.40
   7  21  -1  110.39   11.00
  -7  21   1  126.99   15.90
  -5 -21   1   -1.40    2.20
   5 -21  -1    2.00    2.80
   5  21  -1   -2.30    3.10
   5  21  -1    1.70    2.70
  -5  21   1   -2.70    2.30
  -5  21   1    1.50    2.70
  -5  21   1   -4.90    3.60
   5  21  -1    2.00    4.50
   5  21  -1    1.30    2.70
   3 -21  -1   65.19    8.30
  -3 -21   1   46.60    6.60
   3  21  -1   51.29    6.90
   3  21  -1   47.10    6.80
  -3  21   1   66.09   12.50
  -3  21   1   53.29    7.40
  -3  21   1   59.89    8.00
   3  21  -1   55.89    7.70
   3  21  -1   53.09   10.20
  -3  21   1   56.19    7.10
  -1 -21   1   14.70    4.00
   1 -21  -1   16.20    4.50
   1  21  -1   10.70    4.10
   1  21  -1   16.40    4.60
   1  21  -1   17.10    7.50
   1  21  -1    5.00    3.10
  -1  21   1    3.00    5.30
  -1  21   1   13.50    4.30
  -1  21   1   21.60    4.70
  -1  21   1    7.80    4.00
  -1 -21  -1    0.70    2.60
   1 -21   1    2.50    3.00
  -1  21  -1    4.60    5.60
  -1  21  -1    5.20    3.20
   1  21   1    2.00    4.50
   1  21   1   -0.20    2.60
   1  21   1   -1.80    2.40
   1  21   1    0.90    3.10
  -1  21  -1   -0.30    2.60
  -1  21  -1   -2.60    2.30
   3 -21   1   45.10    6.80
  -3 -21  -1   34.60    6.00
   3  21   1   32.30    6.10
  -3  21  -1   40.20   10.00
  -3  21  -1   33.50    6.20
   3  21   1   50.69    9.90
  -5 -21  -1   30.90    5.70
   5 -21   1   28.70    5.70
  -5  21  -1   25.40    7.00
  -5  21  -1   18.20    4.90
   5  21   1   27.80    5.90
  -5  21  -1   25.80    8.30
   5  21   1   35.40    8.20
  -2 -22   1   19.30    4.60
   2 -22  -1   32.00    6.10
   2  22  -1   14.10    4.40
  -2  22   1   16.30    7.10
  -2  22   1   18.10    5.00
   2  22  -1   16.60    6.90
   0 -22  -1   47.10    7.10
   0 -22   1   38.20    6.30
   0  22   1   38.80    6.70
   0  22  -1   40.10    6.70
   0  22   1   52.89   11.00
   0  22  -1   25.00    8.60
  -2 -22  -1    0.90    2.70
   2 -22   1    3.20    3.20
  -2  22  -1    6.30    6.00
   2  22   1    3.10    3.30
   2  22   1   14.90    6.70
  -2  22  -1    9.70    4.00
  20   0  -2   47.20   10.50
  20   0  -2   61.49    7.30
  20   0  -2   53.89    6.40
  20   0  -2   59.59    8.80
  18   0  -2  267.67   16.90
  18   0  -2  301.87   17.90
  18   0  -2  290.67   15.30
  18   0  -2  290.97   16.50
  18   0  -2  269.87   15.20
  16   0  -2  175.88   10.60
  16   0  -2  181.28   12.20
  16   0  -2  190.18   12.70
  16   0  -2  165.78   11.10
  16   0  -2  179.38   10.50
 -14   0   2  137.19    7.70
  14   0  -2  124.29    8.60
  14   0  -2  121.49    9.40
  14   0  -2  128.29    9.20
  14   0  -2  127.59    7.70
  14   0  -2  127.39    8.00
  12   0  -2  662.53   27.50
  12   0  -2  645.34   28.90
  12   0  -2  637.54   29.30
 -12   0   2  664.33   27.00
  12   0  -2  642.74   28.10
  12   0  -2  638.74   27.00
  10   0  -2   85.39    5.80
  10   0  -2   75.49    4.70
  10   0  -2   72.69    5.80
 -10   0   2   81.79    4.80
 -10   0   2   81.09    4.90
  10   0  -2   86.49    5.20
  10   0  -2   74.99    6.30
   8   0  -2 3046.70  113.49
  -8   0   2 3033.40  113.29
   8   0  -2 2910.41  113.09
   8   0  -2 2969.50  112.79
   8   0  -2 2893.41  114.09
   8   0  -2 2957.30  114.69
  -8   0   2 3013.10  113.19
   8   0  -2 2888.41  114.89
   8   0  -2 3063.19  113.59
   6   0  -2  372.46   15.00
   6   0  -2  357.86   14.60
   6   0  -2  372.66   15.50
   6   0  -2  376.76   15.10
   6   0  -2  379.76   15.30
  -6   0   2  371.86   14.90
   4   0  -2 1868.41   74.69
   4   0  -2 2042.60   73.99
   4   0  -2 1919.11   73.89
  -4   0   2 1970.00   73.59
   2   0  -2  168.78    6.80
  -2   0   2  168.48    6.80
   2   0  -2  176.18    6.80
   0   0   2  772.42   30.10
   0   0   2  798.12   30.10
   0   0  -2  752.42   30.10
   0   0   2  738.73   30.30
   0   0  -2  723.73   30.30
   0   0   2  815.72   30.10
   0   0  -2  778.92   29.90
   0   0  -2  784.92   30.20
   0   0   2  833.92   29.70
   0   0  -2  788.42   29.60
   0   0  -2  771.72   30.40
  -2   0  -2  856.51   32.00
  -2   0  -2  774.82   32.10
   2   0   2  796.32   31.90
  -2   0  -2  821.42   31.50
   2   0   2  815.52   31.40
   2   0   2  797.02   31.70
  -2   0  -2  819.52   31.90
  -2   0  -2  810.72   31.20
   2   0   2  780.02   31.80
  -2   0  -2  787.02   32.00
   2   0   2  836.62   31.60
  -2   0  -2  793.92   31.80
  -4   0  -2  225.68   10.60
  -4   0  -2  217.68   10.10
  -4   0  -2  218.18   10.80
   4   0   2  227.28   10.60
  -4   0  -2  212.18   10.00
   4   0   2  238.08   10.30
  -4   0  -2  228.68   10.80
   4   0   2  232.38   10.70
  -4   0  -2  227.08   10.70
   4   0   2  227.18   10.60
  -4   0  -2  214.38   10.30
   4   0   2  239.68   10.30
   6   0   2 2132.79   84.49
  -6   0  -2 2163.58   84.49
  -6   0  -2 2133.49   83.59
   6   0   2 2161.88   84.09
  -6   0  -2 2167.38   84.49
   6   0   2 2262.97   84.49
   6   0   2 2154.38   83.79
  -6   0  -2 2126.29   84.79
   6   0   2 2133.89   84.79
  -6   0  -2 2145.89   84.29
  -6   0  -2 2195.48   84.49
  -6   0  -2 2218.98   83.09
  -8   0  -2    3.40    1.70
   8   0   2    1.60    1.80
   8   0   2    0.70    1.50
  -8   0  -2    3.60    1.60
  -8   0  -2   -1.40    1.50
   8   0   2    3.20    1.50
   8   0   2    3.80    1.80
  -8   0  -2    1.30    1.50
  -8   0  -2    1.60    1.90
   8   0   2    3.00    2.30
  -8   0  -2    1.10    0.80
  10   0   2 1037.10   42.90
  10   0   2 1043.30   40.90
 -10   0  -2  963.40   41.10
 -10   0  -2  955.20   40.00
  10   0   2 1012.60   41.50
  10   0   2  986.30   41.40
 -10   0  -2 1018.80   41.50
 -10   0  -2  933.51   41.40
  10   0   2  983.20   41.90
 -10   0  -2  920.71   42.20
  12   0   2   21.80    4.20
  12   0   2   30.50    5.80
 -12   0  -2   19.90    3.80
 -12   0  -2   28.80    4.70
  12   0   2   15.10    4.10
  12   0   2   22.30    3.90
 -12   0  -2   21.60    4.20
 -12   0  -2   21.80    4.60
  12   0   2   27.10    5.00
  14   0   2  280.87   15.50
 -14   0  -2  239.18   14.30
  14   0   2  260.87   15.60
  14   0   2  247.18   15.80
  14   0   2  250.87   14.90
 -14   0  -2  223.18   15.10
  16   0   2  235.78   14.60
 -16   0  -2  245.48   14.30
 -16   0  -2  218.88   15.00
  16   0   2  212.18   14.60
  16   0   2  249.38   16.30
  16   0   2  233.28   15.20
  19  -1  -2    6.60    2.90
  19  -1  -2    3.30    3.30
  19  -1  -2    2.70    3.50
  19  -1  -2    5.30    3.40
  19  -1  -2    4.90    2.90
  19   1  -2    3.50    3.70
  19   1  -2    7.70    2.90
  19   1  -2    5.50    3.00
  19   1  -2    6.50    3.80
  19   1  -2    3.40    3.30
  17  -1  -2  109.49    8.00
  17  -1  -2  107.59    8.10
  17  -1  -2   90.49    9.20
  17  -1  -2  111.59   11.30
  17  -1  -2  122.89    9.80
  17   1  -2  106.39    7.90
  17   1  -2   99.09   10.80
  17   1  -2   95.39   10.00
  17   1  -2  106.09   10.10
  17   1  -2  100.69    7.70
  15  -1  -2   52.29    6.10
  15  -1  -2   35.50    6.10
  15  -1  -2   42.90    5.20
  15  -1  -2   42.60    6.20
  15  -1  -2   45.40    5.00
  15   1  -2   32.40    5.40
 -15   1   2   49.20    5.60
  15   1  -2   48.60    6.80
  15   1  -2   46.40    5.40
  15   1  -2   42.10    5.80
  15   1  -2   42.10    4.70
  13  -1  -2  451.95   22.70
 -13  -1   2  457.45   20.20
  13  -1  -2  466.85   20.50
  13  -1  -2  479.45   21.40
  13  -1  -2  472.85   20.90
  13  -1  -2  434.46   21.90
  13   1  -2  458.65   20.60
  13   1  -2  460.05   20.40
  13   1  -2  469.75   21.70
  13   1  -2  464.25   22.60
 -13   1   2  478.85   20.40
  13   1  -2  463.95   22.10
  11  -1  -2  148.09    7.40
  11  -1  -2  154.78    8.90
  11  -1  -2  130.79    7.50
 -11  -1   2  140.79    7.30
  11  -1  -2  123.79    9.00
  11  -1  -2  133.29    8.00
  11   1  -2  125.29    7.40
  11   1  -2  135.79    9.10
 -11   1   2  145.59    8.00
  11   1  -2  133.19    7.20
  11   1  -2  140.79    8.70
  11   1  -2  136.89    8.40
 -11   1   2  130.79    7.20
   9  -1  -2  446.96   18.70
  -9  -1   2  456.65   18.70
   9  -1  -2  483.95   19.30
   9  -1  -2  423.46   20.30
  -9  -1   2  463.25   18.60
   9  -1  -2  452.55   19.60
   9  -1  -2  452.55   18.20
   9  -1  -2  446.16   20.10
   9  -1  -2  430.56   19.00
  -9   1   2  460.75   18.80
   9   1  -2  438.06   20.60
   9   1  -2  451.65   18.90
   9   1  -2  438.86   17.60
  -9   1   2  457.85   18.80
   9   1  -2  488.05   17.80
   9   1  -2  467.35   19.90
   9   1  -2  450.05   19.00
   9   1  -2  445.96   17.70
   9   1  -2  436.66   20.00
   9   1  -2  434.46   18.50
   7  -1  -2  999.20   38.90
   7  -1  -2 1040.20   40.10
   7  -1  -2  963.70   38.60
   7  -1  -2 1001.20   38.90
  -7  -1   2  989.50   38.60
   7  -1  -2 1044.70   39.00
   7  -1  -2  966.40   39.30
   7  -1  -2  950.60   39.90
   7   1  -2  994.20   40.20
   7   1  -2 1027.20   38.90
   7   1  -2 1019.30   38.80
  -7   1   2 1003.20   38.80
   7   1  -2 1004.90   38.40
   7   1  -2 1001.40   38.70
   7   1  -2  978.90   39.50
  -7   1   2  993.40   38.80
   5  -1  -2  955.00   37.50
   5  -1  -2  926.71   36.90
   5  -1  -2 1017.90   37.20
  -5  -1   2  953.50   36.70
  -5  -1   2  994.30   36.90
   5  -1  -2  952.80   37.90
   5  -1  -2  942.91   38.10
   5  -1  -2 1010.50   37.20
   5  -1  -2  965.20   36.90
   5   1  -2  956.70   37.10
  -5   1   2  978.20   37.10
   5   1  -2  983.50   37.00
   3  -1  -2 3877.51  147.99
   3  -1  -2 3751.52  147.29
   3  -1  -2 4040.40  147.69
   3  -1  -2 4007.00  146.69
  -3   1   2 3907.71  146.89
  -3   1   2 3720.33  147.29
   1  -1  -2   18.40    1.90
   1  -1  -2   22.20    1.50
  -1  -1   2   25.70    1.30
  -1  -1   2   22.20    1.40
   1  -1  -2   19.10    1.40
   1  -1  -2   27.40    1.50
   1  -1  -2   22.80    2.40
   1  -1  -2   23.50    1.50
   1  -1  -2   19.20    1.60
   1  -1  -2   21.90    1.60
   1   1  -2   20.60    1.30
  -1   1   2   22.10    1.50
  -1   1   2   22.20    1.40
   1   1  -2   22.20    1.50
  -1   1   2   24.00    1.60
   1   1  -2   25.80    1.60
  -1   1   2   20.10    2.20
   1   1  -2   21.90    1.20
   1   1  -2   25.70    1.60
   1   1  -2   23.00    1.30
  -1  -1  -2 4074.09  145.99
  -1  -1  -2 3885.11  146.09
  -1  -1  -2 4066.19  145.89
   1  -1   2 3890.41  145.89
  -1  -1  -2 3552.44  145.99
   1  -1   2 3893.51  145.79
  -1  -1  -2 3501.85  146.19
   1  -1   2 3636.24  145.59
   1  -1   2 4012.90  145.49
  -1  -1  -2 4084.89  145.69
   1   1   2 3905.01  145.99
  -1   1  -2 3819.52  145.89
  -1   1  -2 3998.10  145.39
  -1   1  -2 4096.89  146.29
   1   1   2 3773.72  145.69
   1   1   2 3695.03  145.69
  -1   1  -2 3777.22  145.79
   1   1   2 3874.71  145.79
  -1   1  -2 3734.13  146.09
   1   1   2 3940.31  147.09
  -1   1  -2 3591.34  146.09
  -1   1  -2 3982.00  146.89
   3  -1   2  521.25   20.30
  -3  -1  -2  485.35   20.50
  -3  -1  -2  505.75   20.80
  -3  -1  -2  459.85   20.70
  -3  -1  -2  467.45   20.50
  -3  -1  -2  518.25   20.50
  -3  -1  -2  518.15   20.70
   3  -1   2  503.25   20.60
   3  -1   2  494.05   20.60
   3  -1   2  483.15   20.60
  -3  -1  -2  507.15   20.40
   3  -1   2  511.35   20.30
   3   1   2  518.25   20.50
   3   1   2  504.35   20.80
   3   1   2  519.65   20.20
  -3   1  -2  498.15   20.10
  -3   1  -2  514.35   20.80
  -3   1  -2  500.75   20.30
  -3   1  -2  507.05   20.30
  -3   1  -2  501.45   20.90
  -3   1  -2  525.15   21.00
   3   1   2  490.15   20.70
  -3   1  -2  501.45   21.00
   3   1   2  489.65   20.60
   5  -1   2 1529.75   57.09
   5  -1   2 1467.85   57.89
  -5  -1  -2 1472.05   57.69
  -5  -1  -2 1474.15   56.69
  -5  -1  -2 1455.55   57.39
  -5  -1  -2 1441.66   57.59
   5  -1   2 1437.06   57.59
   5  -1   2 1417.06   57.49
   5  -1   2 1500.95   57.29
  -5  -1  -2 1506.25   57.29
  -5  -1  -2 1439.66   57.69
  -5  -1  -2 1448.76   57.19
  -5   1  -2 1452.35   57.99
  -5   1  -2 1481.85   57.99
  -5   1  -2 1467.25   57.59
   5   1   2 1467.15   57.79
  -5   1  -2 1477.95   57.79
  -5   1  -2 1493.15   57.49
   5   1   2 1471.85   57.19
  -5   1  -2 1453.25   56.69
   5   1   2 1452.95   57.19
   5   1   2 1412.66   57.79
   5   1   2 1454.35   57.59
  -7  -1  -2  272.57   13.10
  -7  -1  -2  264.67   13.20
  -7  -1  -2  269.77   13.70
   7  -1   2  248.58   12.90
   7  -1   2  272.57   13.20
   7  -1   2  253.57   13.20
  -7  -1  -2  253.97   13.10
   7  -1   2  256.87   13.70
  -7  -1  -2  274.67   11.70
  -7  -1  -2  262.37   12.70
   7  -1   2  280.57   12.70
  -7  -1  -2  248.38   12.90
   7   1   2  266.57   13.00
  -7   1  -2  288.47   12.10
  -7   1  -2  259.27   13.00
   7   1   2  284.77   12.80
  -7   1  -2  274.87   12.30
   7   1   2  267.17   13.50
   7   1   2  279.37   13.20
  -7   1  -2  263.07   11.60
  -7   1  -2  270.57   13.30
  -7   1  -2  245.38   13.80
   7   1   2  262.97   13.80
  -7   1  -2  282.67   13.90
   9  -1   2  189.18   11.80
   9  -1   2  213.18   11.20
  -9  -1  -2  183.98   11.60
  -9  -1  -2  200.28   10.40
  -9  -1  -2  182.28   10.90
  -9  -1  -2  223.38   11.40
   9  -1   2  179.48   11.10
   9  -1   2  185.98   11.00
  -9  -1  -2  185.78   10.80
   9  -1   2  211.78   10.70
   9   1   2  198.18   12.10
   9   1   2  193.58   10.90
   9   1   2  198.58   11.00
  -9   1  -2  205.18   10.10
  -9   1  -2  176.58   11.30
  -9   1  -2  179.48   11.60
  -9   1  -2  258.37   11.80
  -9   1  -2  192.58   10.90
   9   1   2  197.48   11.50
   9   1   2  215.78   10.70
  11  -1   2  427.66   19.40
 -11  -1  -2  420.36   18.80
  11  -1   2  404.66   20.30
 -11  -1  -2  394.36   19.30
 -11  -1  -2  446.96   20.00
 -11  -1  -2  395.76   19.70
 -11  -1  -2  400.86   20.80
  11  -1   2  409.56   19.80
  11  -1   2  410.76   20.20
  11  -1   2  414.16   21.10
  11   1   2  403.86   20.30
 -11   1  -2  364.76   20.30
  11   1   2  426.06   19.30
  11   1   2  449.06   21.60
  11   1   2  415.96   20.00
 -11   1  -2  403.26   20.20
 -11   1  -2  400.16   19.80
 -11   1  -2  405.26   19.80
  11   1   2  379.36   19.70
 -13  -1  -2   39.70    5.60
 -13  -1  -2   36.00    6.20
  13  -1   2   38.50    5.30
  13  -1   2   42.20    6.80
  13  -1   2   32.30    5.30
  13  -1   2   38.70    5.90
  13  -1   2   29.90    5.40
  13   1   2   49.20    6.40
  13   1   2   35.70    4.90
 -13   1  -2   31.30    5.60
 -13   1  -2   43.60    5.90
  13   1   2   39.60    6.40
  13   1   2   41.70    6.30
 -13   1  -2   38.70    5.70
  13   1   2   38.90    6.00
  15  -1   2  173.18   12.30
 -15  -1  -2  130.09   10.00
  15  -1   2  136.59   10.80
  15  -1   2  133.39   10.80
 -15  -1  -2  134.09   10.90
  15  -1   2  144.49   10.60
  15   1   2  145.99   11.70
  15   1   2  146.89   11.10
 -15   1  -2  156.68   10.70
  15   1   2  133.49   10.90
 -15   1  -2  153.78   11.70
  15   1   2  147.49   10.90
 -17  -1  -2    3.60    3.50
  17  -1   2   -0.50    3.30
  17  -1   2    2.10    3.70
 -17  -1  -2    4.50    3.00
  17  -1   2    0.40    3.00
  17   1   2    8.40    3.80
  17   1   2   -2.00    2.80
  17   1   2    2.80    3.50
 -17   1  -2    1.80    2.80
  20  -2  -2    0.10    2.40
  20  -2  -2    1.30    2.40
  20  -2  -2    2.60    3.60
  20   2  -2   -1.70    2.20
  20   2  -2    0.20    2.20
  20   2  -2    0.60    3.40
  20   2  -2    0.30    2.90
  18  -2  -2   38.40    5.30
  18  -2  -2   43.10    6.00
  18  -2  -2   38.90    6.50
  18  -2  -2   44.60    7.80
  18  -2  -2   34.30    5.80
  18   2  -2   28.50    4.70
  18   2  -2   51.29    8.00
  18   2  -2   47.00    5.90
  18   2  -2   54.69    7.50
  18   2  -2   43.90    7.30
  16  -2  -2    0.00    2.40
  16  -2  -2    4.40    2.40
  16  -2  -2    0.80    1.70
  16  -2  -2    2.00    2.70
  16  -2  -2    2.50    2.40
  16   2  -2    0.10    1.70
  16   2  -2    0.80    2.50
  16   2  -2    6.10    3.30
  16   2  -2    1.60    2.80
  16   2  -2    0.60    1.60
 -14  -2   2  224.88   11.00
  14  -2  -2  218.78   13.50
  14  -2  -2  195.08   11.00
  14  -2  -2  211.68   11.80
  14  -2  -2  211.98   11.50
  14  -2  -2  202.48   12.60
  14   2  -2  213.98   13.10
  14   2  -2  214.78   12.80
  14   2  -2  205.38   11.30
  14   2  -2  219.68   11.20
  14   2  -2  202.38   12.20
 -14   2   2  204.88   11.00
  12  -2  -2   52.49    5.30
  12  -2  -2   48.30    4.60
  12  -2  -2   53.19    6.50
 -12  -2   2   52.09    4.00
  12  -2  -2   53.49    6.00
  12  -2  -2   52.39    5.10
  12   2  -2   51.69    5.70
 -12   2   2   54.09    4.20
  12   2  -2   61.29    4.60
  12   2  -2   49.80    4.10
  12   2  -2   44.30    5.50
  12   2  -2   53.19    6.30
  10  -2  -2   74.59    4.90
 -10  -2   2   78.99    4.80
  10  -2  -2   81.79    6.10
  10  -2  -2   83.99    4.40
  10  -2  -2   83.19    5.30
  10  -2  -2   88.69    5.60
 -10  -2   2   77.29    4.70
  10  -2  -2   89.19    6.60
  10   2  -2   84.69    6.50
 -10   2   2   80.79    5.00
  10   2  -2   75.89    5.00
 -10   2   2   80.09    5.00
  10   2  -2   87.49    6.10
  10   2  -2   85.29    6.20
  10   2  -2   76.79    4.70
   8  -2  -2  686.93   24.10
   8  -2  -2  627.24   25.90
   8  -2  -2  579.24   25.20
  -8  -2   2  642.44   25.20
   8  -2  -2  639.24   25.70
   8  -2  -2  614.84   25.60
   8  -2  -2  622.14   26.70
   8  -2  -2  606.24   26.50
  -8  -2   2  640.74   25.10
   8  -2  -2  655.93   25.80
   8   2  -2  602.04   27.00
   8   2  -2  627.84   25.50
   8   2  -2  641.74   25.10
   8   2  -2  597.44   25.40
   8   2  -2  663.83   25.30
  -8   2   2  650.43   25.60
   8   2  -2  648.84   24.90
   8   2  -2  635.74   26.40
  -8   2   2  640.84   25.50
   6  -2  -2  205.98    8.40
  -6  -2   2  207.68    8.50
   6  -2  -2  207.88    9.20
   6  -2  -2  210.48    9.80
   6  -2  -2  214.38    9.00
   6  -2  -2  205.18    8.70
   6  -2  -2  222.28    9.00
  -6  -2   2  180.28    8.30
   6  -2  -2  202.68    9.50
  -6   2   2  204.08    8.80
  -6   2   2  223.78    8.80
  -6   2   2  203.58    9.30
   6   2  -2  194.78    9.80
  -6   2   2  212.88    8.80
   6   2  -2  214.08    8.70
   6   2  -2  220.78    9.60
   6   2  -2  202.38    8.30
   6   2  -2  200.48    8.70
   4  -2  -2  366.06   14.00
   4  -2  -2  355.46   14.20
   4  -2  -2  344.67   14.60
   4  -2  -2  336.47   15.10
   4  -2  -2  358.76   13.90
   4  -2  -2  335.57   13.90
   4  -2  -2  335.27   14.10
   4   2  -2  355.26   13.80
  -4   2   2  374.16   14.00
  -4   2   2  345.87   15.10
   4   2  -2  363.96   13.70
  -4   2   2  368.66   14.30
  -4   2   2  356.16   14.10
  -4   2   2  351.56   14.00
   2  -2  -2  476.85   18.40
   2  -2  -2  475.85   18.20
   2  -2  -2  452.95   18.20
  -2  -2   2  469.85   18.10
   2  -2  -2  474.65   18.80
   2  -2  -2  455.75   18.50
   2  -2  -2  447.26   18.30
   2  -2  -2  439.76   19.40
   2  -2  -2  467.45   18.90
   2   2  -2  453.65   18.50
  -2   2   2  468.25   19.60
   2   2  -2  459.25   18.20
  -2   2   2  461.75   18.50
   2   2  -2  490.05   18.30
  -2   2   2  495.15   18.40
   0  -2   2  485.35   19.40
   0  -2  -2  475.95   19.30
   0  -2  -2  475.65   19.30
   0  -2   2  497.75   19.10
   0  -2  -2  481.95   19.40
   0  -2  -2  484.25   19.80
   0  -2   2  523.35   19.30
   0  -2   2  488.25   18.90
   0  -2  -2  452.35   20.10
   0  -2  -2  471.15   19.30
   0  -2   2  480.65   19.30
   0  -2  -2  471.25   19.40
   0   2   2  498.75   19.40
   0   2  -2  471.65   19.40
   0   2  -2  467.35   19.20
   0   2   2  478.95   19.40
   0   2  -2  475.65   19.40
   0   2  -2  503.15   18.60
   0   2  -2  490.25   19.80
   0   2   2  472.15   19.10
   0   2   2  453.25   20.00
  -2  -2  -2  104.59    5.80
  -2  -2  -2   99.19    5.30
   2  -2   2  103.69    5.30
  -2  -2  -2   98.99    5.60
  -2  -2  -2   95.49    5.30
   2  -2   2  109.09    5.10
   2  -2   2  101.29    5.30
   2  -2   2  103.69    5.20
   2  -2   2  103.29    5.10
  -2  -2  -2  103.59    5.30
  -2  -2  -2  103.69    5.60
   2   2   2  106.99    5.50
   2   2   2   99.99    5.60
  -2   2  -2  103.69    5.60
  -2   2  -2  106.09    5.90
  -2   2  -2  107.99    5.00
  -2   2  -2   95.49    5.10
   2   2   2  100.19    5.30
   2   2   2  101.09    5.40
   2   2   2  104.09    4.90
  -2   2  -2  102.29    5.00
  -2   2  -2   94.09    5.40
   2   2   2  102.79    5.40
  -2   2  -2  100.09    5.60
   4  -2   2  289.77   13.10
   4  -2   2  305.17   12.90
  -4  -2  -2  290.57   13.00
  -4  -2  -2  314.17   12.70
   4  -2   2  300.47   13.10
   4  -2   2  294.57   13.00
   4  -2   2  317.07   12.70
  -4  -2  -2  284.77   13.20
  -4  -2  -2  288.27   12.80
  -4  -2  -2  297.97   13.10
  -4  -2  -2  279.17   13.20
  -4  -2  -2  280.17   12.80
  -4   2  -2  283.47   13.40
  -4   2  -2  283.37   12.50
   4   2   2  272.37   13.20
   4   2   2  284.27   12.60
   4   2   2  298.07   13.20
  -4   2  -2  297.37   13.30
  -4   2  -2  272.37   12.30
  -4   2  -2  273.97   13.20
   4   2   2  303.47   12.90
  -4   2  -2  280.47   13.60
   4   2   2  300.17   13.20
   6  -2   2  356.56   16.40
  -6  -2  -2  385.56   16.90
  -6  -2  -2  351.36   16.40
   6  -2   2  380.46   16.00
  -6  -2  -2  365.86   16.00
   6  -2   2  357.66   16.30
   6  -2   2  368.36   16.50
  -6  -2  -2  366.66   16.50
  -6  -2  -2  354.56   16.40
   6  -2   2  324.77   16.70
  -6  -2  -2  369.86   16.70
  -6  -2  -2  367.56   15.50
   6   2   2  374.96   16.10
  -6   2  -2  352.16   16.60
  -6   2  -2  346.77   17.20
  -6   2  -2  369.86   16.60
   6   2   2  371.66   16.50
   6   2   2  365.66   16.20
  -6   2  -2  354.36   15.90
   6   2   2  374.86   17.00
  -6   2  -2  358.66   15.40
  -6   2  -2  358.66   17.30
  -6   2  -2  380.56   16.00
   6   2   2  354.16   16.90
   8  -2   2   15.90    3.60
  -8  -2  -2   15.40    3.00
   8  -2   2   11.70    2.90
  -8  -2  -2   17.30    2.00
  -8  -2  -2   13.80    2.90
  -8  -2  -2   13.60    3.10
   8  -2   2   21.10    3.50
   8  -2   2   12.80    2.80
  -8  -2  -2   15.00    2.90
   8  -2   2   14.90    2.60
  -8  -2  -2   13.70    3.30
  -8  -2  -2   13.60    2.80
   8   2   2   15.10    3.40
  -8   2  -2   12.80    3.30
  -8   2  -2   13.80    2.70
   8   2   2   13.30    2.80
   8   2   2   18.90    3.00
  -8   2  -2   19.80    2.20
  -8   2  -2   17.70    3.10
  -8   2  -2   12.90    3.60
  -8   2  -2   20.20    2.70
   8   2   2   16.80    3.10
   8   2   2   16.40    3.50
  -8   2  -2   16.70    2.40
 -10  -2  -2  113.79    9.00
  10  -2   2  143.69    8.30
  10  -2   2  135.69    9.00
 -10  -2  -2  134.09    8.30
 -10  -2  -2  130.59    8.00
 -10  -2  -2  130.19    8.50
 -10  -2  -2  124.19    8.40
  10  -2   2  137.09    9.60
  10  -2   2  133.69    8.70
  10  -2   2  115.19    8.60
 -10   2  -2  132.29    8.50
 -10   2  -2  123.99    8.40
 -10   2  -2  129.59    9.30
  10   2   2  131.39    9.10
 -10   2  -2  120.59    9.20
  10   2   2  135.89    8.70
  10   2   2  134.99    8.20
  10   2   2  121.79    8.40
  10   2   2  135.39    9.60
 -12  -2  -2  104.59    8.80
 -12  -2  -2  114.09    8.20
  12  -2   2  101.99    8.20
 -12  -2  -2  117.69    8.20
  12  -2   2   96.89    8.30
  12  -2   2  118.59    9.50
  12  -2   2  100.49    8.40
  12  -2   2  106.39    7.70
 -12   2  -2  110.19    8.20
 -12   2  -2  112.09    8.20
 -12   2  -2  117.69    9.20
  12   2   2   98.19    8.20
  12   2   2  107.59    7.60
  12   2   2  115.09    8.50
  12   2   2  105.49    8.70
 -12   2  -2  110.79    8.70
  12   2   2  119.49    9.60
  14  -2   2    0.80    3.00
  14  -2   2   -0.90    2.20
 -14  -2  -2    0.90    2.20
  14  -2   2    0.60    2.90
  14  -2   2   -0.50    2.20
 -14  -2  -2    3.00    2.40
  14   2   2   -3.20    2.50
 -14   2  -2    0.80    2.30
  14   2   2   -1.00    2.50
  14   2   2   -2.10    1.90
  14   2   2    0.20    2.10
 -14   2  -2   -0.20    1.90
 -16  -2  -2   42.10    6.40
 -16  -2  -2   55.89    7.80
  16  -2   2   50.29    7.80
  16  -2   2   64.49    8.10
  16  -2   2   53.49    7.80
  16  -2   2   53.19    8.00
 -16   2  -2   64.79    8.60
  16   2   2   64.49    8.10
  16   2   2   54.49    7.80
  16   2   2   61.29    8.00
  16   2   2   63.69    9.40
 -16   2  -2   64.29    7.80
  19  -3  -2   85.99   12.00
  19  -3  -2  107.39    9.70
  19  -3  -2   79.09    8.50
  19  -3  -2   74.99    9.60
  19   3  -2   93.09   11.20
  19   3  -2   94.89    8.80
  19   3  -2   94.69   11.00
  19   3  -2   77.69    9.40
  19   3  -2   78.19    7.90
  17  -3  -2  159.18   11.80
  17  -3  -2  146.99    9.90
  17  -3  -2  151.48   11.80
  17  -3  -2  135.19    9.90
  17  -3  -2  155.18   11.50
  17   3  -2  147.79   11.20
  17   3  -2  160.88   11.80
  17   3  -2  156.48   11.20
  17   3  -2  164.28    9.90
  17   3  -2  151.08    9.80
  15  -3  -2  432.16   22.00
  15  -3  -2  435.96   20.70
  15  -3  -2  448.66   20.30
  15  -3  -2  411.46   20.50
  15  -3  -2  443.36   22.70
  15   3  -2  425.06   22.00
  15   3  -2  428.56   20.00
  15   3  -2  418.26   20.10
  15   3  -2  423.06   21.50
 -15   3   2  441.06   20.00
  15   3  -2  460.05   22.50
  13  -3  -2    9.50    3.40
  13  -3  -2    8.40    2.20
  13  -3  -2   16.20    3.10
  13  -3  -2   10.90    3.20
  13  -3  -2   16.60    3.10
 -13  -3   2    9.40    2.20
  13   3  -2   11.40    3.20
  13   3  -2    9.30    3.20
 -13   3   2    7.30    2.00
  13   3  -2   11.30    3.30
  13   3  -2   12.20    2.50
  13   3  -2   11.80    2.60
  11  -3  -2 1619.64   64.99
  11  -3  -2 1665.53   66.29
  11  -3  -2 1697.53   65.09
  11  -3  -2 1572.24   64.49
  11  -3  -2 1652.03   66.99
 -11  -3   2 1667.53   64.29
  11   3  -2 1708.53   66.69
 -11   3   2 1654.13   64.69
  11   3  -2 1686.33   64.69
 -11   3   2 1641.64   64.69
  11   3  -2 1667.03   66.19
  11   3  -2 1609.94   66.19
  11   3  -2 1626.84   64.29
   9  -3  -2  548.75   22.20
  -9  -3   2  548.15   21.50
   9  -3  -2  539.65   22.10
   9  -3  -2  514.45   21.70
   9  -3  -2  526.05   23.10
  -9  -3   2  532.95   21.40
   9  -3  -2  519.15   23.30
   9  -3  -2  518.85   22.00
   9   3  -2  514.95   22.90
  -9   3   2  541.35   22.00
   9   3  -2  504.95   21.70
   9   3  -2  548.95   22.00
   9   3  -2  515.75   23.30
   9   3  -2  496.95   21.30
   9   3  -2  531.45   20.80
   9   3  -2  540.35   21.30
   9   3  -2  528.55   21.30
  -9   3   2  533.05   21.40
  -9   3   2  506.65   21.80
  -7  -3   2  930.71   39.90
   7  -3  -2 1042.10   41.30
   7  -3  -2 1096.69   40.80
   7  -3  -2 1003.10   40.30
   7  -3  -2 1009.80   41.40
   7  -3  -2 1044.20   40.60
  -7  -3   2 1033.10   40.10
   7  -3  -2 1047.80   40.60
   7   3  -2 1016.00   41.30
   7   3  -2 1022.70   40.20
  -7   3   2 1106.29   41.00
   7   3  -2 1050.19   40.90
   7   3  -2 1000.90   41.80
   7   3  -2 1027.70   39.90
   7   3  -2 1085.69   40.40
  -7   3   2 1052.79   40.50
   7   3  -2 1121.29   41.10
  -7   3   2 1017.30   40.50
   5  -3  -2 3548.24  135.89
   5  -3  -2 3547.94  135.59
   5  -3  -2 3700.03  135.79
  -5  -3   2 3244.58  135.19
   5  -3  -2 3404.46  136.79
  -5  -3   2 3872.21  135.39
   5  -3  -2 3634.84  136.39
  -5  -3   2 3690.73  135.29
   5  -3  -2 3663.73  135.49
   5  -3  -2 3434.46  135.49
  -5   3   2 3554.14  135.69
   5   3  -2 3573.64  135.09
  -5   3   2 3599.24  135.79
   5   3  -2 3738.03  135.39
  -5   3   2 3634.14  136.89
   5   3  -2 3585.84  135.39
   5   3  -2 3380.66  136.49
   5   3  -2 3585.24  136.89
  -5   3   2 3726.83  136.89
  -5   3   2 3630.04  135.69
   3  -3  -2  862.31   36.40
   3  -3  -2  939.81   35.40
   3  -3  -2  893.51   35.10
   3  -3  -2  906.01   35.20
   3  -3  -2  907.81   35.50
   3  -3  -2  908.41   35.20
  -3  -3   2  966.20   34.80
   3  -3  -2  902.61   35.00
   3  -3  -2  931.61   34.50
   3   3  -2  925.61   34.90
  -3   3   2  878.61   35.20
   3   3  -2  920.01   34.90
   3   3  -2  951.10   35.60
   3   3  -2  940.21   34.90
  -3   3   2  843.62   36.40
  -3   3   2  908.81   36.50
  -3   3   2  930.31   35.40
  -3   3   2  932.71   35.20
   1  -3  -2 6113.49  227.28
   1  -3  -2 6047.00  225.78
   1  -3  -2 6300.97  227.78
   1  -3  -2 6449.65  225.18
   1  -3  -2 6239.48  225.88
  -1  -3   2 6195.28  226.38
  -1  -3   2 6371.26  225.68
   1  -3  -2 4949.90  225.28
  -1  -3   2 6127.39  225.88
   1   3  -2 6542.55  226.78
  -1   3   2 5958.60  225.78
  -1   3   2 5723.43  226.08
   1   3  -2 5939.41  225.78
  -1   3   2 5598.84  225.28
   1   3  -2 5598.14  227.18
   1   3  -2 5774.92  224.78
   1   3  -2 6014.30  227.08
   1   3  -2 5453.35  225.28
  -1  -3  -2 1219.78   49.30
   1  -3   2 1303.57   48.60
  -1  -3  -2 1223.78   48.80
  -1  -3  -2 1300.67   48.60
   1  -3   2 1274.17   48.50
   1  -3   2 1186.58   48.00
  -1  -3  -2 1300.17   48.70
   1  -3   2 1292.57   48.70
  -1  -3  -2 1267.47   48.70
  -1  -3  -2 1169.68   49.40
  -1   3  -2 1253.07   49.90
   1   3   2 1263.37   49.40
   1   3   2 1298.67   47.80
  -1   3  -2 1258.87   48.90
  -1   3  -2 1260.87   48.80
   1   3   2 1302.17   48.80
   1   3   2 1232.08   48.60
  -1   3  -2 1253.97   49.40
  -1   3  -2 1260.27   48.40
   1   3   2 1295.17   48.80
  -1   3  -2 1252.17   48.70
   1   3   2 1254.57   48.70
   3  -3   2 4083.39  161.88
  -3  -3  -2 4368.46  162.38
  -3  -3  -2 4001.70  162.58
  -3  -3  -2 4300.07  161.98
   3  -3   2 4565.84  161.68
   3  -3   2 4140.59  161.98
   3  -3   2 4395.46  161.98
  -3  -3  -2 4543.25  162.28
  -3  -3  -2 4547.04  162.18
  -3  -3  -2 4636.44  161.68
  -3  -3  -2 4487.05  162.18
   3  -3   2 4241.08  161.98
  -3  -3  -2 4016.40  162.38
   3   3   2 4222.08  162.18
  -3   3  -2 4221.18  162.38
  -3   3  -2 4198.18  163.08
  -3   3  -2 4222.98  161.58
   3   3   2 4357.06  162.18
  -3   3  -2 4321.37  162.98
   3   3   2 4158.28  161.58
   3   3   2 4273.97  162.18
   3   3   2 4239.58  162.08
  -3   3  -2 4112.89  162.48
  -3   3  -2 4414.06  162.48
  -3   3  -2 4173.18  161.68
   3   3   2 3721.53  162.18
   5  -3   2  366.36   16.30
  -5  -3  -2  364.36   16.50
  -5  -3  -2  369.86   16.40
   5  -3   2  358.16   16.10
  -5  -3  -2  369.66   16.00
   5  -3   2  374.76   16.30
  -5  -3  -2  392.56   15.70
  -5  -3  -2  369.76   16.40
  -5  -3  -2  358.06   16.70
  -5  -3  -2  334.07   16.20
   5  -3   2  362.56   16.70
   5  -3   2  396.26   15.90
   5   3   2  370.86   16.60
  -5   3  -2  353.26   16.50
   5   3   2  375.66   16.90
  -5   3  -2  364.86   17.20
  -5   3  -2  378.66   16.60
  -5   3  -2  368.26   16.70
  -5   3  -2  368.06   15.90
   5   3   2  388.16   16.50
  -5   3  -2  356.46   17.40
   5   3   2  386.66   16.10
  -5   3  -2  353.76   15.40
   5   3   2  383.06   16.20
   7  -3   2 1342.27   52.39
  -7  -3  -2 1354.46   52.79
   7  -3   2 1220.38   52.79
   7  -3   2 1323.17   52.19
  -7  -3  -2 1340.47   51.39
   7  -3   2 1345.27   51.59
  -7  -3  -2 1238.88   51.99
   7  -3   2 1290.67   52.09
  -7  -3  -2 1264.77   52.39
  -7  -3  -2 1272.27   52.19
  -7  -3  -2 1273.47   52.19
  -7  -3  -2 1287.47   50.89
  -7   3  -2 1390.96   52.69
   7   3   2 1296.07   52.89
  -7   3  -2 1276.67   51.59
  -7   3  -2 1245.08   53.19
  -7   3  -2 1303.67   51.69
   7   3   2 1330.77   52.29
   7   3   2 1321.07   52.89
  -7   3  -2 1146.69   53.19
   7   3   2 1354.56   51.79
  -7   3  -2 1271.57   50.69
   7   3   2 1305.87   51.79
  -7   3  -2 1347.17   52.49
  -7   3  -2 1372.46   51.89
  -9  -3  -2 1239.28   49.20
  -9  -3  -2 1230.78   49.30
   9  -3   2 1200.78   49.20
  -9  -3  -2 1179.08   49.70
  -9  -3  -2 1140.49   49.90
  -9  -3  -2 1220.98   49.00
  -9  -3  -2 1095.79   48.10
   9  -3   2 1242.98   50.39
   9  -3   2 1223.58   49.60
   9  -3   2 1257.07   48.60
   9  -3   2 1178.38   49.30
  -9   3  -2 1114.99   50.29
  -9   3  -2 1222.08   49.40
   9   3   2 1228.18   49.99
   9   3   2 1117.69   49.99
  -9   3  -2 1238.18   50.69
   9   3   2 1295.77   48.90
  -9   3  -2 1226.78   47.40
   9   3   2 1165.68   49.10
   9   3   2 1211.28   48.90
  11  -3   2   17.90    4.00
  11  -3   2   26.40    4.10
 -11  -3  -2   25.80    4.00
  11  -3   2   21.30    4.30
 -11  -3  -2   22.20    3.80
  11  -3   2   34.30    5.80
 -11  -3  -2   26.00    4.10
  11  -3   2   22.00    4.00
 -11  -3  -2   21.00    4.40
 -11   3  -2   26.80    4.30
  11   3   2   19.80    3.80
 -11   3  -2   22.10    4.70
  11   3   2   27.80    4.50
  11   3   2   23.00    3.90
 -11   3  -2   25.90    4.20
  11   3   2   16.70    4.40
 -11   3  -2   43.10    6.00
  11   3   2   18.10    4.20
  13  -3   2  552.74   26.50
  13  -3   2  596.04   27.90
  13  -3   2  550.24   26.70
  13  -3   2  590.64   27.50
 -13  -3  -2  525.45   26.90
 -13  -3  -2  534.25   26.00
 -13   3  -2  562.74   27.60
 -13   3  -2  569.44   26.50
  13   3   2  568.54   26.50
 -13   3  -2  528.35   26.70
 -13   3  -2  571.74   26.50
  13   3   2  568.94   26.60
  13   3   2  580.44   28.20
  13   3   2  552.64   27.10
  13   3   2  549.45   25.60
 -15  -3  -2   59.49    8.20
  15  -3   2   58.89    8.20
  15  -3   2   54.79    8.00
 -15  -3  -2   77.19    8.20
  15  -3   2   61.09    7.80
  15  -3   2   62.29    8.00
  15   3   2   45.70    7.00
  15   3   2   69.49    8.30
 -15   3  -2   45.80    7.20
 -15   3  -2   52.39    6.90
  15   3   2   78.19    9.50
  15   3   2   55.89    7.80
  17  -3   2  135.69   13.00
  17  -3   2  140.39   11.00
  17  -3   2  121.49   12.10
 -17  -3  -2  148.99   11.40
  17   3   2  133.39   13.10
  17   3   2  120.39   12.00
  17   3   2  122.89   10.40
  18  -4  -2   43.70    5.80
  18  -4  -2   52.99    8.00
  18  -4  -2   55.19    8.00
  18  -4  -2   50.09    6.60
  18   4  -2   50.79    7.50
  18   4  -2   39.80    5.60
  18   4  -2   44.90    5.80
  18   4  -2   40.60    7.10
  18   4  -2   40.10    6.90
  16  -4  -2   91.89    8.60
  16  -4  -2   96.29   10.30
  16  -4  -2   90.49    8.10
  16  -4  -2   89.69    9.50
  16   4  -2   77.59    8.90
  16   4  -2   80.09    8.80
  16   4  -2   93.49    9.90
  16   4  -2   92.29    7.10
  16   4  -2   76.99    7.30
  14  -4  -2  307.07   15.40
  14  -4  -2  310.67   17.50
  14  -4  -2  303.17   16.60
  14  -4  -2  289.97   15.40
  14  -4  -2  317.87   15.40
  14   4  -2  310.77   15.20
 -14   4   2  317.87   15.10
  14   4  -2  322.77   17.00
  14   4  -2  327.37   17.10
  14   4  -2  300.47   16.60
  14   4  -2  287.17   14.70
 -12  -4   2   33.40    3.70
  12  -4  -2   37.50    5.50
  12  -4  -2   37.10    4.30
  12  -4  -2   56.79    6.30
  12  -4  -2   31.00    4.10
  12  -4  -2   35.50    3.90
  12   4  -2   34.90    3.90
 -12   4   2   40.40    4.40
  12   4  -2   34.00    5.00
  12   4  -2   33.50    4.90
  12   4  -2   33.30    4.00
  12   4  -2   51.59    6.10
  10  -4  -2  869.91   36.10
 -10  -4   2  838.12   34.30
  10  -4  -2  806.82   35.30
  10  -4  -2  824.72   34.10
  10  -4  -2  863.11   34.30
  10  -4  -2  867.81   34.60
 -10  -4   2  853.51   33.80
  10  -4  -2  851.71   34.30
  10   4  -2  861.81   32.70
 -10   4   2  810.92   34.10
  10   4  -2  841.72   35.50
  10   4  -2  878.81   35.90
  10   4  -2  846.92   33.70
 -10   4   2  894.61   37.10
 -10   4   2  799.02   34.20
  10   4  -2  821.82   34.00
  -8  -4   2  197.58    8.90
   8  -4  -2  203.28    9.20
   8  -4  -2  204.18   10.20
   8  -4  -2  192.78    9.40
  -8  -4   2  206.48    8.90
   8  -4  -2  203.68    9.20
   8  -4  -2  200.88   10.20
   8   4  -2  191.18   10.00
  -8   4   2  199.88    9.60
   8   4  -2  196.88    9.60
  -8   4   2  199.88    9.30
   8   4  -2  190.38    8.70
   8   4  -2  198.48   10.50
   8   4  -2  209.88    9.80
   8   4  -2  218.58    9.30
  -8   4   2  198.28   11.50
   8   4  -2  184.18    8.90
  -8   4   2  187.88    9.20
  -8   4   2  195.78    9.50
   6  -4  -2 2047.30   76.49
  -6  -4   2 2023.50   76.79
   6  -4  -2 2030.00   77.49
   6  -4  -2 2037.60   77.09
  -6  -4   2 1957.80   76.79
   6  -4  -2 2099.99   76.89
   6  -4  -2 1999.90   78.69
   6  -4  -2 1992.10   77.39
   6  -4  -2 2023.50   77.89
  -6  -4   2 2097.19   76.89
  -6   4   2 2021.40   78.09
  -6   4   2 2137.19   78.49
   6   4  -2 2094.19   76.99
   6   4  -2 1978.00   78.29
  -6   4   2 2027.30   77.29
   6   4  -2 2073.59   77.09
   6   4  -2 1917.51   76.69
   6   4  -2 2010.70   78.39
   6   4  -2 1926.71   78.19
  -6   4   2 2018.40   77.29
  -6   4   2 1895.51   77.29
  -6   4   2 2040.20   78.39
   4  -4  -2   49.00    1.90
   4  -4  -2   46.00    2.60
   4  -4  -2   40.50    2.90
  -4  -4   2   47.40    2.40
   4  -4  -2   46.30    3.90
   4  -4  -2   45.20    2.80
   4  -4  -2   47.70    2.80
  -4   4   2   42.30    2.70
  -4   4   2   44.00    2.70
  -4   4   2   41.60    3.60
   4   4  -2   44.10    3.80
   4   4  -2   46.40    2.70
  -4   4   2   43.30    3.70
  -4   4   2   43.10    2.90
  -4   4   2   44.50    2.70
   4   4  -2   42.00    3.00
   4   4  -2   49.70    2.50
   4   4  -2   45.50    2.50
   2  -4  -2   79.99    4.00
   2  -4  -2   75.09    4.60
   2  -4  -2   79.39    4.10
   2  -4  -2   82.69    3.60
   2  -4  -2   75.29    4.20
   2  -4  -2   77.29    5.20
   2   4  -2   80.19    3.50
  -2   4   2   78.89    5.20
  -2   4   2   73.99    5.10
  -2   4   2   79.69    3.80
  -2   4   2   77.09    4.00
   2   4  -2   80.19    4.10
  -2   4   2   84.99    3.20
   2   4  -2   75.39    5.20
   2   4  -2   82.09    3.90
   2   4  -2   80.69    4.40
   2   4  -2   79.19    3.90
   2   4  -2   83.09    3.60
   0  -4  -2    2.70    1.00
   0  -4   2    3.20    1.00
   0  -4   2    4.90    1.00
   0  -4  -2    2.70    1.40
   0  -4   2    3.40    0.50
   0  -4  -2    3.40    1.60
   0  -4  -2    3.40    0.90
   0  -4  -2    7.50    1.30
   0  -4  -2    4.20    1.10
   0   4   2    4.40    0.70
   0   4  -2    3.60    0.90
   0   4   2   12.00    1.50
   0   4  -2   -0.20    1.20
   0   4  -2   10.50    1.40
   0   4   2    3.50    0.90
   0   4   2    5.10    1.10
   0   4  -2    3.10    0.90
   0   4   2    8.30    1.90
   0   4   2    4.70    1.60
   0   4  -2    3.00    0.90
   0   4   2    2.60    0.90
   0   4  -2    3.70    1.40
   2  -4   2   54.99    3.10
  -2  -4  -2   54.89    4.20
   2  -4   2   55.49    3.40
   2  -4   2   55.29    3.50
  -2  -4  -2   58.39    3.70
  -2  -4  -2   52.59    3.50
   2  -4   2   58.19    3.20
  -2  -4  -2   53.19    3.40
  -2  -4  -2   54.09    3.60
  -2  -4  -2   51.79    3.40
  -2  -4  -2   66.29    4.60
   2  -4   2   56.19    3.50
   2   4   2   59.79    3.90
   2   4   2   51.89    3.50
   2   4   2   51.59    3.50
  -2   4  -2   55.19    3.90
  -2   4  -2   50.69    3.60
   2   4   2   53.59    3.50
  -2   4  -2   51.79    3.30
  -2   4  -2   63.89    4.70
  -2   4  -2   50.99    3.60
   2   4   2   55.39    4.00
   2   4   2   61.79    4.10
  -2   4  -2   58.49    4.50
   4  -4   2 1234.18   49.00
  -4  -4  -2 1235.18   49.10
  -4  -4  -2 1258.27   50.19
   4  -4   2 1266.67   49.10
  -4  -4  -2 1291.97   49.10
  -4  -4  -2 1215.28   49.40
  -4  -4  -2 1286.87   49.40
  -4  -4  -2 1326.27   48.40
  -4  -4  -2 1258.77   49.00
   4  -4   2 1221.28   48.90
   4  -4   2 1240.18   48.50
   4  -4   2 1173.48   49.10
  -4  -4  -2 1285.87   49.30
  -4   4  -2 1243.68   49.30
  -4   4  -2 1163.18   49.90
  -4   4  -2 1277.67   50.09
  -4   4  -2 1235.48   48.70
  -4   4  -2 1233.58   48.30
   4   4   2 1273.87   48.70
   4   4   2 1237.48   49.10
  -4   4  -2 1284.87   50.79
  -4   4  -2 1236.08   49.40
   4   4   2 1269.47   49.10
   4   4   2 1260.57   49.10
   4   4   2 1170.08   49.60
   4   4   2 1245.58   49.20
   6  -4   2  173.18    9.10
  -6  -4  -2  178.78    9.30
  -6  -4  -2  180.48    9.40
   6  -4   2  183.48    9.30
   6  -4   2  186.78    9.40
  -6  -4  -2  173.08    9.40
  -6  -4  -2  172.28    8.90
  -6  -4  -2  171.28    9.30
   6  -4   2  145.89    9.30
  -6  -4  -2  171.38    9.70
  -6  -4  -2  185.38    8.40
   6  -4   2  158.48    8.60
   6   4   2  181.48   10.00
   6   4   2  163.38    8.80
  -6   4  -2  173.68    8.90
   6   4   2  179.78    9.00
   6   4   2  179.08    9.30
  -6   4  -2  179.38    9.60
  -6   4  -2  170.18    8.10
   6   4   2  177.78    9.70
  -6   4  -2  195.38    9.80
  -6   4  -2  146.69   10.30
  -6   4  -2  181.48    9.60
  -6   4  -2  156.78    9.90
  -8  -4  -2  884.51   34.40
  -8  -4  -2  797.72   36.00
  -8  -4  -2  818.32   34.50
   8  -4   2  912.41   36.30
  -8  -4  -2  870.21   35.90
   8  -4   2  829.22   35.60
   8  -4   2  852.11   35.20
   8  -4   2  877.81   36.80
  -8  -4  -2  864.61   36.00
  -8  -4  -2  841.52   35.70
   8  -4   2  840.42   35.70
  -8  -4  -2  835.92   36.20
  -8   4  -2  878.51   34.00
   8   4   2  872.71   35.50
  -8   4  -2  854.11   36.90
  -8   4  -2  880.71   35.40
  -8   4  -2  835.62   35.30
  -8   4  -2  832.72   36.00
   8   4   2  855.01   36.50
  -8   4  -2  843.92   35.90
   8   4   2  852.21   35.80
   8   4   2  874.71   35.30
  -8   4  -2  792.12   37.30
   8   4   2  856.91   36.60
  10  -4   2    5.40    2.40
  10  -4   2    2.30    1.90
 -10  -4  -2    3.80    2.10
  10  -4   2    1.70    2.30
  10  -4   2    2.80    2.00
 -10  -4  -2    0.10    1.50
  10  -4   2    6.10    2.70
 -10  -4  -2    2.40    2.10
 -10  -4  -2    2.20    1.90
 -10  -4  -2    2.50    2.30
 -10   4  -2    5.00    2.20
  10   4   2    3.00    1.80
  10   4   2    0.80    1.90
  10   4   2    6.80    2.30
 -10   4  -2    8.90    2.70
 -10   4  -2    1.60    2.20
  10   4   2    3.00    2.50
 -10   4  -2   -0.10    2.30
  10   4   2    5.50    2.80
  12  -4   2  384.76   20.10
  12  -4   2  397.86   19.80
 -12  -4  -2  398.16   19.50
  12  -4   2  393.96   19.90
 -12  -4  -2  389.36   18.70
 -12  -4  -2  368.16   20.00
  12  -4   2  402.46   20.60
 -12  -4  -2  372.36   19.30
  12  -4   2  389.36   23.80
  12   4   2  381.46   19.30
 -12   4  -2  365.26   20.30
 -12   4  -2  371.26   20.30
  12   4   2  384.56   20.90
  12   4   2  387.06   18.90
  12   4   2  377.46   20.10
 -12   4  -2  402.96   19.60
  12   4   2  367.36   19.30
 -12   4  -2  408.56   19.80
  14  -4   2   63.79    7.80
 -14  -4  -2   87.19    8.50
  14  -4   2   69.09    8.60
  14  -4   2   69.39    8.40
 -14  -4  -2   61.49    8.10
  14  -4   2   67.99    8.40
  14   4   2   74.59    8.70
 -14   4  -2   69.99    8.50
 -14   4  -2   68.09    8.60
  14   4   2   81.89    8.50
 -14   4  -2   65.19    7.70
  14   4   2   78.69    8.60
  14   4   2   73.89    9.30
  16  -4   2   44.50    7.20
 -16  -4  -2   52.49    7.00
  16  -4   2   58.19    7.80
 -16  -4  -2   57.19    7.80
  16  -4   2   56.19    8.40
  16  -4   2   51.39    7.90
  16   4   2   53.69    7.50
  16   4   2   62.79    9.30
 -16   4  -2   70.79    8.20
  16   4   2   49.20    7.10
  16   4   2   57.19    8.40
  19  -5  -2   62.49    7.30
  19  -5  -2   70.79    8.30
  19   5  -2   77.79    9.80
  19   5  -2   56.99    7.00
  19   5  -2   56.09    8.50
  19   5  -2   65.09    7.40
  17  -5  -2    2.70    2.70
  17  -5  -2    2.20    3.10
  17  -5  -2   16.80    4.70
  17  -5  -2    3.90    2.50
  17   5  -2    6.20    3.80
  17   5  -2    3.40    3.50
  17   5  -2    3.40    2.40
  17   5  -2    0.00    2.10
  17   5  -2    7.60    3.50
  15  -5  -2   20.00    4.10
  15  -5  -2   29.70    5.60
  15  -5  -2   27.50    4.20
  15  -5  -2   24.30    4.90
  15   5  -2   24.40    4.10
 -15   5   2   17.30    3.20
  15   5  -2   19.40    4.50
  15   5  -2   24.80    3.90
  15   5  -2   18.80    4.60
  15   5  -2   31.90    5.90
  13  -5  -2   44.10    6.40
  13  -5  -2   54.09    6.60
  13  -5  -2   32.30    4.50
  13  -5  -2   39.70    4.60
  13  -5  -2   44.80    4.90
 -13  -5   2   37.00    4.20
 -13   5   2   38.80    4.70
  13   5  -2   41.00    5.90
  13   5  -2   45.90    6.00
  13   5  -2   41.30    4.60
  13   5  -2   40.80    5.60
  13   5  -2   35.60    4.20
  11  -5  -2   33.00    4.60
  11  -5  -2   30.40    3.60
 -11  -5   2   24.50    3.00
  11  -5  -2   30.30    4.10
  11  -5  -2   23.10    3.20
  11  -5  -2   31.90    4.90
  11   5  -2   39.90    4.00
  11   5  -2   29.50    3.30
  11   5  -2   22.50    4.10
 -11   5   2   33.00    3.80
  11   5  -2   27.00    4.30
 -11   5   2   29.80    5.20
 -11   5   2   29.40    4.10
  -9  -5   2  721.43   29.20
   9  -5  -2  727.63   29.50
   9  -5  -2  690.83   30.70
   9  -5  -2  742.03   30.90
   9  -5  -2  743.83   29.30
  -9  -5   2  744.83   29.20
   9  -5  -2  710.43   30.60
   9  -5  -2  712.83   29.90
   9   5  -2  710.23   30.50
   9   5  -2  734.53   29.40
   9   5  -2  704.93   29.00
  -9   5   2  706.83   29.60
   9   5  -2  747.13   29.80
   9   5  -2  701.83   30.70
  -9   5   2  774.72   29.90
  -9   5   2  738.03   29.70
   9   5  -2  729.83   30.90
  -9   5   2  747.13   32.80
  -7  -5   2   -0.30    0.50
   7  -5  -2   -0.60    1.00
   7  -5  -2    0.10    1.70
   7  -5  -2    1.30    1.00
  -7  -5   2    0.20    0.70
  -7  -5   2    0.50    0.70
   7  -5  -2   -0.10    0.70
   7  -5  -2    1.80    0.80
  -7   5   2   -0.20    0.80
  -7   5   2    1.60    1.40
   7   5  -2    0.00    0.70
   7   5  -2    0.80    1.40
   7   5  -2    0.00    1.20
   7   5  -2    0.80    0.80
  -7   5   2   -0.40    0.80
  -7   5   2   -0.20    0.80
   7   5  -2    2.10    0.80
  -7   5   2    3.30    1.40
   7   5  -2    2.00    0.70
   7   5  -2    0.50    1.40
  -7   5   2   -0.50    1.60
   7   5  -2    0.40    1.30
   5  -5  -2  580.84   25.40
   5  -5  -2  572.64   23.40
   5  -5  -2  565.24   23.70
   5  -5  -2  589.64   23.30
  -5  -5   2  607.44   23.10
   5  -5  -2  577.44   23.60
   5  -5  -2  625.94   22.50
   5  -5  -2  597.14   23.80
   5   5  -2  560.34   23.80
   5   5  -2  598.94   25.30
  -5   5   2  569.84   23.60
   5   5  -2  546.65   23.10
   5   5  -2  604.14   25.40
  -5   5   2  620.54   25.30
  -5   5   2  573.14   23.60
   5   5  -2  551.34   23.00
  -5   5   2  598.64   23.60
  -5   5   2  588.24   23.90
   5   5  -2  621.04   23.40
   5   5  -2  620.24   23.30
   3  -5  -2   19.50    1.60
   3  -5  -2   18.30    1.90
  -3  -5   2   19.00    1.40
   3  -5  -2   17.20    2.10
   3  -5  -2   20.70    2.50
   3  -5  -2   16.00    2.90
   3  -5  -2   15.40    1.60
   3   5  -2   23.10    2.40
   3   5  -2   16.90    1.70
   3   5  -2   15.80    1.00
   3   5  -2   17.90    1.60
   3   5  -2   17.50    1.40
  -3   5   2   18.00    1.80
  -3   5   2   16.40    1.90
  -3   5   2   14.80    1.80
   3   5  -2   23.30    3.40
   3   5  -2   16.20    1.70
   3   5  -2   17.10    2.00
  -3   5   2   16.00    3.00
  -1  -5   2 1600.04   57.89
   1  -5  -2 1520.75   57.69
   1  -5  -2 1444.26   57.79
   1  -5  -2 1603.74   57.99
   1  -5  -2 1425.76   59.49
   1  -5  -2 1384.06   58.59
   1  -5  -2 1592.94   56.99
  -1   5   2 1339.97   59.19
  -1   5   2 1564.34   57.09
   1   5  -2 1457.15   58.49
   1   5  -2 1558.34   57.09
  -1   5   2 1515.75   57.69
   1   5  -2 1486.25   57.59
   1   5  -2 1306.87   59.39
  -1   5   2 1613.24   57.79
   1   5  -2 1557.94   57.69
   1   5  -2 1515.35   57.59
  -1   5   2 1459.85   57.09
  -1  -5  -2   23.60    2.50
  -1  -5  -2   27.60    2.10
   1  -5   2   24.30    1.50
  -1  -5  -2   21.90    3.30
  -1  -5  -2   22.80    2.40
   1  -5   2   29.80    2.80
   1  -5   2   23.60    2.00
  -1  -5  -2   26.90    2.60
  -1  -5  -2   21.70    3.20
  -1  -5  -2   26.70    2.30
  -1   5  -2   24.50    2.50
  -1   5  -2   23.10    2.40
   1   5   2   25.20    1.70
   1   5   2   23.40    2.50
  -1   5  -2   21.40    2.20
   1   5   2   27.00    2.60
  -1   5  -2   27.70    3.60
  -1   5  -2   31.20    2.60
  -1   5  -2   30.20    4.00
   1   5   2   21.70    3.10
   1   5   2   27.80    2.70
   1   5   2   25.10    2.70
  -3  -5  -2  379.16   16.40
  -3  -5  -2  384.06   16.60
   3  -5   2  383.26   16.30
  -3  -5  -2  388.76   17.50
  -3  -5  -2  385.16   16.60
  -3  -5  -2  409.96   16.30
   3  -5   2  392.76   15.90
  -3  -5  -2  371.16   16.30
   3  -5   2  373.16   16.10
   3  -5   2  366.26   16.20
  -3  -5  -2  385.76   17.60
   3  -5   2  361.96   16.30
  -3   5  -2  358.46   17.00
  -3   5  -2  413.86   16.80
   3   5   2  364.26   16.90
  -3   5  -2  381.66   18.20
  -3   5  -2  383.96   16.20
   3   5   2  382.46   16.40
  -3   5  -2  387.96   18.00
   3   5   2  384.36   16.50
   3   5   2  397.56   17.00
   3   5   2  382.96   16.40
  -3   5  -2  393.26   16.70
   5  -5   2    3.50    1.90
  -5  -5  -2   10.40    2.70
   5  -5   2    4.60    1.70
   5  -5   2    5.00    1.40
   5  -5   2    3.30    1.50
  -5  -5  -2    3.40    1.60
  -5  -5  -2    7.30    2.00
  -5  -5  -2    8.20    2.00
   5  -5   2    6.20    1.70
  -5  -5  -2    6.60    1.40
  -5  -5  -2    4.60    1.80
  -5  -5  -2    6.10    1.70
  -5   5  -2    3.20    1.50
  -5   5  -2    3.00    2.60
  -5   5  -2    7.40    1.80
  -5   5  -2    3.70    1.60
  -5   5  -2    4.50    2.20
   5   5   2    7.60    2.30
   5   5   2    4.60    1.50
  -5   5  -2    9.20    2.60
   5   5   2    5.20    1.70
  -5   5  -2    5.00    1.20
   5   5   2    7.40    2.00
   5   5   2    5.10    1.60
  -7  -5  -2  422.16   19.80
  -7  -5  -2  443.66   19.90
   7  -5   2  428.66   20.30
   7  -5   2  450.55   19.90
  -7  -5  -2  443.46   20.40
  -7  -5  -2  419.86   19.60
  -7  -5  -2  430.66   19.20
  -7  -5  -2  435.86   20.00
   7  -5   2  414.66   19.60
   7  -5   2  426.16   19.40
  -7  -5  -2  451.65   18.30
   7  -5   2  442.06   19.00
   7   5   2  444.36   19.40
  -7   5  -2  418.66   19.90
   7   5   2  443.76   19.70
   7   5   2  435.36   20.40
  -7   5  -2  374.96   21.20
  -7   5  -2  439.76   19.90
   7   5   2  451.05   20.30
  -7   5  -2  441.36   20.70
   7   5   2  435.36   19.30
  -7   5  -2  457.85   19.50
  -7   5  -2  432.56   18.00
  -7   5  -2  457.65   20.30
  -9  -5  -2   38.50    5.30
   9  -5   2   42.90    4.80
   9  -5   2   38.10    5.50
  -9  -5  -2   39.20    5.10
  -9  -5  -2   47.60    5.40
   9  -5   2   45.50    5.50
   9  -5   2   42.60    5.20
   9  -5   2   39.00    5.10
  -9  -5  -2   42.80    5.20
  -9  -5  -2   38.00    5.40
  -9   5  -2   38.10    6.20
   9   5   2   52.89    6.20
  -9   5  -2   42.30    5.30
   9   5   2   40.50    5.10
  -9   5  -2   48.00    5.20
   9   5   2   43.30    5.00
  -9   5  -2   43.20    5.80
  -9   5  -2   44.40    5.30
   9   5   2   38.70    5.60
   9   5   2   37.50    4.50
 -11  -5  -2   45.80    5.70
  11  -5   2   55.99    5.90
 -11  -5  -2   47.50    5.90
 -11  -5  -2   51.59    6.00
  11  -5   2   43.40    6.10
 -11  -5  -2   36.00    5.70
  11  -5   2   37.30    5.40
  11  -5   2   54.89    7.10
  11  -5   2   53.09    6.30
  11   5   2   58.69    7.60
  11   5   2   49.70    6.00
 -11   5  -2   52.09    7.40
 -11   5  -2   71.69    7.10
  11   5   2   51.09    5.80
 -11   5  -2   46.30    6.50
  11   5   2   48.60    6.60
 -11   5  -2   47.50    6.00
  11   5   2   49.70    5.60
 -13  -5  -2   17.10    4.30
 -13  -5  -2    7.90    3.00
  13  -5   2   11.00    4.10
  13  -5   2   18.20    4.30
  13  -5   2   13.90    4.00
  13  -5   2   17.10    4.70
 -13   5  -2   13.60    3.60
 -13   5  -2   14.30    4.10
  13   5   2   16.60    4.60
  13   5   2    8.40    3.20
 -13   5  -2   13.40    4.30
 -13   5  -2    9.40    3.10
  13   5   2   17.30    4.80
  13   5   2   15.00    4.00
  13   5   2   21.10    4.50
  15  -5   2    7.10    4.10
  15  -5   2   14.10    4.20
  15  -5   2   21.00    4.90
 -15  -5  -2    9.00    3.40
  15  -5   2   20.50    5.20
 -15  -5  -2   13.70    3.90
 -15   5  -2    8.00    4.00
  15   5   2   16.40    4.60
  15   5   2   17.00    4.80
  15   5   2   24.20    5.30
 -15   5  -2   17.30    4.40
  15   5   2    8.20    4.40
  17  -5   2   42.70    7.20
  17  -5   2   61.99    9.30
  17  -5   2   35.00    6.50
 -17  -5  -2   29.30    5.80
  17   5   2   48.80    7.90
  17   5   2   41.50    6.90
  18  -6  -2   56.99    7.00
  18  -6  -2   34.90    6.70
  18  -6  -2   56.39    7.40
  18  -6  -2   57.29    8.40
  18   6  -2   60.09    8.70
  18   6  -2   43.50    7.10
  18   6  -2   48.30    6.20
  18   6  -2   68.89    9.00
  18   6  -2   63.99    7.20
  16  -6  -2  147.39   10.10
  16  -6  -2  135.99    9.40
  16  -6  -2  141.89   11.20
  16  -6  -2  143.29   11.00
  16   6  -2  118.19   10.20
  16   6  -2  116.19   11.40
  16   6  -2  148.99   10.90
  16   6  -2  141.89    9.30
  16   6  -2  133.19    9.00
  14  -6  -2   50.39    5.60
  14  -6  -2   56.19    6.40
  14  -6  -2   56.29    7.00
  14  -6  -2   76.89    8.70
  14   6  -2   58.59    5.90
  14   6  -2   66.99    6.30
  14   6  -2   64.19    7.70
  14   6  -2   55.99    7.40
  14   6  -2   51.69    6.70
 -14   6   2   68.09    6.50
  12  -6  -2   97.09    6.70
 -12  -6   2   99.99    6.40
  12  -6  -2  111.59    8.70
  12  -6  -2   92.29    7.60
  12  -6  -2  102.09    6.50
  12  -6  -2  110.29    7.40
  12   6  -2  106.99    6.80
 -12   6   2  101.29    6.80
  12   6  -2  100.09    7.70
 -12   6   2  113.99    9.10
  12   6  -2  113.99    6.70
  12   6  -2   99.89    8.00
  10  -6  -2   79.59    5.40
  10  -6  -2   94.49    6.60
 -10  -6   2   84.29    5.20
  10  -6  -2   87.79    6.40
  10  -6  -2   84.99    6.70
  10  -6  -2   84.89    5.10
  10  -6  -2   85.89    5.80
 -10   6   2   87.19    5.50
 -10   6   2   80.79    5.50
  10   6  -2   77.89    5.20
  10   6  -2   82.19    5.20
 -10   6   2  101.09    8.20
  10   6  -2   87.79    6.40
  10   6  -2   81.59    6.40
 -10   6   2   82.09    5.50
   8  -6  -2    4.00    1.90
  -8  -6   2    0.10    0.90
   8  -6  -2    5.50    1.60
   8  -6  -2    2.70    1.20
  -8  -6   2    1.70    0.90
   8  -6  -2    4.20    1.10
   8  -6  -2    0.50    1.90
   8   6  -2    1.10    1.60
  -8   6   2    3.80    1.80
  -8   6   2    3.40    1.30
  -8   6   2    0.60    1.10
  -8   6   2    2.10    2.40
  -8   6   2    1.20    1.20
   8   6  -2    2.90    1.90
   8   6  -2    2.70    1.70
   8   6  -2    0.80    1.00
   8   6  -2    1.30    0.90
  -8   6   2    4.20    1.40
   6  -6  -2  529.65   21.40
   6  -6  -2  528.85   20.70
   6  -6  -2  508.95   23.60
   6  -6  -2  518.75   21.80
   6  -6  -2  534.35   21.70
  -6  -6   2  533.25   21.00
   6  -6  -2  548.25   20.40
  -6  -6   2  512.75   21.10
  -6   6   2  515.85   24.00
  -6   6   2  514.55   21.50
  -6   6   2  519.45   23.10
  -6   6   2  530.65   21.60
  -6   6   2  502.75   21.90
   6   6  -2  535.35   23.40
   6   6  -2  532.75   21.80
  -6   6   2  491.95   21.50
   6   6  -2  528.35   21.30
   6   6  -2  577.34   20.90
   6   6  -2  516.05   21.00
   6   6  -2  507.85   21.20
   4  -6  -2   29.20    4.20
  -4  -6   2   26.30    2.00
   4  -6  -2   34.10    2.70
   4  -6  -2   26.60    2.20
   4  -6  -2   33.50    2.70
   4  -6  -2   30.30    2.30
   4  -6  -2   25.40    2.50
  -4   6   2   25.20    2.50
  -4   6   2   26.30    2.30
   4   6  -2   30.60    2.90
  -4   6   2   32.00    4.30
   4   6  -2   27.00    2.20
   4   6  -2   36.60    4.50
   4   6  -2   28.20    2.10
   4   6  -2   35.60    2.80
   4   6  -2   28.90    2.10
  -4   6   2   27.30    2.70
   4   6  -2   28.60    2.20
   2  -6  -2  552.74   22.80
   2  -6  -2  573.34   22.10
   2  -6  -2  513.35   22.70
  -2  -6   2  590.14   22.50
   2  -6  -2  565.84   22.60
   2  -6  -2  563.44   23.60
  -2   6   2  533.45   24.80
   2   6  -2  578.64   22.60
   2   6  -2  556.04   22.70
   2   6  -2  529.15   24.90
  -2   6   2  620.34   22.90
   2   6  -2  579.34   21.40
  -2   6   2  520.95   22.20
   2   6  -2  554.34   22.40
   2   6  -2  567.54   22.50
  -2   6   2  596.14   21.60
  -2   6   2  546.05   22.60
   2   6  -2  575.74   23.60
  -2   6   2  539.55   22.70
   0  -6   2  190.98    6.80
   0  -6  -2  154.98    9.60
   0  -6   2  185.08    7.80
   0  -6  -2  164.28    7.70
   0  -6   2  177.98    8.20
   0  -6  -2  178.78    8.10
   0  -6  -2  174.48    9.30
   0  -6  -2  174.78    8.20
   0  -6  -2  158.58    8.10
   0   6   2  169.28    7.40
   0   6  -2  158.78    7.90
   0   6  -2  180.18    9.50
   0   6  -2  182.18    8.10
   0   6   2  164.68    7.90
   0   6   2  183.68    8.20
   0   6   2  165.78    8.00
   0   6  -2  160.88    7.80
   0   6   2  164.08    9.50
   0   6  -2  159.38    9.90
   0   6   2  164.88    8.00
   0   6  -2  170.48    8.00
  -2  -6  -2    0.70    1.00
  -2  -6  -2    4.90    2.10
  -2  -6  -2    2.30    1.00
   2  -6   2    6.30    1.20
   2  -6   2    1.40    0.40
  -2  -6  -2   14.20    2.90
   2  -6   2    0.60    1.00
  -2  -6  -2    2.10    1.10
  -2  -6  -2    1.90    1.10
  -2  -6  -2    0.90    0.90
   2  -6   2    2.00    0.80
   2  -6   2    1.20    0.90
  -2   6  -2   -0.90    1.50
   2   6   2    3.10    1.20
   2   6   2    6.50    2.00
  -2   6  -2    4.90    1.60
   2   6   2    0.80    0.60
   2   6   2    3.40    1.50
   2   6   2   -0.40    0.90
  -2   6  -2    2.20    1.10
  -2   6  -2    2.50    1.20
  -2   6  -2    2.10    1.90
  -2   6  -2    0.30    0.90
   2   6   2    4.80    1.40
   4  -6   2  272.07   13.40
  -4  -6  -2  317.97   14.00
  -4  -6  -2  289.97   13.80
   4  -6   2  303.87   13.70
   4  -6   2  296.17   13.00
  -4  -6  -2  298.07   13.30
  -4  -6  -2  291.97   14.90
  -4  -6  -2  305.67   13.60
  -4  -6  -2  311.57   14.90
   4  -6   2  304.47   13.60
   4  -6   2  301.67   13.40
  -4  -6  -2  287.47   13.60
  -4   6  -2  294.67   13.80
  -4   6  -2  269.57   15.60
   4   6   2  312.67   13.80
   4   6   2  321.87   13.70
  -4   6  -2  314.67   15.60
  -4   6  -2  304.97   14.50
  -4   6  -2  284.77   13.70
   4   6   2  322.87   14.60
  -4   6  -2  288.67   13.40
   4   6   2  295.47   14.00
   4   6   2  294.17   13.60
  -6  -6  -2    1.90    1.60
  -6  -6  -2    3.40    2.00
  -6  -6  -2    3.50    1.60
  -6  -6  -2    3.50    1.70
   6  -6   2    3.50    1.60
   6  -6   2    1.00    1.10
   6  -6   2    3.10    2.00
  -6  -6  -2    3.90    1.20
  -6  -6  -2    3.00    1.60
   6  -6   2    4.20    2.00
   6  -6   2    4.20    1.70
  -6  -6  -2    4.30    2.40
  -6   6  -2   -1.00    2.60
  -6   6  -2    2.20    1.90
   6   6   2    7.20    2.30
  -6   6  -2    1.40    1.90
  -6   6  -2    1.60    0.90
  -6   6  -2    0.20    1.40
   6   6   2    1.90    1.40
   6   6   2    2.50    1.60
  -6   6  -2    3.70    1.80
   6   6   2    1.00    1.20
   6   6   2    0.60    1.80
  -6   6  -2    0.50    1.50
   8  -6   2  197.98   11.00
  -8  -6  -2  149.69    9.80
   8  -6   2  170.18    9.90
  -8  -6  -2  151.78    9.50
  -8  -6  -2  164.78    9.90
  -8  -6  -2  161.58   10.40
  -8  -6  -2  172.58   10.40
  -8  -6  -2  178.78    9.50
   8  -6   2  170.78    9.70
   8  -6   2  160.18   10.00
   8  -6   2  177.38    9.40
  -8   6  -2  170.18   10.20
  -8   6  -2  170.48   10.30
   8   6   2  179.58   10.80
  -8   6  -2  169.18   10.70
   8   6   2  167.98    9.40
   8   6   2  187.08    9.80
   8   6   2  193.28   10.90
  -8   6  -2  174.58    9.70
  -8   6  -2  176.58    8.20
  -8   6  -2  155.78   11.70
   8   6   2  164.08    9.80
  -8   6  -2  165.88   10.00
 -10  -6  -2    8.30    2.70
  10  -6   2    8.70    2.80
  10  -6   2    5.70    2.50
 -10  -6  -2    5.90    2.70
  10  -6   2    9.20    3.20
 -10  -6  -2    6.20    2.50
 -10  -6  -2    3.70    2.70
  10  -6   2    7.00    2.40
 -10  -6  -2    6.80    2.50
  10  -6   2    3.20    2.40
  10   6   2    5.00    2.30
  10   6   2    4.30    2.70
 -10   6  -2    4.70    2.50
  10   6   2    6.30    2.50
  10   6   2    5.10    2.10
  10   6   2    5.60    2.80
 -10   6  -2    6.20    2.70
 -10   6  -2   10.60    4.00
 -10   6  -2    5.60    2.50
 -12  -6  -2    4.80    2.50
 -12  -6  -2    6.90    2.80
  12  -6   2    2.00    2.70
  12  -6   2    5.50    2.90
  12  -6   2    0.70    2.50
  12  -6   2    7.30    3.00
 -12  -6  -2    6.20    3.10
  12   6   2   13.30    3.50
  12   6   2    5.40    3.30
  12   6   2    6.70    2.60
 -12   6  -2    4.70    2.60
  12   6   2    0.30    2.60
  12   6   2    2.70    2.80
 -12   6  -2    3.80    3.20
 -12   6  -2    5.70    2.90
 -12   6  -2    9.40    3.10
  14  -6   2  100.09   10.00
 -14  -6  -2   89.79    9.60
  14  -6   2  109.89   10.50
  14  -6   2   94.49   10.60
  14  -6   2  106.49   10.80
 -14  -6  -2   88.69    9.00
  14   6   2  107.19   10.30
  14   6   2  102.99   10.70
  14   6   2  106.39   11.60
 -14   6  -2  100.99    9.90
  14   6   2  106.09    8.80
 -14   6  -2  101.29   10.90
  16  -6   2   54.29    8.60
  16  -6   2   48.00    6.90
  16  -6   2   45.80    7.10
  16  -6   2   57.49    8.80
 -16  -6  -2   50.39    6.80
 -16  -6  -2   52.49    7.40
 -16   6  -2   51.49    7.60
  16   6   2   38.80    6.50
  16   6   2   49.30    9.70
  16   6   2   40.10    7.00
  16   6   2   44.30    7.60
  19  -7  -2   73.49    9.80
  19  -7  -2   79.09    8.60
  19  -7  -2   84.09    9.20
  19   7  -2   80.39    8.40
  19   7  -2   97.89   11.30
  19   7  -2   99.99   11.30
  19   7  -2   89.99    8.90
  17  -7  -2  219.78   13.50
  17  -7  -2  208.58   12.80
  17  -7  -2  187.68   13.80
  17  -7  -2  208.58   14.50
  17   7  -2  208.28   12.40
  17   7  -2  198.38   13.90
  17   7  -2  197.68   12.40
  17   7  -2  226.98   14.90
  17   7  -2  199.48   14.30
  15  -7  -2   72.39    8.90
  15  -7  -2   89.29    9.40
  15  -7  -2   55.79    7.00
  15  -7  -2   71.79    7.20
  15   7  -2   68.99    8.00
  15   7  -2   77.09    7.30
  15   7  -2   86.59    9.30
 -15   7   2   73.69    7.10
  15   7  -2   71.69    6.90
  15   7  -2   76.09    8.90
  13  -7  -2  595.04   28.80
  13  -7  -2  632.64   27.60
  13  -7  -2  629.64   28.20
  13  -7  -2  627.74   29.90
  13   7  -2  676.43   29.10
  13   7  -2  622.54   27.40
  13   7  -2  621.74   27.00
  13   7  -2  580.44   29.10
 -13   7   2  648.14   27.60
  11  -7  -2  187.38   11.10
  11  -7  -2  181.48   11.30
  11  -7  -2  198.78   10.60
 -11  -7   2  186.38    9.50
  11  -7  -2  190.08   10.00
 -11   7   2  193.98   10.10
  11   7  -2  176.68    9.70
  11   7  -2  180.68    9.60
 -11   7   2  191.28   12.80
  11   7  -2  189.78   11.00
  11   7  -2  176.38   11.20
   9  -7  -2 1038.50   42.60
   9  -7  -2 1093.79   43.00
   9  -7  -2 1071.29   40.60
   9  -7  -2 1084.99   43.80
   9  -7  -2 1011.80   41.50
  -9  -7   2 1025.80   41.20
   9  -7  -2 1029.80   42.00
  -9   7   2 1039.90   42.40
  -9   7   2 1008.60   41.70
  -9   7   2  937.41   44.80
  -9   7   2 1076.19   42.10
   9   7  -2 1064.89   42.40
   9   7  -2 1023.70   41.20
  -9   7   2 1063.79   42.60
   9   7  -2  990.70   42.70
  -9   7   2 1061.79   41.90
   9   7  -2 1026.50   41.40
   9   7  -2 1033.80   42.50
   7  -7  -2  913.41   36.10
   7  -7  -2  956.30   34.90
   7  -7  -2  871.81   38.70
  -7  -7   2  865.41   35.80
   7  -7  -2  896.41   36.60
   7  -7  -2  916.71   36.50
  -7  -7   2  908.61   35.70
  -7   7   2  869.31   36.60
  -7   7   2  867.41   36.20
   7   7  -2  889.11   36.50
  -7   7   2  957.70   38.10
   7   7  -2  908.41   38.20
  -7   7   2  959.10   36.60
   7   7  -2  949.31   35.80
  -7   7   2  869.11   36.20
  -7   7   2  851.31   39.20
   7   7  -2  910.21   35.90
   7   7  -2  928.81   36.10
  -5  -7   2 1262.57   47.60
   5  -7  -2 1237.68   48.10
   5  -7  -2 1176.28   50.69
   5  -7  -2 1239.08   48.40
   5  -7  -2 1207.88   47.90
  -5  -7   2 1271.17   49.20
   5  -7  -2 1214.18   47.80
   5   7  -2 1207.88   47.60
   5   7  -2 1240.58   48.40
   5   7  -2 1208.28   47.80
  -5   7   2 1226.08   50.49
  -5   7   2 1216.38   48.20
   5   7  -2 1155.98   50.39
  -5   7   2 1238.38   48.20
   5   7  -2 1247.88   48.00
   5   7  -2 1267.97   47.70
  -5   7   2 1210.98   48.20
  -5   7   2 1246.58   50.69
   5   7  -2 1300.57   48.00
  -5   7   2 1215.98   48.20
  -3  -7   2 4160.28  146.99
   3  -7  -2 4093.29  147.69
   3  -7  -2 3540.85  147.79
   3  -7  -2 3496.35  149.88
  -3  -7   2 3824.12  147.49
   3  -7  -2 4190.98  146.99
   3  -7  -2 3877.91  147.39
  -3   7   2 3776.02  147.39
   3   7  -2 4037.90  147.29
  -3   7   2 3823.82  147.09
   3   7  -2 3301.67  149.69
  -3   7   2 4212.28  145.89
   3   7  -2 3353.96  147.89
  -3   7   2 3398.46  149.69
   3   7  -2 3948.81  147.49
  -3   7   2 3956.00  147.49
   3   7  -2 4111.09  145.99
   3   7  -2 4298.47  147.39
   3   7  -2 4010.60  147.19
  -3   7   2 4023.00  147.59
   1  -7  -2  443.66   18.80
  -1  -7   2  503.45   18.00
   1  -7  -2  443.46   19.90
   1  -7  -2  437.96   18.90
   1  -7  -2  455.95   18.80
  -1  -7   2  431.36   18.80
   1  -7  -2  423.86   21.10
   1  -7  -2  459.45   18.00
   1   7  -2  421.96   21.30
  -1   7   2  426.56   21.00
   1   7  -2  490.05   17.50
   1   7  -2  433.16   18.60
  -1   7   2  432.46   18.70
  -1   7   2  448.26   18.30
   1   7  -2  462.65   18.70
  -1   7   2  503.15   19.00
  -1   7   2  438.46   18.10
   1   7  -2  428.06   20.20
   1   7  -2  438.66   18.70
   1  -7   2 4548.45  151.48
   1  -7   2 4333.97  152.28
  -1  -7  -2 3392.96  153.98
  -1  -7  -2 4211.48  152.08
  -1  -7  -2 4212.68  151.58
   1  -7   2 3862.81  150.28
  -1  -7  -2 4099.59  152.18
  -1  -7  -2 4075.49  152.38
   1  -7   2 4115.89  150.78
  -1  -7  -2 4211.48  152.18
   1  -7   2 4186.38  151.88
   1   7   2 3956.40  152.08
   1   7   2 4130.19  151.18
  -1   7  -2 3866.41  151.78
   1   7   2 3683.13  153.78
  -1   7  -2 4039.80  152.08
   1   7   2 3430.86  152.08
  -1   7  -2 3830.62  155.08
  -1   7  -2 3505.75  153.88
   1   7   2 3970.70  152.08
  -1   7  -2 4018.10  152.18
  -1   7  -2 4038.10  151.88
   1   7   2 4104.59  151.98
   3  -7   2  938.51   37.40
   3  -7   2  924.81   37.60
  -3  -7  -2  945.11   37.60
  -3  -7  -2  975.40   37.10
  -3  -7  -2  921.61   39.60
   3  -7   2  933.31   36.90
  -3  -7  -2  958.00   37.50
  -3  -7  -2  988.60   37.90
  -3  -7  -2  955.30   39.40
   3  -7   2  957.50   36.90
   3  -7   2  978.30   35.90
  -3  -7  -2  941.31   37.80
   3   7   2  922.31   37.50
  -3   7  -2  916.61   37.80
   3   7   2  913.71   38.60
  -3   7  -2  919.81   37.70
   3   7   2  917.61   37.60
  -3   7  -2  950.80   40.30
   3   7   2  964.10   38.40
   3   7   2  928.31   36.50
   3   7   2  938.31   37.50
  -3   7  -2  929.31   37.40
  -3   7  -2  922.41   38.00
  -3   7  -2  798.62   39.70
   5  -7   2 1474.05   59.49
   5  -7   2 1321.67   59.39
   5  -7   2 1509.55   59.29
  -5  -7  -2 1521.85   60.99
  -5  -7  -2 1569.84   59.39
  -5  -7  -2 1473.25   59.89
  -5  -7  -2 1500.95   59.69
  -5  -7  -2 1564.94   59.99
   5  -7   2 1540.65   58.89
   5  -7   2 1551.14   59.79
  -5  -7  -2 1495.45   59.49
  -5  -7  -2 1480.55   61.19
  -5  -7  -2 1646.24   58.09
   5   7   2 1468.05   59.59
  -5   7  -2 1520.15   59.99
   5   7   2 1567.14   60.79
   5   7   2 1497.75   58.49
  -5   7  -2 1511.85   59.89
  -5   7  -2 1527.45   59.39
  -5   7  -2 1428.16   62.49
   5   7   2 1521.65   59.89
  -5   7  -2 1507.05   60.49
   5   7   2 1459.75   59.39
   5   7   2 1518.95   59.69
  -5   7  -2 1516.35   61.89
  -7  -7  -2  963.80   40.30
   7  -7   2  988.20   39.60
  -7  -7  -2  895.51   39.60
  -7  -7  -2  964.30   39.80
  -7  -7  -2 1008.60   41.30
   7  -7   2  942.81   39.80
   7  -7   2  967.30   40.40
  -7  -7  -2  969.20   40.20
  -7  -7  -2  911.71   40.20
   7  -7   2  987.00   40.30
   7  -7   2  994.60   39.20
   7   7   2  959.00   40.80
   7   7   2  970.90   39.40
  -7   7  -2  985.90   40.90
  -7   7  -2  957.40   38.00
  -7   7  -2  983.90   39.70
   7   7   2  990.30   40.40
   7   7   2  958.90   39.60
   7   7   2  913.31   39.70
  -7   7  -2  926.71   42.80
  -7   7  -2  980.90   40.20
  -7   7  -2  967.90   41.40
  -7   7  -2 1007.70   40.50
   9  -7   2  189.48   11.80
  -9  -7  -2  214.78   12.80
   9  -7   2  210.38   12.50
  -9  -7  -2  201.88   11.80
  -9  -7  -2  204.48   12.00
  -9  -7  -2  209.08   12.30
  -9  -7  -2  236.08   13.00
   9  -7   2  219.38   12.10
   9  -7   2  214.08   11.80
   9  -7   2  223.98   12.80
  -9   7  -2  216.58   11.80
   9   7   2  212.28   12.60
  -9   7  -2  201.48   12.20
   9   7   2  223.88   11.80
  -9   7  -2  224.98   13.00
   9   7   2  220.88   12.80
   9   7   2  197.88   11.90
  -9   7  -2  239.58   12.60
  -9   7  -2  231.38   12.60
   9   7   2  224.68   11.70
  -9   7  -2  212.68   14.30
 -11  -7  -2  623.14   27.90
 -11  -7  -2  563.04   27.60
 -11  -7  -2  566.04   28.50
  11  -7   2  536.75   27.30
  11  -7   2  598.94   28.40
 -11  -7  -2  658.03   28.10
 -11  -7  -2  609.24   27.50
  11  -7   2  602.54   27.30
  11  -7   2  676.43   28.90
 -11   7  -2  590.94   27.80
  11   7   2  611.64   27.00
 -11   7  -2  648.94   28.30
  11   7   2  558.54   28.40
 -11   7  -2  596.14   29.70
  11   7   2  563.04   27.40
 -11   7  -2  573.54   28.20
  11   7   2  574.94   26.90
  11   7   2  590.24   28.30
  13  -7   2   69.99    7.90
 -13  -7  -2   66.79    7.90
 -13  -7  -2   60.19    7.10
  13  -7   2   68.39    8.00
 -13  -7  -2   69.09    7.40
  13  -7   2   59.69    8.00
  13  -7   2   77.79    8.40
 -13   7  -2   76.99    8.40
 -13   7  -2   80.69    9.50
  13   7   2   60.89    7.20
 -13   7  -2   54.09    8.30
  13   7   2   71.69    8.80
  13   7   2   69.19    8.20
  13   7   2   73.49    9.10
  13   7   2   53.39    7.30
  15  -7   2  226.58   15.50
  15  -7   2  252.77   15.60
 -15  -7  -2  248.28   15.50
 -15  -7  -2  271.57   15.60
  15  -7   2  256.87   16.90
  15   7   2  305.67   18.20
  15   7   2  239.58   16.20
 -15   7  -2  258.57   15.90
  15   7   2  291.47   16.70
 -15   7  -2  260.97   16.80
  18  -8  -2   -0.50    3.60
  18  -8  -2   -0.10    2.60
  18  -8  -2    1.00    2.70
  18  -8  -2    2.20    3.60
  18   8  -2   -0.50    3.50
  18   8  -2   -1.50    2.70
  18   8  -2   -1.60    2.20
  18   8  -2    2.90    2.30
  18   8  -2    0.30    3.30
  16  -8  -2  140.69   11.30
  16  -8  -2  131.09   10.10
  16  -8  -2  128.79    9.50
  16  -8  -2  127.59   12.60
  16   8  -2  135.59   12.80
  16   8  -2  118.29    8.90
  16   8  -2  137.09   11.20
  16   8  -2  140.59   10.90
  16   8  -2  134.89    9.40
 -16   8   2  128.69   10.00
  14  -8  -2   87.59    7.10
  14  -8  -2   85.69    9.20
  14  -8  -2   84.59    8.40
  14  -8  -2   81.89    9.50
  14   8  -2   94.59    7.10
 -14   8   2   84.89    7.00
  14   8  -2   83.79    9.40
  14   8  -2   87.09    9.10
  14   8  -2   99.49    7.10
  14   8  -2   99.19    9.50
  12  -8  -2  135.19    9.60
  12  -8  -2  101.49    8.20
 -12  -8   2  110.29    7.00
  12  -8  -2  117.19    7.70
  12  -8  -2  119.49    8.20
  12   8  -2  110.29    8.80
  12   8  -2  113.59    8.40
  12   8  -2  116.99    7.50
  12   8  -2  115.79    7.30
 -12   8   2  110.39    9.80
 -12   8   2  130.19    7.90
  10  -8  -2    0.70    1.60
  10  -8  -2    0.60    1.70
  10  -8  -2    2.20    1.40
  10  -8  -2    4.60    2.40
  10  -8  -2    3.70    1.80
  10   8  -2    2.60    1.40
 -10   8   2   -0.40    1.30
 -10   8   2    4.40    2.10
 -10   8   2    0.50    1.30
 -10   8   2    1.40    2.80
 -10   8   2    2.50    1.50
 -10   8   2    1.30    1.40
  10   8  -2    2.20    1.90
  10   8  -2    1.50    1.90
  10   8  -2    1.20    1.30
   8  -8  -2   59.59    4.70
  -8  -8   2   59.49    4.10
   8  -8  -2   55.39    4.50
   8  -8  -2   59.09    4.30
  -8  -8   2   57.39    3.90
   8  -8  -2   61.29    7.20
   8   8  -2   64.89    6.10
   8   8  -2   66.59    4.90
   8   8  -2   60.69    4.60
  -8   8   2   61.99    4.50
  -8   8   2   56.29    5.30
  -8   8   2   49.50    4.20
   8   8  -2   60.99    4.10
   8   8  -2   55.09    6.00
  -8   8   2   61.09    4.60
   8   8  -2   59.49    4.20
  -8   8   2   54.39    7.30
  -8   8   2   63.39    5.50
   6  -8  -2   73.29    8.10
   6  -8  -2   87.29    4.40
   6  -8  -2   81.69    5.20
   6  -8  -2   87.29    5.30
  -6  -8   2   83.19    4.60
   6  -8  -2   95.49    5.10
   6   8  -2   88.39    5.50
   6   8  -2   80.79    4.80
  -6   8   2   87.99    7.00
   6   8  -2   83.29    4.80
  -6   8   2   76.79    5.00
  -6   8   2   86.09    7.30
   6   8  -2   69.69    4.90
   6   8  -2   71.89    6.70
  -6   8   2   85.69    5.30
   6   8  -2   83.89    4.80
  -6   8   2   86.59    5.20
  -6   8   2   70.79    5.00
   4  -8  -2   11.90    2.00
   4  -8  -2   13.80    3.60
   4  -8  -2   11.50    1.80
   4  -8  -2   11.90    1.80
  -4  -8   2   12.90    1.80
   4  -8  -2   13.90    2.30
   4  -8  -2   13.30    2.20
  -4  -8   2   15.70    2.50
   4   8  -2   12.90    2.20
  -4   8   2   12.30    2.10
  -4   8   2   16.50    2.20
   4   8  -2   11.10    1.80
   4   8  -2   13.90    3.60
   4   8  -2   15.40    1.50
  -4   8   2   19.60    2.50
   4   8  -2   14.90    2.10
  -4   8   2   13.20    2.10
   4   8  -2   15.30    2.00
  -4   8   2   16.80    2.40
   4   8  -2   13.50    2.60
  -4   8   2   14.80    3.70
   2  -8  -2   18.60    2.40
   2  -8  -2   20.50    4.00
   2  -8  -2   23.50    2.20
  -2  -8   2   26.60    2.60
   2  -8  -2   19.70    3.20
   2  -8  -2   19.50    2.50
  -2  -8   2   22.70    2.30
  -2   8   2   24.80    4.60
   2   8  -2   16.70    3.90
  -2   8   2   24.00    2.80
  -2   8   2   23.80    2.80
   2   8  -2   18.80    2.30
  -2   8   2   23.70    2.10
   2   8  -2   21.60    2.40
   2   8  -2   22.90    2.70
  -2   8   2   23.00    2.40
  -2   8   2   23.70    2.80
   2   8  -2   17.90    2.20
   2   8  -2   17.90    3.30
   0  -8  -2    4.30    1.40
   0  -8   2    3.50    1.20
   0  -8  -2    3.90    1.40
   0  -8  -2    2.40    0.90
   0  -8  -2    3.00    1.90
   0  -8  -2    3.30    1.30
   0  -8   2    9.80    1.10
   0  -8  -2    6.60    2.60
   0   8   2    3.60    1.30
   0   8   2    4.60    1.40
   0   8  -2    4.50    1.40
   0   8   2    3.40    1.00
   0   8   2    5.60    2.40
   0   8  -2    3.30    2.40
   0   8  -2    3.80    1.30
   0   8   2    6.60    1.70
   0   8  -2    2.20    2.40
   0   8  -2    0.00    0.80
  -2  -8  -2   59.19    6.80
  -2  -8  -2   57.29    3.70
  -2  -8  -2   52.79    5.90
   2  -8   2   55.19    3.90
  -2  -8  -2   54.39    4.10
   2  -8   2   61.39    2.80
  -2  -8  -2   60.39    4.20
  -2  -8  -2   61.49    4.40
   2  -8   2   63.49    3.70
   2  -8   2   65.59    3.20
  -2  -8  -2   57.79    4.30
   2  -8   2   52.49    4.10
  -2   8  -2   53.09    3.90
  -2   8  -2   64.09    7.60
   2   8   2   57.19    6.20
   2   8   2   59.19    4.20
   2   8   2   55.59    4.00
   2   8   2   55.99    3.50
   2   8   2   54.49    4.10
   2   8   2   60.39    4.70
  -2   8  -2   59.99    4.30
  -2   8  -2   53.19    6.70
  -2   8  -2   51.89    4.10
  -2   8  -2   48.70    3.90
   4  -8   2  203.38   10.50
   4  -8   2  216.68   11.10
  -4  -8  -2  209.08   10.90
  -4  -8  -2  232.38   11.40
  -4  -8  -2  218.08   12.60
   4  -8   2  224.98    9.40
  -4  -8  -2  217.58   10.90
  -4  -8  -2  214.98   11.20
  -4  -8  -2  220.48   10.50
   4  -8   2  227.78   10.40
  -4  -8  -2  238.88   13.10
   4  -8   2  218.08   10.90
   4   8   2  228.38   12.00
  -4   8  -2  236.78   11.60
  -4   8  -2  217.58   13.40
   4   8   2  215.68   10.00
   4   8   2  241.08   12.10
  -4   8  -2  221.38   11.20
  -4   8  -2  217.48   10.90
   4   8   2  244.88   11.30
  -4   8  -2  210.78   13.70
  -4   8  -2  226.68   11.40
   4   8   2  218.48   10.90
   4   8   2  248.48   11.30
  -6  -8  -2   50.29    4.80
   6  -8   2   47.10    4.80
   6  -8   2   43.40    4.10
  -6  -8  -2   44.80    5.70
  -6  -8  -2   33.00    4.50
  -6  -8  -2   39.90    4.50
  -6  -8  -2   39.30    4.70
   6  -8   2   38.70    4.20
  -6  -8  -2   43.20    6.00
   6  -8   2   39.40    4.70
  -6  -8  -2   41.80    4.40
   6  -8   2   41.80    4.70
  -6   8  -2   38.30    4.60
   6   8   2   41.40    3.40
  -6   8  -2   46.60    5.00
   6   8   2   45.00    4.80
   6   8   2   37.80    4.30
  -6   8  -2   39.90    6.10
   6   8   2   38.10    4.40
   6   8   2   36.40    4.40
  -6   8  -2   42.90    5.20
  -6   8  -2   39.30    3.10
   6   8   2   35.00    5.00
  -6   8  -2   36.50    6.30
  -6   8  -2   34.70    4.10
   8  -8   2    8.70    2.70
  -8  -8  -2    1.70    1.60
  -8  -8  -2   -0.20    2.00
   8  -8   2   -0.30    1.30
  -8  -8  -2   -0.60    1.30
  -8  -8  -2   13.30    3.30
  -8  -8  -2    1.10    1.70
   8  -8   2   -0.40    1.50
   8  -8   2    1.90    1.80
  -8  -8  -2    0.10    1.80
  -8   8  -2   -0.20    1.50
  -8   8  -2   -1.00    1.50
   8   8   2    6.50    2.30
   8   8   2   -2.00    1.40
  -8   8  -2    3.70    3.30
  -8   8  -2    0.50    1.60
   8   8   2   -0.60    1.80
   8   8   2    5.20    2.20
  -8   8  -2   -1.80    1.20
   8   8   2   -0.90    1.30
  -8   8  -2   -0.60    2.00
 -10  -8  -2   48.80    6.80
 -10  -8  -2   60.59    6.70
  10  -8   2   46.70    6.20
 -10  -8  -2   52.79    6.50
  10  -8   2   61.69    6.40
  10  -8   2   56.39    6.70
 -10  -8  -2   51.99    6.00
 -10  -8  -2   61.69    7.10
  10  -8   2   57.69    7.00
  10   8   2   49.20    6.70
  10   8   2   47.10    5.60
  10   8   2   55.59    7.10
 -10   8  -2   62.69    7.00
 -10   8  -2   49.30    5.90
 -10   8  -2   46.20    6.30
  10   8   2   52.69    6.30
 -10   8  -2   50.89    6.50
 -10   8  -2   47.20    7.40
  10   8   2   44.80    5.50
  12  -8   2   51.69    6.60
 -12  -8  -2   36.40    5.50
  12  -8   2   44.70    7.00
  12  -8   2   45.70    6.50
 -12  -8  -2   42.60    6.30
  12  -8   2   49.30    6.70
 -12  -8  -2   37.00    5.60
  12   8   2   51.39    6.30
  12   8   2   41.50    6.50
  12   8   2   48.30    6.00
 -12   8  -2   52.59    6.90
  12   8   2   43.00    6.30
  12   8   2   61.39    8.10
 -12   8  -2   39.40    6.00
 -12   8  -2   48.80    7.50
  14  -8   2   78.19    9.60
  14  -8   2   95.89   10.10
  14  -8   2   90.09    9.60
 -14  -8  -2   92.29    9.00
  14  -8   2   83.49    8.90
 -14  -8  -2   96.39    9.60
  14   8   2   69.59    9.10
  14   8   2   67.69    8.50
 -14   8  -2   77.29    9.70
  14   8   2   57.29    7.40
  14   8   2   97.79   11.00
 -14   8  -2   84.89    9.10
  16  -8   2    4.00    4.10
  16  -8   2    1.40    3.00
  16   8   2    1.60    3.80
 -16   8  -2   -1.70    3.20
  16   8   2    1.70    3.10
  17  -9  -2   14.80    5.20
  17  -9  -2   10.60    3.80
  17  -9  -2   15.30    5.20
  17  -9  -2   17.30    4.70
  17   9  -2   14.60    4.90
  17   9  -2   13.00    3.90
  17   9  -2   17.90    5.30
  17   9  -2   11.20    3.60
  17   9  -2    7.10    4.30
  15  -9  -2   57.99    6.60
  15  -9  -2   46.60    7.00
  15  -9  -2   33.40    5.60
  15  -9  -2   49.99    7.40
  15   9  -2   41.70    5.60
  15   9  -2   36.30    6.70
  15   9  -2   51.19    7.40
  15   9  -2   46.90    6.80
 -15   9   2   40.50    5.70
  15   9  -2   50.69    6.00
  13  -9  -2   10.70    3.50
  13  -9  -2   14.00    4.30
  13  -9  -2   18.30    3.90
  13  -9  -2    9.40    2.80
 -13   9   2   10.70    2.90
  13   9  -2   13.10    3.70
  13   9  -2   11.70    2.90
  13   9  -2   13.00    4.00
  13   9  -2   10.50    2.80
  11  -9  -2  406.16   20.30
  11  -9  -2  418.96   20.00
  11  -9  -2  431.36   19.50
  11  -9  -2  452.35   21.20
 -11   9   2  417.66   19.60
  11   9  -2  427.96   21.10
 -11   9   2  425.06   19.50
  11   9  -2  419.26   19.10
  11   9  -2  415.16   19.90
 -11   9   2  420.96   23.10
  11   9  -2  400.06   18.90
   9  -9  -2  121.69    9.10
   9  -9  -2  103.69    7.10
   9  -9  -2  111.99    7.40
   9  -9  -2  114.09    6.90
  -9  -9   2  112.09    6.30
   9   9  -2  106.49    7.20
  -9   9   2  111.39    7.80
   9   9  -2  114.79    7.10
   9   9  -2  111.39    6.50
   9   9  -2   97.69    7.30
  -9   9   2  114.29    7.40
  -9   9   2  134.09    7.60
  -9   9   2   97.09    6.70
  -9   9   2   87.19   10.10
   9   9  -2  112.79    6.70
   9   9  -2  120.89    8.00
  -9   9   2  109.29    6.90
   7  -9  -2  296.97   14.20
   7  -9  -2  311.47   17.10
   7  -9  -2  308.97   13.90
   7  -9  -2  303.97   14.20
  -7  -9   2  305.07   13.40
   7  -9  -2  316.87   14.30
  -7   9   2  304.37   14.10
  -7   9   2  302.37   14.10
   7   9  -2  293.07   13.70
  -7   9   2  271.87   16.70
   7   9  -2  311.27   13.60
  -7   9   2  293.37   14.20
   7   9  -2  305.27   14.40
  -7   9   2  316.87   14.30
   7   9  -2  302.27   13.50
   7   9  -2  286.27   16.00
  -7   9   2  338.77   16.50
   5  -9  -2  112.69    9.30
   5  -9  -2  127.49    6.50
   5  -9  -2  113.19    6.30
   5  -9  -2  106.79    6.40
  -5  -9   2  134.19    7.30
   5  -9  -2  127.79    6.40
  -5  -9   2  112.39    6.00
   5  -9  -2  119.99    6.80
   5   9  -2  114.29    6.30
   5   9  -2  115.29    6.70
   5   9  -2  114.29    6.40
  -5   9   2  109.69    6.50
   5   9  -2  124.49    5.60
  -5   9   2   98.29    6.30
  -5   9   2  123.29    9.10
   5   9  -2  121.79    6.30
   5   9  -2  117.59    6.30
   5   9  -2  120.59    9.20
  -5   9   2  121.19    8.60
  -5   9   2  109.29    6.50
  -5   9   2  115.49    6.60
   3  -9  -2  130.69    9.90
   3  -9  -2  131.39    7.50
  -3  -9   2  129.89    6.50
   3  -9  -2  116.99    6.70
  -3  -9   2  140.89    6.90
   3  -9  -2  122.19    6.80
   3  -9  -2  131.79    6.50
   3   9  -2  120.69    6.70
  -3   9   2  126.79    7.00
   3   9  -2  126.39    6.60
  -3   9   2  129.89    5.70
  -3   9   2  122.59    6.90
   3   9  -2  133.99    6.70
   3   9  -2  127.39    7.90
   3   9  -2  125.39    6.90
  -3   9   2  132.09    7.10
   3   9  -2  112.59    9.40
  -3   9   2  120.39    6.50
  -3   9   2  105.89    9.20
   1  -9  -2    8.60    1.90
   1  -9  -2    3.30    1.60
   1  -9  -2    2.20    1.40
  -1  -9   2    3.60    1.10
   1  -9  -2    5.40    2.40
   1  -9  -2    5.80    3.30
   1   9  -2    0.60    1.20
   1   9  -2    1.50    2.70
   1   9  -2    1.70    1.10
  -1   9   2    5.90    2.90
   1   9  -2    2.90    1.40
  -1   9   2    2.40    1.40
  -1   9   2    4.10    1.40
   1   9  -2    3.70    1.40
   1   9  -2    5.00    2.70
  -1   9   2    2.60    1.30
  -1   9   2    3.50    1.20
  -1   9   2   15.10    2.30
  -1  -9  -2   96.09    7.30
   1  -9   2  104.09    4.60
  -1  -9  -2  102.89    6.20
  -1  -9  -2  102.79    8.70
  -1  -9  -2   97.29    6.10
  -1  -9  -2   99.79    5.30
  -1  -9  -2   96.19    5.90
   1  -9   2  100.79    6.10
   1   9   2  104.59    6.20
   1   9   2  100.89    5.80
  -1   9  -2  121.69    9.50
   1   9   2  106.89    8.20
  -1   9  -2  102.19    6.10
  -1   9  -2  108.29    6.20
  -1   9  -2   90.39    8.00
   1   9   2   98.49    6.00
   1   9   2   96.19    6.20
  -1   9  -2  106.49    6.00
   1   9   2   99.09    5.40
   3  -9   2  135.49    5.70
   3  -9   2  129.39    6.40
   3  -9   2  115.79    7.30
  -3  -9  -2  128.59    7.30
   3  -9   2  123.89    7.10
  -3  -9  -2  126.49    8.90
   3  -9   2  132.79    6.80
  -3  -9  -2  133.69    7.70
  -3  -9  -2  130.09    7.40
  -3  -9  -2  125.29    9.80
  -3  -9  -2  132.49    7.70
  -3  -9  -2  130.99    6.70
  -3   9  -2  141.79    7.30
  -3   9  -2  136.99    7.70
   3   9   2  118.59    7.10
   3   9   2  120.79    7.30
  -3   9  -2  119.09    7.20
   3   9   2  133.29    7.40
  -3   9  -2  121.49    9.90
   3   9   2  136.29    8.90
  -3   9  -2  121.59   10.00
   3   9   2  132.59    8.10
   3   9   2  115.99    6.40
  -3   9  -2  140.19    7.60
   5  -9   2   79.39    5.70
   5  -9   2   83.59    6.00
  -5  -9  -2   93.79    7.90
  -5  -9  -2   78.79    5.80
  -5  -9  -2   85.59    6.30
  -5  -9  -2   91.79    8.70
  -5  -9  -2   81.49    5.40
  -5  -9  -2   86.29    6.00
   5  -9   2   70.89    5.50
   5  -9   2   85.29    4.40
  -5  -9  -2   88.99    5.90
  -5   9  -2   87.29    6.10
   5   9   2   82.29    5.90
   5   9   2   81.19    5.90
   5   9   2   84.59    6.70
  -5   9  -2   88.89    9.80
   5   9   2   87.79    6.50
   5   9   2   86.59    5.90
  -5   9  -2   91.29    6.10
   5   9   2   91.89    5.20
  -5   9  -2   74.99    5.90
  -5   9  -2   80.29    6.10
  -5   9  -2   88.29    9.40
  -7  -9  -2   18.50    4.30
   7  -9   2   12.90    3.00
   7  -9   2   16.20    3.40
  -7  -9  -2    8.90    2.60
  -7  -9  -2   16.20    3.10
   7  -9   2   10.90    2.50
  -7  -9  -2   11.60    3.10
  -7  -9  -2    9.30    2.50
  -7  -9  -2   17.10    3.30
  -7  -9  -2   13.00    3.40
   7  -9   2   12.40    2.90
  -7   9  -2   10.50    4.20
   7   9   2   10.90    3.30
   7   9   2   14.70    3.00
   7   9   2   14.60    2.50
  -7   9  -2   10.80    3.80
   7   9   2   12.70    3.10
  -7   9  -2    9.50    2.80
  -7   9  -2    8.20    2.50
   7   9   2   10.40    2.70
  -7   9  -2   13.00    3.10
  -7   9  -2   14.60    3.00
  -7   9  -2    9.30    2.70
   7   9   2   15.00    3.00
  -9  -9  -2  219.48   13.40
   9  -9   2  239.68   14.10
   9  -9   2  248.38   13.80
  -9  -9  -2  230.78   14.30
  -9  -9  -2  273.97   14.30
  -9  -9  -2  250.87   13.70
   9  -9   2  256.37   13.40
  -9  -9  -2  250.37   14.70
   9  -9   2  267.97   14.20
   9   9   2  256.67   12.70
  -9   9  -2  234.98   13.40
   9   9   2  258.67   14.70
   9   9   2  257.57   13.50
  -9   9  -2  249.78   14.20
   9   9   2  242.88   13.10
   9   9   2  250.77   14.20
  -9   9  -2  251.87   14.10
  -9   9  -2  238.38   16.00
  -9   9  -2  266.87   14.70
   9   9   2  247.38   13.80
  -9   9  -2  265.67   14.60
 -11  -9  -2   18.40    4.10
 -11  -9  -2   23.80    5.10
  11  -9   2   20.30    4.40
 -11  -9  -2   32.90    5.20
 -11  -9  -2   34.30    5.50
  11  -9   2   33.60    5.60
  11  -9   2   21.60    5.10
  11  -9   2   25.80    4.60
  11   9   2   31.50    5.30
 -11   9  -2   17.90    4.00
  11   9   2   28.20    4.50
  11   9   2   30.00    5.60
 -11   9  -2   26.50    6.10
 -11   9  -2   33.60    5.50
  11   9   2   30.90    5.60
  11   9   2   32.40    4.90
 -11   9  -2   25.40    5.00
 -13  -9  -2  112.19    9.10
 -13  -9  -2  109.29    9.00
  13  -9   2   96.59   10.90
  13  -9   2  127.29    9.40
  13  -9   2  114.99   11.00
  13  -9   2  160.18   11.00
 -13  -9  -2  135.09    9.70
  13   9   2  109.09   11.30
 -13   9  -2   99.29   11.50
  13   9   2  126.89   10.20
  13   9   2  129.59    9.40
 -13   9  -2  135.79   10.40
  13   9   2  107.59   11.30
  15  -9   2    4.30    4.10
  15  -9   2    7.00    3.90
 -15  -9  -2    0.20    2.90
  15   9   2    2.70    3.70
 -15   9  -2    3.50    3.50
  15   9   2    1.20    3.30
 -15   9  -2    0.30    2.60
  15   9   2    3.50    3.80
  18 -10  -2   26.20    5.80
  18 -10  -2   23.50    6.10
  18 -10  -2   22.60    5.50
  18  10  -2   31.50    6.90
  18  10  -2   25.20    5.00
  18  10  -2   38.80    7.70
  18  10  -2   29.10    5.30
  16 -10  -2  149.39   11.80
  16 -10  -2  152.18   11.30
  16 -10  -2  139.49   11.60
  16 -10  -2  140.49   10.30
  16  10  -2  154.28   11.30
  16  10  -2  133.99   10.50
  16  10  -2  125.39   12.70
  16  10  -2  133.29   12.80
 -16  10   2  138.79   10.80
  16  10  -2  134.89    9.80
  16  10  -2  138.39   10.00
  14 -10  -2   90.59    9.60
  14 -10  -2  105.19   10.90
  14 -10  -2   96.59    9.50
  14 -10  -2  108.89    8.30
  14  10  -2  105.39    7.70
  14  10  -2   96.29    9.50
  14  10  -2  111.79    8.80
  14  10  -2   94.19    7.60
  14  10  -2  105.39   11.00
 -14  10   2   94.99    7.80
  12 -10  -2   22.70    4.50
  12 -10  -2   20.40    3.80
  12 -10  -2   19.40    4.00
  12 -10  -2   26.40    5.10
  12  10  -2   21.90    4.30
  12  10  -2   21.20    4.10
  12  10  -2   16.10    4.20
  12  10  -2   19.20    3.40
 -12  10   2   21.90    3.90
  12  10  -2   24.60    3.70
 -12  10   2   12.10    4.50
  10 -10  -2    8.20    2.60
  10 -10  -2    4.70    2.00
  10 -10  -2    4.50    2.60
 -10 -10   2    6.20    1.70
  10 -10  -2    8.80    2.90
  10 -10  -2    7.10    2.20
  10 -10  -2    4.10    2.20
 -10  10   2    4.70    3.50
 -10  10   2    6.80    2.50
  10  10  -2    2.80    2.00
  10  10  -2    4.60    1.90
  10  10  -2    6.40    2.00
 -10  10   2    8.30    2.40
 -10  10   2    6.20    2.30
 -10  10   2    5.80    2.30
  10  10  -2    5.30    2.30
  10  10  -2    0.30    1.90
   8 -10  -2   67.19    5.20
   8 -10  -2   77.99    5.60
  -8 -10   2   82.09    5.00
   8 -10  -2   80.39    8.90
   8 -10  -2   69.59    5.50
   8 -10  -2   74.39    5.60
   8  10  -2   82.49    7.10
  -8  10   2   87.59    6.00
  -8  10   2   74.69    6.70
  -8  10   2   67.59    5.40
   8  10  -2   68.59    6.90
   8  10  -2   69.19    5.60
   8  10  -2   84.49    5.40
   8  10  -2   80.29    5.20
  -8  10   2   75.39    5.70
  -8  10   2   73.49    5.40
   8  10  -2   75.39    5.10
  -8  10   2   70.79    9.00
   6 -10  -2    5.60    1.60
  -6 -10   2    4.10    1.30
   6 -10  -2    4.10    3.30
   6 -10  -2    8.90    2.20
   6 -10  -2    6.90    1.80
  -6 -10   2   13.10    2.80
   6 -10  -2    4.40    1.70
  -6  10   2    4.60    1.70
   6  10  -2    6.70    1.40
   6  10  -2    6.50    1.70
   6  10  -2    2.40    2.50
  -6  10   2    6.70    3.00
   6  10  -2    6.10    1.60
   6  10  -2    5.90    1.90
  -6  10   2    6.70    2.00
  -6  10   2   10.70    3.50
  -6  10   2    4.90    1.70
  -6  10   2    8.10    2.00
  -4 -10   2  167.58    8.50
  -4 -10   2  158.58    7.80
   4 -10  -2  162.78   11.90
   4 -10  -2  157.28    7.90
   4 -10  -2  141.29    8.10
   4 -10  -2  170.68    8.50
   4 -10  -2  140.19    8.10
   4  10  -2  158.98    8.00
   4  10  -2  157.18    8.10
  -4  10   2  162.08    8.40
  -4  10   2  154.38    8.10
   4  10  -2  165.48    8.50
   4  10  -2  163.58   11.70
  -4  10   2  143.79    8.30
   4  10  -2  159.18    8.30
  -4  10   2  146.49    8.30
  -4  10   2  138.09   10.90
   4  10  -2  161.48    6.70
   4  10  -2  159.58    8.70
  -2 -10   2   -1.10    0.80
   2 -10  -2    0.00    1.00
   2 -10  -2   -0.90    1.20
   2 -10  -2    0.90    1.60
   2 -10  -2    0.20    0.90
  -2 -10   2   -0.70    0.70
   2 -10  -2    2.80    3.10
   2  10  -2    0.60    1.20
   2  10  -2    3.30    3.10
  -2  10   2   -0.80    2.30
   2  10  -2    1.20    1.10
   2  10  -2    0.70    1.00
  -2  10   2   -0.40    0.90
  -2  10   2    0.60    1.10
  -2  10   2    1.80    1.10
   2  10  -2    0.00    1.00
  -2  10   2    1.00    1.00
   2  10  -2    0.00    1.90
   2  10  -2    0.20    1.00
  -2  10   2    0.90    1.10
   0 -10   2   13.90    2.50
   0 -10   2   21.70    2.00
   0 -10  -2   16.90    2.80
   0 -10  -2   12.00    4.20
   0 -10  -2   31.00    3.60
   0 -10  -2   18.60    3.80
   0 -10  -2   21.00    2.30
   0 -10  -2   18.40    2.60
   0  10   2   20.10    2.80
   0  10  -2   13.60    2.40
   0  10   2   19.40    2.80
   0  10  -2   19.10    4.30
   0  10  -2   17.50    2.70
   0  10   2   16.40    4.40
   0  10  -2   22.40    3.10
   0  10   2   18.80    2.30
   0  10   2   17.70    2.80
   0  10  -2   17.80    4.70
   0  10  -2   12.00    2.40
  -2 -10  -2  138.69    7.40
   2 -10   2  113.19    7.20
  -2 -10  -2  125.69    6.50
  -2 -10  -2  130.09    7.50
  -2 -10  -2  110.29    8.70
  -2 -10  -2  132.39    7.60
  -2 -10  -2  139.09   10.80
   2  10   2  122.69    7.20
  -2  10  -2  141.59   11.10
   2  10   2  126.59    6.60
  -2  10  -2  125.69    7.40
  -2  10  -2  122.59    7.30
  -2  10  -2  136.09    7.70
   2  10   2  137.89    8.00
  -2  10  -2  119.19    9.80
   2  10   2  134.79    9.50
   2  10   2  114.59    6.80
   2  10   2  123.19    7.30
  -4 -10  -2    4.80    1.80
  -4 -10  -2    4.20    1.50
   4 -10   2    0.80    1.30
   4 -10   2    2.40    1.60
  -4 -10  -2    1.60    1.60
  -4 -10  -2    1.70    1.50
  -4 -10  -2    6.40    3.30
  -4 -10  -2    1.90    2.30
   4 -10   2    2.10    1.30
  -4 -10  -2    2.70    1.50
  -4  10  -2    2.20    1.60
  -4  10  -2    3.60    3.20
   4  10   2    0.10    1.30
   4  10   2    2.20    1.50
   4  10   2    2.60    1.20
   4  10   2    1.70    1.90
  -4  10  -2    5.60    3.60
   4  10   2    1.30    1.80
   4  10   2    0.40    1.10
  -4  10  -2    3.10    1.70
  -4  10  -2    2.00    1.60
  -6 -10  -2   84.29    6.10
  -6 -10  -2   81.49    6.40
   6 -10   2   86.99    6.20
  -6 -10  -2   73.79    6.30
   6 -10   2   93.79    6.30
   6 -10   2   73.19    6.10
  -6 -10  -2   92.29    9.20
  -6 -10  -2   85.39    7.80
  -6 -10  -2   72.59    5.50
  -6 -10  -2   82.09    6.20
   6  10   2   93.29    7.30
   6  10   2   82.99    6.60
   6  10   2   79.59    6.10
   6  10   2   74.19    5.90
  -6  10  -2   81.99    6.40
  -6  10  -2   79.59    6.10
  -6  10  -2   92.19   10.30
   6  10   2   80.79    6.10
  -6  10  -2   83.99    6.40
   6  10   2   80.79    5.30
  -6  10  -2   90.19    9.60
  -8 -10  -2   15.00    4.00
  -8 -10  -2   18.90    3.70
   8 -10   2   18.80    3.70
   8 -10   2   17.30    3.80
   8 -10   2   12.30    3.10
  -8 -10  -2   21.80    3.80
  -8 -10  -2   14.90    3.70
  -8 -10  -2   17.60    3.60
  -8  10  -2   18.50    3.90
   8  10   2   16.30    2.80
  -8  10  -2   28.50    6.10
   8  10   2   19.30    4.30
  -8  10  -2   14.90    4.20
   8  10   2   21.50    4.10
  -8  10  -2   15.40    3.30
   8  10   2   19.30    3.80
   8  10   2   19.80    3.80
  -8  10  -2   14.50    3.40
 -10 -10  -2   -0.50    1.80
  10 -10   2    0.30    1.70
 -10 -10  -2    0.10    1.80
  10 -10   2   -0.20    2.10
 -10 -10  -2   -0.20    2.30
  10 -10   2    0.40    2.30
 -10 -10  -2    0.50    2.50
  10 -10   2    3.00    2.80
 -10 -10  -2    2.10    2.20
  10  10   2   -1.00    2.00
 -10  10  -2    4.30    3.80
 -10  10  -2   -0.90    1.70
  10  10   2    0.40    2.10
  10  10   2   -1.20    1.70
 -10  10  -2   -0.40    2.10
  10  10   2   -0.40    1.50
  10  10   2   -1.80    2.30
 -10  10  -2   -0.30    1.80
  10  10   2    0.70    1.90
  12 -10   2   48.20    6.30
  12 -10   2   43.30    7.20
  12 -10   2   54.99    7.50
 -12 -10  -2   45.40    6.70
 -12 -10  -2   37.40    5.70
 -12 -10  -2   45.30    7.40
  12  10   2   60.19    8.00
  12  10   2   44.70    6.80
  12  10   2   45.50    6.00
  12  10   2   39.50    6.80
 -12  10  -2   43.60    7.70
 -12  10  -2   46.70    7.10
 -12  10  -2   62.89    7.90
 -14 -10  -2  129.39   10.20
  14 -10   2  103.19   11.90
  14 -10   2  127.19   12.30
  14  10   2  112.29   11.80
  14  10   2  134.19   12.40
 -14  10  -2  115.09   12.40
  14  10   2  122.29   12.50
  17 -11  -2   44.50    7.00
  17 -11  -2   51.09    8.20
  17 -11  -2   42.60    7.10
  17 -11  -2   66.69   10.60
  17  11  -2   52.29    7.20
  17  11  -2   49.10    8.20
  17  11  -2   50.79    8.40
  15 -11  -2   87.89    8.80
  15 -11  -2   99.79   10.30
  15 -11  -2   78.39    9.60
  15 -11  -2   73.49    9.30
 -15  11   2   95.89    9.40
  15  11  -2  105.19   11.10
  15  11  -2   89.49    8.80
  15  11  -2  106.39    8.20
  15  11  -2   82.69   10.40
  15  11  -2   94.09    9.50
  13 -11  -2  100.09    7.80
  13 -11  -2   84.59    8.70
  13 -11  -2  114.49    8.70
  13 -11  -2   81.39    9.00
  13 -11  -2   94.39   10.10
 -13  11   2  100.29    7.80
  13  11  -2  101.09    7.50
  13  11  -2  101.69    8.20
  13  11  -2  107.79    7.80
  13  11  -2  101.09   10.40
  13  11  -2   81.29    9.50
  11 -11  -2  171.68   10.30
  11 -11  -2  155.68   10.30
  11 -11  -2  180.78   11.30
  11 -11  -2  160.18    9.70
  11 -11  -2  182.98   11.00
  11  11  -2  153.98   11.10
  11  11  -2  156.98    9.60
  11  11  -2  157.78   10.30
  11  11  -2  164.98    9.60
 -11  11   2  161.68   10.60
 -11  11   2  155.18   10.20
 -11  11   2  164.88   13.30
 -11  11   2  161.78    9.90
  11  11  -2  169.08   10.10
   9 -11  -2  286.07   14.90
   9 -11  -2  315.87   15.10
   9 -11  -2  327.77   17.70
   9 -11  -2  309.07   14.70
  -9 -11   2  287.87   13.80
  -9  11   2  318.57   15.40
  -9  11   2  262.27   17.90
  -9  11   2  309.37   15.00
   9  11  -2  314.27   14.30
   9  11  -2  282.87   14.30
   9  11  -2  299.57   15.80
   9  11  -2  297.97   16.00
   9  11  -2  288.57   14.20
  -9  11   2  295.67   14.80
   9  11  -2  310.57   15.30
  -9  11   2  289.37   16.30
  -9  11   2  288.07   15.10
   7 -11  -2  381.16   17.90
   7 -11  -2  375.66   17.80
   7 -11  -2  379.26   17.60
  -7 -11   2  417.56   19.10
   7 -11  -2  397.26   21.70
  -7 -11   2  378.56   17.10
   7  11  -2  391.16   17.50
   7  11  -2  385.46   20.40
  -7  11   2  388.66   18.10
   7  11  -2  390.76   17.70
  -7  11   2  417.46   21.10
  -7  11   2  400.06   18.10
   7  11  -2  385.56   18.20
  -7  11   2  409.36   18.40
  -7  11   2  410.76   18.30
  -7  11   2  404.96   21.60
   5 -11  -2  619.24   25.60
   5 -11  -2  602.94   26.00
   5 -11  -2  613.34   26.00
   5 -11  -2  657.23   31.00
   5 -11  -2  623.34   25.70
  -5 -11   2  600.54   25.30
  -5 -11   2  653.23   26.50
   5  11  -2  598.44   29.50
  -5  11   2  618.14   30.00
  -5  11   2  609.44   26.20
   5  11  -2  603.74   25.70
  -5  11   2  602.34   25.80
   5  11  -2  586.54   25.50
   5  11  -2  602.84   25.90
  -5  11   2  611.64   26.20
   5  11  -2  610.64   26.20
  -5  11   2  630.44   26.20
   3 -11  -2  588.14   29.50
   3 -11  -2  561.64   24.20
  -3 -11   2  582.94   23.80
   3 -11  -2  573.84   24.40
   3 -11  -2  567.74   23.70
  -3 -11   2  618.14   24.10
   3 -11  -2  569.14   24.80
   3  11  -2  573.54   24.20
   3  11  -2  597.04   24.50
  -3  11   2  572.54   24.00
   3  11  -2  564.24   24.20
  -3  11   2  579.54   24.50
  -3  11   2  575.24   24.60
  -3  11   2  503.15   28.00
   3  11  -2  567.64   24.30
   3  11  -2  573.84   24.10
   3  11  -2  545.15   28.70
   3  11  -2  569.04   25.20
  -1 -11   2  890.11   33.20
   1 -11  -2  840.52   35.80
   1 -11  -2  812.02   39.20
   1 -11  -2  829.52   34.50
   1 -11  -2  839.52   34.30
  -1 -11   2  869.11   34.10
   1 -11  -2  875.31   33.50
  -1  11   2  867.81   34.00
   1  11  -2  838.52   34.40
  -1  11   2  829.52   33.70
  -1  11   2  849.81   34.60
   1  11  -2  849.41   34.30
  -1  11   2  851.91   34.50
   1  11  -2  819.62   34.20
   1  11  -2  792.32   36.50
  -1  11   2  859.41   34.70
  -1  11   2  738.83   38.00
   1  11  -2  768.82   39.00
   1  11  -2  852.91   34.60
   1  11  -2  839.52   34.40
   1 -11   2  700.83   30.70
  -1 -11  -2  763.22   31.30
  -1 -11  -2  757.82   31.00
  -1 -11  -2  737.63   35.50
  -1 -11  -2  753.02   32.90
  -1 -11  -2  733.83   30.80
  -1 -11  -2  777.32   29.70
  -1  11  -2  687.73   30.50
  -1  11  -2  757.62   31.00
   1  11   2  752.02   30.00
  -1  11  -2  687.83   33.70
  -1  11  -2  711.23   35.70
  -1  11  -2  729.23   30.80
   1  11   2  809.62   31.30
   1  11   2  737.03   30.90
   1  11   2  724.73   30.80
   1  11   2  752.42   34.40
  -1  11  -2  716.83   30.80
  -3 -11  -2  669.93   28.80
  -3 -11  -2  693.13   32.70
   3 -11   2  662.43   28.20
  -3 -11  -2  650.53   28.60
  -3 -11  -2  661.53   30.80
  -3 -11  -2  716.73   27.40
   3 -11   2  635.14   28.40
  -3 -11  -2  658.23   28.40
   3  11   2  685.13   29.40
   3  11   2  644.14   27.30
   3  11   2  665.83   28.50
  -3  11  -2  708.83   32.60
   3  11   2  652.83   27.90
   3  11   2  679.63   28.40
  -3  11  -2  652.63   33.00
   3  11   2  678.33   30.90
  -3  11  -2  642.64   28.60
  -3  11  -2  689.23   28.90
  -3  11  -2  675.83   28.40
  -5 -11  -2  438.46   23.00
   5 -11   2  395.76   19.60
  -5 -11  -2  450.05   19.10
  -5 -11  -2  426.36   20.40
  -5 -11  -2  456.95   22.50
   5 -11   2  428.36   20.20
  -5 -11  -2  423.26   19.90
  -5 -11  -2  435.56   20.40
   5  11   2  435.36   20.00
   5  11   2  442.86   19.00
   5  11   2  429.26   20.10
   5  11   2  451.95   21.40
   5  11   2  422.96   19.70
  -5  11  -2  438.76   20.60
   5  11   2  463.15   21.20
  -5  11  -2  428.76   20.40
  -5  11  -2  428.16   20.00
  -5  11  -2  453.35   23.90
  -5  11  -2  455.35   24.00
  -7 -11  -2  260.57   15.20
   7 -11   2  229.78   13.30
   7 -11   2  244.38   13.20
  -7 -11  -2  249.97   14.80
  -7 -11  -2  242.08   12.60
  -7 -11  -2  236.88   13.80
  -7 -11  -2  246.08   13.30
  -7 -11  -2  265.17   13.90
  -7 -11  -2  230.68   12.90
   7  11   2  240.58   13.00
  -7  11  -2  241.18   13.60
   7  11   2  270.57   12.40
   7  11   2  238.98   14.10
   7  11   2  256.57   13.30
  -7  11  -2  226.98   15.20
  -7  11  -2  249.08   16.50
  -7  11  -2  234.78   13.10
   7  11   2  246.48   13.40
   7  11   2  241.08   13.40
  -7  11  -2  258.07   13.90
  -9 -11  -2  291.77   15.70
  -9 -11  -2  264.77   15.20
  -9 -11  -2  274.87   16.10
  -9 -11  -2  277.37   16.40
   9 -11   2  297.87   16.00
   9 -11   2  286.47   15.50
  -9  11  -2  270.27   18.00
  -9  11  -2  253.37   15.90
   9  11   2  267.67   15.90
  -9  11  -2  284.47   15.30
  -9  11  -2  291.27   15.80
   9  11   2  280.27   14.60
   9  11   2  261.17   15.20
   9  11   2  289.17   14.20
   9  11   2  275.67   15.50
  -9  11  -2  290.27   15.90
   9  11   2  274.87   14.90
 -11 -11  -2  125.49    9.80
  11 -11   2  113.59   11.00
 -11 -11  -2  124.39   12.10
  11 -11   2  122.69    9.60
 -11 -11  -2  113.39    9.00
  11  11   2  101.09   10.20
  11  11   2  103.89    8.30
 -11  11  -2  114.59   12.50
  11  11   2  116.99   11.30
 -11  11  -2  119.29    9.70
 -11  11  -2  113.19    9.00
 -11  11  -2  118.29    9.60
  11  11   2  115.49   11.20
 -13 -11  -2   56.19    7.30
  13 -11   2   54.69    7.70
  13 -11   2   51.69    8.10
 -13 -11  -2   59.19    7.50
 -13  11  -2   61.49    8.30
  13  11   2   56.69    8.50
  13  11   2   71.99    8.80
  13  11   2   66.49    8.90
 -13  11  -2   58.29    9.00
  15 -11   2   39.30    7.70
  15 -11   2   48.50    8.10
  15  11   2   39.50    7.20
  15  11   2   31.10    6.60
  16 -12  -2  139.49   10.80
  16 -12  -2  108.69   11.60
  16 -12  -2  120.59   12.60
  16  12  -2  123.39   11.60
  16  12  -2  115.29   12.00
  16  12  -2  117.69   12.90
  16  12  -2  145.19   10.30
  16  12  -2  115.79    9.50
  14 -12  -2   33.20    5.30
  14 -12  -2   31.80    6.00
  14 -12  -2   34.30    5.90
  14 -12  -2   32.20    5.70
  14 -12  -2   28.80    6.00
 -14  12   2   35.70    5.60
  14  12  -2   35.30    7.00
  14  12  -2   37.40    5.20
  14  12  -2   30.30    5.40
  14  12  -2   28.90    5.00
  12 -12  -2   68.59    7.10
  12 -12  -2   75.49    8.00
  12 -12  -2   69.69    7.30
  12 -12  -2   64.99    8.20
  12 -12  -2   59.49    7.30
  12  12  -2   56.59    8.00
  12  12  -2   68.49    6.90
  12  12  -2   59.39    6.40
 -12  12   2   66.19    7.00
  12  12  -2   75.19    8.00
  10 -12  -2   36.30    4.60
  10 -12  -2   26.80    4.70
  10 -12  -2   36.60    6.40
  10 -12  -2   24.50    4.10
 -10 -12   2   30.70    3.90
  10 -12  -2   26.60    4.50
 -10  12   2   30.30    6.70
  10  12  -2   28.70    4.10
  10  12  -2   31.70    5.30
 -10  12   2   23.70    4.60
  10  12  -2   33.00    4.90
 -10  12   2   27.50    4.40
  10  12  -2   22.10    3.70
 -10  12   2   21.30    3.80
  -8 -12   2    7.50    2.00
   8 -12  -2   15.80    4.50
   8 -12  -2    6.90    2.20
   8 -12  -2   11.10    2.60
   8 -12  -2   15.00    2.80
  -8  12   2   10.80    4.30
  -8  12   2   11.90    2.90
  -8  12   2    9.40    2.80
  -8  12   2   10.40    2.50
   8  12  -2   18.80    3.40
  -8  12   2    8.50    3.30
   8  12  -2   10.70    2.40
  -8  12   2   11.60    2.80
   8  12  -2   11.40    3.70
   8  12  -2   12.70    3.30
   8  12  -2   13.30    2.80
  -6 -12   2  185.48   10.30
  -6 -12   2  169.68    8.90
   6 -12  -2  180.98    9.50
   6 -12  -2  176.98    9.70
   6 -12  -2  197.88   13.80
   6 -12  -2  181.88    9.90
  -6  12   2  162.08    9.50
  -6  12   2  167.78    9.80
  -6  12   2  175.48    9.80
   6  12  -2  178.68    9.50
   6  12  -2  161.78   12.30
  -6  12   2  185.18   12.90
   6  12  -2  162.58    9.40
  -6  12   2  180.78    9.90
   6  12  -2  161.78    9.60
   6  12  -2  177.28    9.30
   4 -12  -2    4.00    1.60
   4 -12  -2    4.20    1.70
   4 -12  -2    6.40    1.90
  -4 -12   2    5.10    1.80
   4 -12  -2    8.00    2.20
   4 -12  -2   10.00    4.50
  -4 -12   2    6.10    1.70
   4  12  -2    7.10    2.20
  -4  12   2    1.10    2.90
  -4  12   2    6.50    2.10
   4  12  -2    7.50    3.70
  -4  12   2    3.30    1.70
  -4  12   2    4.70    1.70
  -4  12   2    2.20    1.60
   4  12  -2    3.30    1.90
   4  12  -2    3.10    1.50
   4  12  -2    3.70    1.70
   4  12  -2    6.20    1.90
   2 -12  -2  156.38    9.50
   2 -12  -2  165.08    8.90
   2 -12  -2  163.18   13.10
  -2 -12   2  167.38    8.10
   2 -12  -2  157.98    8.70
  -2 -12   2  148.79    8.20
   2  12  -2  159.48    8.70
   2  12  -2  160.28    8.90
   2  12  -2  156.98    8.90
  -2  12   2  160.78    8.90
   2  12  -2  161.68    8.80
   2  12  -2  157.08    8.70
  -2  12   2  158.28   12.40
   2  12  -2  170.78   13.20
  -2  12   2  150.58    8.30
   2  12  -2  147.49    9.90
  -2  12   2  169.78    9.20
   0 -12   2  103.99    6.80
   0 -12  -2  104.79   11.90
   0 -12  -2  101.39    5.60
   0 -12  -2  103.09    6.70
   0 -12  -2  114.69    6.90
   0 -12  -2  109.89    8.10
   0 -12   2  106.59    6.50
   0  12   2  118.79    6.90
   0  12  -2   99.59    6.60
   0  12   2   89.99   10.40
   0  12  -2  109.39    6.80
   0  12   2   98.79    6.70
   0  12  -2  117.49    9.20
   0  12  -2  100.99    6.80
   0  12  -2   86.29   11.20
   0  12  -2   99.89    6.60
   0  12   2  114.09    6.20
   0  12  -2  112.19    6.90
   0  12   2  107.49    6.90
   0  12   2  107.69    7.30
  -2 -12  -2   11.10    1.90
  -2 -12  -2    8.50    2.40
   2 -12   2    7.60    2.30
  -2 -12  -2   10.30    4.50
  -2 -12  -2   11.20    3.40
  -2 -12  -2   14.30    2.90
  -2 -12  -2    8.90    2.20
  -2  12  -2    9.60    2.40
   2  12   2    5.70    1.70
   2  12   2   10.20    3.60
  -2  12  -2   10.50    2.50
  -2  12  -2   14.30    2.80
   2  12   2    9.40    2.20
  -2  12  -2   10.90    4.00
   2  12   2   14.10    3.10
  -2  12  -2   15.70    5.20
  -2  12  -2    6.00    2.10
   2  12   2    8.70    2.40
  -4 -12  -2   90.39    6.90
  -4 -12  -2  102.29   10.00
  -4 -12  -2   95.49    5.80
   4 -12   2   92.69    6.50
  -4 -12  -2   83.79    6.40
  -4 -12  -2   81.59    6.60
   4 -12   2   91.89    6.80
  -4 -12  -2  114.49   10.00
  -4  12  -2  104.39   11.70
   4  12   2   93.19    6.30
  -4  12  -2   97.79    7.00
   4  12   2  107.79    6.90
   4  12   2  116.99    8.10
  -4  12  -2   91.19    6.80
   4  12   2   89.49    5.80
   4  12   2   90.99    7.90
  -4  12  -2   92.69    6.70
  -4  12  -2  103.19   11.10
   4  12   2   87.99    6.70
  -6 -12  -2    1.50    1.80
   6 -12   2   -0.20    1.80
  -6 -12  -2   -0.90    2.30
  -6 -12  -2   -2.80    1.40
  -6 -12  -2    0.80    1.60
   6 -12   2    2.20    1.90
  -6 -12  -2    1.90    2.80
  -6  12  -2    2.70    2.00
   6  12   2    0.20    1.30
  -6  12  -2    4.90    3.70
   6  12   2    1.00    1.70
   6  12   2    3.30    2.30
  -6  12  -2    3.60    2.10
   6  12   2    1.90    2.00
   6  12   2    0.80    1.70
  -6  12  -2    1.70    2.70
   6  12   2   -0.50    1.30
  -6  12  -2    3.70    2.00
   8 -12   2   77.89    8.00
  -8 -12  -2   78.29    7.80
  -8 -12  -2   73.59    7.30
  -8 -12  -2   82.79    9.30
  -8 -12  -2   70.49    7.30
  -8 -12  -2   74.29    8.20
   8 -12   2   77.29    7.80
   8  12   2   71.69    7.60
   8  12   2   77.99    7.50
   8  12   2   75.19    7.40
  -8  12  -2   89.09    8.60
  -8  12  -2   58.89    9.10
  -8  12  -2   85.69    8.00
  -8  12  -2   81.09    8.20
  -8  12  -2   71.49    9.10
   8  12   2   93.19    9.10
   8  12   2   80.99    6.00
 -10 -12  -2   33.30    5.30
  10 -12   2   34.80    6.10
 -10 -12  -2   38.20    6.70
 -10 -12  -2   31.00    5.80
  10 -12   2   34.70    5.70
 -10  12  -2   33.60    5.70
 -10  12  -2   43.90    6.10
  10  12   2   28.70    5.40
 -10  12  -2   36.40    7.80
 -10  12  -2   33.70    5.90
  10  12   2   22.70    5.00
  10  12   2   47.10    6.60
  10  12   2   29.50    5.70
 -12 -12  -2    4.00    3.00
  12 -12   2    2.60    3.30
  12 -12   2    4.40    3.40
 -12 -12  -2   -0.40    2.50
 -12 -12  -2   -2.60    2.80
 -12  12  -2    8.00    3.90
 -12  12  -2    9.50    4.00
  12  12   2    3.60    3.30
 -12  12  -2   15.20    5.30
  12  12   2    1.80    3.30
  12  12   2    5.50    3.40
 -14 -12  -2   82.79    9.30
  14 -12   2   68.89    9.20
  14 -12   2   71.09    9.70
 -14  12  -2   64.39   10.10
  14  12   2   77.49    9.90
  14  12   2   70.59    9.00
  15 -13  -2    2.70    3.10
  15 -13  -2    3.60    3.10
  15 -13  -2    6.50    3.90
  15  13  -2    0.50    2.80
  15  13  -2    2.30    2.80
  15  13  -2    0.70    2.50
  15  13  -2   -0.60    3.60
 -15  13   2   -0.60    2.40
  13 -13  -2  107.19    8.60
  13 -13  -2  107.19   10.30
  13 -13  -2  104.39    8.50
  13 -13  -2   97.49   10.50
  13  13  -2   93.79   10.70
  13  13  -2   98.99    7.90
 -13  13   2  117.19    8.50
  13  13  -2   85.59    9.30
  13  13  -2   94.89    8.80
  11 -13  -2   11.80    3.60
  11 -13  -2    3.60    2.50
  11 -13  -2    8.30    3.30
  11 -13  -2    5.20    2.80
 -11  13   2    8.20    2.80
 -11  13   2    7.60    3.20
 -11  13   2    6.00    3.00
  11  13  -2    9.50    3.80
  11  13  -2    7.40    2.70
  11  13  -2   10.90    3.40
  11  13  -2    5.90    2.60
   9 -13  -2  348.47   17.30
   9 -13  -2  362.86   20.70
   9 -13  -2  341.27   17.50
   9 -13  -2  384.86   18.30
   9 -13  -2  371.76   17.90
  -9 -13   2  355.46   16.70
  -9  13   2  359.56   17.80
  -9  13   2  348.37   19.70
   9  13  -2  373.76   18.90
   9  13  -2  369.76   17.40
   9  13  -2  367.46   18.10
   9  13  -2  367.36   19.40
  -9  13   2  363.46   18.20
  -9  13   2  359.26   18.00
   9  13  -2  345.77   17.20
  -9  13   2  359.76   18.00
   7 -13  -2   10.70    4.40
   7 -13  -2    5.70    2.20
  -7 -13   2    1.00    1.40
   7 -13  -2    2.20    1.80
   7 -13  -2    0.80    1.50
  -7 -13   2    1.90    1.90
   7  13  -2    4.60    1.80
  -7  13   2    3.60    1.90
   7  13  -2    4.10    2.40
   7  13  -2    1.50    1.60
  -7  13   2    3.90    3.10
   7  13  -2    4.30    3.20
  -7  13   2    4.90    2.10
  -7  13   2    1.40    1.60
  -7  13   2    6.20    2.40
   7  13  -2    6.30    2.00
   7  13  -2    4.60    2.10
   5 -13  -2   98.09    6.50
  -5 -13   2  103.69    6.40
  -5 -13   2  110.69    7.30
   5 -13  -2  111.99    7.20
   5 -13  -2  112.39   12.30
   5 -13  -2  102.29    6.80
   5  13  -2  119.79   10.30
   5  13  -2  105.49    6.90
  -5  13   2  112.19    7.30
  -5  13   2  100.89   11.80
   5  13  -2   91.69    6.50
  -5  13   2  108.39    7.20
   5  13  -2   99.39    6.90
  -5  13   2  114.59    7.20
  -5  13   2   98.99    7.00
   5  13  -2  110.09    7.20
   3 -13  -2   81.79    5.30
   3 -13  -2   82.99    6.10
   3 -13  -2   74.59    5.60
  -3 -13   2   73.09    5.30
   3 -13  -2   66.59    5.50
   3 -13  -2   73.49   10.40
  -3 -13   2   71.49    5.30
  -3  13   2   75.29    5.70
   3  13  -2   89.59    6.20
  -3  13   2   78.69    6.00
   3  13  -2   83.09    5.90
  -3  13   2   77.99    5.60
   3  13  -2   72.79    5.60
   3  13  -2   81.09    5.70
  -3  13   2   75.59    5.90
   3  13  -2   93.99   11.10
  -3  13   2   76.99   10.40
   3  13  -2   94.69    6.50
   3  13  -2   78.69    5.70
   1 -13  -2   28.80    3.90
   1 -13  -2   29.50    7.00
   1 -13  -2   33.70    4.90
  -1 -13   2   31.80    3.80
   1 -13  -2   35.60    2.90
   1 -13  -2   32.90    4.10
   1  13  -2   29.60    3.90
   1  13  -2   28.90    3.90
  -1  13   2   37.30    7.20
   1  13  -2   34.50    5.30
  -1  13   2   32.30    3.80
   1  13  -2   35.80    4.40
   1  13  -2   31.00    4.00
   1  13  -2   27.20    6.60
  -1  13   2   29.30    4.00
  -1  13   2   25.00    3.80
   1  13  -2   30.80    4.00
  -1 -13  -2  144.49    7.30
  -1 -13  -2  143.19    8.50
  -1 -13  -2  162.68   13.30
  -1 -13  -2  133.79    8.30
   1 -13   2  141.39    8.50
  -1 -13  -2  139.49   10.10
   1  13   2  127.29    7.60
  -1  13  -2  136.69    8.50
  -1  13  -2  138.29    8.60
   1  13   2  143.69    8.60
   1  13   2  139.89    8.60
  -1  13  -2  137.89    8.40
  -1  13  -2  141.39   12.60
  -1  13  -2  139.39    8.50
   1  13   2  141.79    8.60
   1  13   2  130.99   11.10
  -1  13  -2  141.39    8.40
  -1  13  -2  130.69   10.60
   3 -13   2   35.90    4.60
  -3 -13  -2   35.30    4.50
  -3 -13  -2   30.70    4.70
  -3 -13  -2   50.49    8.30
  -3 -13  -2   45.50    6.60
  -3 -13  -2   42.30    5.10
  -3  13  -2   35.00    4.60
  -3  13  -2   35.80    4.60
  -3  13  -2   32.80    4.50
   3  13   2   45.00    5.60
  -3  13  -2   36.40    4.70
   3  13   2   45.80    4.40
   3  13   2   41.50    5.50
   3  13   2   27.80    5.40
   3  13   2   30.80    4.40
  -3  13  -2   44.30    7.30
  -3  13  -2   41.00    5.00
  -3  13  -2   36.30    7.40
  -5 -13  -2    0.50    2.50
  -5 -13  -2    1.00    1.90
  -5 -13  -2    1.50    2.70
  -5 -13  -2    0.20    1.60
  -5 -13  -2   -1.10    1.40
   5 -13   2    2.20    1.90
  -5  13  -2   -1.30    1.40
   5  13   2   -1.40    1.40
   5  13   2   -1.10    1.80
   5  13   2    1.80    1.60
  -5  13  -2   35.30    7.00
  -5  13  -2    0.50    1.80
  -5  13  -2    1.40    3.30
   5  13   2    1.00    2.00
   5  13   2    1.40    1.60
  -5  13  -2    3.80    2.20
   5  13   2    0.50    1.70
   7 -13   2  247.68   15.20
   7 -13   2  288.17   15.40
  -7 -13  -2  293.57   15.90
  -7 -13  -2  283.97   16.00
  -7 -13  -2  325.07   18.00
  -7 -13  -2  287.87   15.20
  -7 -13  -2  289.37   17.20
  -7  13  -2  284.67   18.10
  -7  13  -2  278.07   18.60
   7  13   2  279.47   15.50
   7  13   2  293.37   16.50
  -7  13  -2  304.17   16.20
   7  13   2  264.57   14.80
   7  13   2  283.47   14.20
   7  13   2  306.47   16.30
  -7  13  -2  288.87   15.50
  -7  13  -2  308.97   16.10
  -9 -13  -2    7.90    3.60
   9 -13   2    5.90    3.00
  -9 -13  -2    3.00    2.90
   9 -13   2    4.20    2.80
   9  13   2    9.80    3.80
  -9  13  -2    4.80    2.80
  -9  13  -2    0.20    1.90
   9  13   2    2.60    2.50
  -9  13  -2    9.60    4.60
   9  13   2    1.40    2.30
  -9  13  -2    5.70    3.60
  -9  13  -2   -0.80    2.20
 -11 -13  -2  104.19   11.40
  11 -13   2   98.99   10.30
  11 -13   2  113.59   11.20
 -11 -13  -2  112.49   11.20
  11  13   2  118.89    9.80
 -11  13  -2  133.39   13.70
  11  13   2  129.99   10.10
 -11  13  -2  127.69   10.00
 -11  13  -2  129.69   12.20
 -11  13  -2  112.19   12.40
  11  13   2  110.19   11.10
  13 -13   2    2.00    3.30
  13 -13   2   -1.80    3.30
 -13 -13  -2    4.10    3.20
  13  13   2   -3.60    2.70
  13  13   2    2.30    3.20
 -13  13  -2   10.60    5.20
  13  13   2    9.60    4.40
  14 -14  -2   37.80    6.60
  14  14  -2   34.60    7.30
 -14  14   2   32.70    5.90
  14  14  -2   22.00    4.60
  14  14  -2   44.30    6.90
  14  14  -2   27.00    4.90
  12 -14  -2   17.30    4.70
  12 -14  -2   18.70    4.40
  12 -14  -2   20.30    4.60
  12  14  -2   19.40    4.10
  12  14  -2   23.80    4.90
  12  14  -2   17.10    4.00
 -12  14   2   19.70    4.70
  12  14  -2   24.70    5.70
 -12  14   2   21.90    4.60
  10 -14  -2   14.20    3.60
  10 -14  -2   15.90    3.40
  10 -14  -2   20.40    5.10
  10 -14  -2   17.70    4.10
  10 -14  -2   11.10    3.30
  10 -14  -2   19.20    4.00
 -10 -14   2   14.30    3.10
  10  14  -2   23.30    5.10
  10  14  -2   19.90    4.00
 -10  14   2   20.00    4.20
  10  14  -2   15.40    3.40
 -10  14   2   16.80    4.50
  10  14  -2   11.70    3.10
 -10  14   2   16.90    3.80
   8 -14  -2   89.89   10.60
   8 -14  -2   72.69    7.10
   8 -14  -2   73.69    7.00
   8 -14  -2   68.59    6.50
  -8 -14   2   64.99    5.10
   8  14  -2   67.39    6.70
   8  14  -2   58.09    6.10
   8  14  -2   64.19    8.40
   8  14  -2   67.29    7.60
   8  14  -2   67.89    7.00
  -8  14   2   70.19    7.10
  -8  14   2   52.59    6.50
  -8  14   2   67.39    9.20
  -8  14   2   76.89    6.40
  -8  14   2   64.09    6.80
   8  14  -2   70.89    6.70
   6 -14  -2    2.50    1.90
  -6 -14   2    0.30    1.30
   6 -14  -2    1.50    1.60
   6 -14  -2    0.70    1.70
   6 -14  -2    2.20    3.30
  -6 -14   2    0.00    1.60
   6  14  -2   -0.30    1.50
   6  14  -2    4.30    2.20
   6  14  -2   -0.80    2.70
   6  14  -2    1.70    1.80
  -6  14   2    4.20    3.70
   6  14  -2   -0.70    1.30
  -6  14   2    1.20    1.70
  -6  14   2    2.60    1.80
  -6  14   2    0.20    1.60
  -6  14   2    1.10    1.70
   4 -14  -2    2.60    3.50
   4 -14  -2    5.50    2.10
   4 -14  -2    7.30    2.10
   4 -14  -2   10.80    2.70
  -4 -14   2    6.50    2.10
   4  14  -2    9.40    2.40
  -4  14   2    6.10    2.30
  -4  14   2    7.30    2.40
  -4  14   2   13.80    3.00
   4  14  -2    8.00    2.30
   4  14  -2    6.70    2.30
  -4  14   2   10.10    2.70
   4  14  -2    6.40    2.30
  -4  14   2   12.70    5.40
   4  14  -2   11.80    4.90
   4  14  -2   10.10    2.50
   2 -14  -2   70.49    5.80
  -2 -14   2   69.99    5.30
   2 -14  -2   77.39   10.80
   2 -14  -2   67.59    5.50
   2 -14  -2   72.29    4.70
   2 -14  -2   66.59    6.80
  -2  14   2   82.99    6.30
   2  14  -2   78.09    6.10
   2  14  -2   67.69    5.60
  -2  14   2   77.09    5.70
   2  14  -2   79.39    6.00
   2  14  -2   74.79   10.50
   2  14  -2   82.99    6.00
   2  14  -2   73.99    5.70
  -2  14   2   61.59    9.60
  -2  14   2   80.09    6.10
   2  14  -2   87.39    6.90
   0 -14  -2   56.19    6.70
   0 -14   2   49.99    5.30
   0 -14  -2   50.19    9.00
   0 -14  -2   48.50    5.50
   0 -14  -2   56.39    5.70
   0  14   2   55.79    5.20
   0  14  -2   71.39    8.30
   0  14  -2   53.19    5.80
   0  14   2   51.79    5.70
   0  14  -2   64.19    6.10
   0  14   2   62.09    6.20
   0  14  -2   59.29    5.90
   0  14  -2   59.69    5.90
   0  14  -2   50.69    8.90
   0  14   2   58.99    9.20
   0  14  -2   54.09    5.90
  -2 -14  -2   -2.00    1.90
   2 -14   2    0.80    1.70
  -2 -14  -2    2.30    1.90
  -2 -14  -2    5.70    4.20
  -2 -14  -2    3.30    2.20
   2  14   2    1.50    1.80
  -2  14  -2    4.20    2.00
   2  14   2    1.30    1.70
  -2  14  -2    2.00    3.30
  -2  14  -2    0.80    1.60
   2  14   2    0.50    2.70
  -2  14  -2    6.00    4.40
   2  14   2    2.20    1.40
  -2  14  -2   -0.10    1.60
  -2  14  -2   -1.00    1.60
   2  14   2    3.60    2.50
  -2  14  -2    4.10    2.00
  -4 -14  -2   13.90    4.10
  -4 -14  -2   21.40    5.90
  -4 -14  -2   16.70    3.60
   4 -14   2   17.70    3.70
  -4 -14  -2   11.10    2.90
  -4 -14  -2   16.30    3.60
  -4  14  -2   16.70    3.50
  -4  14  -2    7.30    4.30
  -4  14  -2   12.40    3.20
  -4  14  -2   16.40    3.50
  -4  14  -2   16.20    3.50
   4  14   2   12.00    3.70
   4  14   2   16.80    3.00
   4  14   2   16.40    3.60
  -4  14  -2    9.90    5.30
   4  14   2   10.50    3.80
  -6 -14  -2   69.89    6.90
  -6 -14  -2   61.89    8.50
  -6 -14  -2   56.29    6.70
   6 -14   2   55.29    6.60
  -6 -14  -2   70.99    7.80
  -6 -14  -2   61.29    8.10
  -6  14  -2   73.39    7.80
  -6  14  -2   49.30    6.50
  -6  14  -2   65.49    9.70
  -6  14  -2   57.49    6.80
   6  14   2   62.09    7.90
   6  14   2   55.49    6.00
   6  14   2   70.39    8.00
  -6  14  -2   65.09    6.90
  -6  14  -2   73.29   10.00
   6  14   2   75.19    7.60
   6  14   2   67.69    5.40
  -8 -14  -2   12.40    4.10
  -8 -14  -2    8.90    3.10
  -8 -14  -2   19.80    5.20
   8 -14   2   13.90    3.90
   8 -14   2   22.00    4.70
  -8  14  -2   12.50    4.70
  -8  14  -2   14.20    3.90
   8  14   2   19.00    4.40
   8  14   2   12.30    4.10
  -8  14  -2   18.60    6.00
  -8  14  -2   25.50    4.80
   8  14   2   15.70    3.80
  -8  14  -2   18.90    4.30
 -10 -14  -2   29.50    6.30
  10 -14   2   43.00    6.70
  10 -14   2   34.60    6.00
 -10 -14  -2   32.40    6.50
 -10  14  -2   42.90    6.70
 -10  14  -2   43.10    8.40
  10  14   2   52.69    7.40
  10  14   2   42.60    6.40
  10  14   2   52.09    7.50
 -10  14  -2   38.50    6.20
  12 -14   2   38.20    7.10
 -12 -14  -2   32.00    6.10
  12 -14   2   48.70    7.50
 -12 -14  -2   63.79    9.40
 -12  14  -2   46.40    7.40
  12  14   2   36.20    6.90
 -12  14  -2   49.70    9.00
 -12  14  -2   50.19    8.00
  12  14   2   32.50    6.50
  12  14   2   50.79    7.70
  15 -15  -2   45.60    7.80
  15 -15  -2   48.60    7.20
  15  15  -2   51.39    7.20
  15  15  -2   51.29    9.10
  15  15  -2   67.99    8.20
  13 -15  -2    3.70    2.90
  13 -15  -2    4.70    3.60
  13  15  -2    1.20    2.50
  13  15  -2   -1.30    2.30
 -13  15   2    1.00    2.40
  13  15  -2   -1.30    3.00
  13  15  -2    5.30    3.20
  11 -15  -2  173.68   12.40
  11 -15  -2  198.88   12.40
  11 -15  -2  211.58   13.10
  11  15  -2  193.58   12.10
 -11  15   2  216.38   13.10
  11  15  -2  210.48   13.00
 -11  15   2  199.68   13.70
  11  15  -2  194.88   12.10
  11  15  -2  212.18   14.20
 -11  15   2  213.98   12.80
   9 -15  -2   14.80    3.70
   9 -15  -2   31.70    6.40
   9 -15  -2   14.40    3.60
  -9 -15   2   18.00    3.40
   9 -15  -2   20.40    4.20
  -9  15   2   12.50    4.60
   9  15  -2   17.90    3.80
   9  15  -2   21.70    4.40
  -9  15   2   20.50    4.40
   9  15  -2   20.60    4.00
   9  15  -2   20.60    5.20
  -9  15   2   25.60    4.60
   9  15  -2   17.60    4.40
   9  15  -2   13.80    3.40
   7 -15  -2   42.50    5.30
   7 -15  -2   49.50    5.60
   7 -15  -2   57.29    9.10
  -7 -15   2   45.20    6.60
   7 -15  -2   51.69    6.10
  -7 -15   2   54.69    5.40
  -7  15   2   56.29    6.20
   7  15  -2   64.79    6.20
   7  15  -2   58.89    6.00
   7  15  -2   52.89    6.70
  -7  15   2   46.20    8.10
  -7  15   2   55.69    6.60
  -7  15   2   41.90    5.60
  -7  15   2   61.09    6.60
   7  15  -2   44.40    5.60
   7  15  -2   58.39    8.50
   7  15  -2   44.30    5.60
   5 -15  -2  310.17   15.90
   5 -15  -2  350.96   21.80
  -5 -15   2  323.57   15.60
   5 -15  -2  317.87   16.40
   5 -15  -2  333.87   15.80
  -5  15   2  313.97   16.10
   5  15  -2  347.27   20.70
  -5  15   2  344.57   16.90
  -5  15   2  323.27   16.60
   5  15  -2  330.67   16.10
   5  15  -2  326.17   16.50
   5  15  -2  329.47   16.30
   5  15  -2  324.67   16.20
   5  15  -2  337.37   16.60
  -5  15   2  324.17   21.10
  -3 -15   2   24.00    3.70
   3 -15  -2   20.20    3.60
   3 -15  -2   33.20    7.40
   3 -15  -2   27.90    4.00
   3  15  -2   27.00    6.80
   3  15  -2   16.70    3.40
  -3  15   2   20.10    3.40
   3  15  -2   26.10    4.10
  -3  15   2   13.60    5.40
   3  15  -2   23.70    3.80
  -3  15   2   22.80    3.90
  -3  15   2   21.40    3.90
   3  15  -2   22.90    3.70
  -3  15   2   20.50    3.80
   3  15  -2   23.80    3.90
   1 -15  -2  490.05   23.00
   1 -15  -2  516.95   23.40
   1 -15  -2  583.14   30.80
   1 -15  -2  538.45   24.60
  -1 -15   2  492.05   22.70
  -1  15   2  478.35   23.20
   1  15  -2  542.35   23.90
   1  15  -2  499.35   23.20
   1  15  -2  507.05   23.30
  -1  15   2  503.65   23.70
   1  15  -2  494.55   23.20
  -1  15   2  487.85   28.30
  -1  15   2  515.85   22.60
   1  15  -2  485.45   23.10
   1  15  -2  532.55   29.40
   1  15  -2  566.74   25.20
  -1 -15  -2   10.50    2.80
  -1 -15  -2    2.30    4.00
  -1 -15  -2    5.90    2.60
  -1 -15  -2    9.00    3.40
   1 -15   2   10.60    2.70
  -1  15  -2    8.80    2.70
  -1  15  -2    7.80    4.70
  -1  15  -2    4.90    2.20
  -1  15  -2    8.90    3.80
   1  15   2   10.50    4.60
  -1  15  -2    9.80    2.80
  -1  15  -2    8.40    2.70
   1  15   2    9.60    2.50
   1  15   2   11.60    3.10
  -1  15  -2   11.70    3.00
   1  15   2   14.50    3.20
  -3 -15  -2  372.26   18.90
  -3 -15  -2  381.86   18.80
  -3 -15  -2  391.46   23.70
  -3 -15  -2  369.36   20.80
   3 -15   2  338.17   18.40
   3  15   2  383.46   21.90
   3  15   2  388.06   19.20
   3  15   2  384.46   19.00
  -3  15  -2  402.86   22.40
  -3  15  -2  408.16   24.40
  -3  15  -2  377.26   18.90
  -3  15  -2  376.26   19.10
  -3  15  -2  407.36   19.10
   3  15   2  424.86   21.40
  -3  15  -2  375.86   19.20
   3  15   2  393.36   17.80
  -5 -15  -2   35.60    5.50
   5 -15   2   31.30    5.10
  -5 -15  -2   45.00    6.10
  -5 -15  -2   32.80    6.60
  -5 -15  -2   33.80    5.00
  -5 -15  -2   31.50    6.30
  -5  15  -2   32.30    5.10
   5  15   2   49.90    6.40
  -5  15  -2   35.80    7.70
   5  15   2   35.40    4.60
  -5  15  -2   28.60    4.80
  -5  15  -2   33.60    7.20
   5  15   2   29.20    6.00
   5  15   2   37.10    5.50
  -5  15  -2   40.10    5.60
  -5  15  -2   32.10    5.30
  -7 -15  -2   97.09   10.70
  -7 -15  -2   89.99    9.50
  -7 -15  -2   90.19    8.70
   7 -15   2   91.89    9.20
   7  15   2   79.49    8.70
  -7  15  -2  104.69    8.70
  -7  15  -2   84.49    8.80
  -7  15  -2   87.39    9.00
  -7  15  -2  100.69   12.50
   7  15   2   93.39    9.80
  -7  15  -2  110.39   12.70
   7  15   2   78.09    9.10
  -7  15  -2   84.59    9.20
   7  15   2   92.09    7.20
  -9 -15  -2  130.89   12.60
   9 -15   2  111.99   11.00
   9 -15   2  127.79   10.00
  -9 -15  -2  108.49   11.30
  -9  15  -2  125.49    9.80
   9  15   2  124.59   10.20
  -9  15  -2  112.99   11.20
   9  15   2  121.19    9.30
  -9  15  -2   99.19   12.40
  -9  15  -2  127.39   11.30
   9  15   2  119.59   11.40
  -9  15  -2  131.59   10.30
  11 -15   2    7.00    3.90
 -11 -15  -2   10.00    4.30
 -11 -15  -2   12.50    4.80
  11 -15   2    9.40    4.40
 -11  15  -2    7.90    4.80
  11  15   2    5.70    3.90
 -11  15  -2   11.10    4.50
 -11  15  -2    4.50    3.30
 -11  15  -2    9.80    4.30
  11  15   2    5.00    3.80
  14 -16  -2   75.29    9.40
  14 -16  -2   72.39    9.10
  14  16  -2   95.59    9.50
  14  16  -2   90.89   11.70
  12 -16  -2   13.00    4.20
  12 -16  -2   17.10    4.60
  12  16  -2    4.40    3.10
 -12  16   2   11.20    3.80
  12  16  -2    8.60    3.40
  12  16  -2   13.30    4.90
 -12  16   2    2.70    2.60
  12  16  -2   15.20    3.90
  10 -16  -2    6.40    3.10
  10 -16  -2    3.10    3.60
  10 -16  -2    1.90    2.80
  10  16  -2    1.70    2.60
  10  16  -2    2.20    2.80
 -10  16   2    1.80    2.30
 -10  16   2    3.80    3.30
 -10  16   2    6.30    2.90
  10  16  -2    3.30    2.60
  10  16  -2    5.70    3.50
   8 -16  -2  124.99    9.00
  -8 -16   2  130.59    8.30
   8 -16  -2  123.49    9.30
   8 -16  -2  130.19    8.90
   8  16  -2  127.19   11.10
  -8  16   2  144.09   10.00
   8  16  -2  129.59    9.90
  -8  16   2  121.99    9.20
  -8  16   2  154.28   12.90
   8  16  -2  127.69    8.80
   8  16  -2  127.29    9.00
  -8  16   2  132.19    9.30
   8  16  -2  132.19    9.40
   8  16  -2  115.69    9.00
   6 -16  -2    2.20    2.20
   6 -16  -2    6.90    4.30
   6 -16  -2    6.50    2.60
   6 -16  -2    5.50    2.40
  -6 -16   2    3.20    2.00
   6  16  -2    3.30    4.10
  -6  16   2   -1.30    3.20
   6  16  -2    6.20    2.90
  -6  16   2    4.80    2.40
  -6  16   2   -1.70    1.50
   6  16  -2    2.40    2.00
  -6  16   2    6.30    2.40
   6  16  -2    2.10    2.10
   6  16  -2    4.50    2.30
  -6  16   2    4.40    2.30
   6  16  -2    6.10    2.70
   6  16  -2    5.70    2.60
   4 -16  -2  177.98   10.30
   4 -16  -2  191.38   16.00
   4 -16  -2  188.88   11.10
  -4 -16   2  173.28   10.10
  -4  16   2  164.58   10.80
  -4  16   2  175.88   10.50
   4  16  -2  175.48   10.60
  -4  16   2  161.08   14.80
   4  16  -2  176.98   10.50
  -4  16   2  168.58   10.80
   4  16  -2  167.28   10.50
   4  16  -2  194.28   15.00
   4  16  -2  163.28   10.70
  -4  16   2  202.48   11.40
   4  16  -2  171.68   10.70
   2 -16  -2   10.30    3.00
   2 -16  -2    4.30    2.50
   2 -16  -2   12.90    5.80
  -2 -16   2    5.30    2.20
  -2  16   2   14.90    3.50
   2  16  -2   15.80    3.50
  -2  16   2   10.00    3.00
  -2  16   2   13.30    5.70
   2  16  -2   13.90    3.10
  -2  16   2   10.30    2.70
   2  16  -2    9.20    2.70
   2  16  -2    6.10    2.50
   2  16  -2   13.50    3.20
   2  16  -2   12.40    5.70
  -2  16   2    6.70    2.50
   0 -16  -2   16.20    3.40
   0 -16   2    7.50    2.50
   0 -16  -2    3.40    2.60
   0 -16  -2   16.80    3.50
   0 -16  -2   13.10    5.90
   0  16  -2   10.10    3.00
   0  16  -2   15.60    3.50
   0  16   2   12.60    5.40
   0  16   2   11.10    3.20
   0  16  -2    9.00    5.60
   0  16  -2   19.60    3.80
   0  16  -2   13.20    3.20
   0  16   2   17.40    3.80
   0  16   2   11.90    2.80
   0  16  -2   16.40    4.40
   0  16  -2   10.30    3.00
  -2 -16  -2   97.19   10.10
   2 -16   2   75.09    7.40
  -2 -16  -2  102.29   13.20
  -2 -16  -2   83.89    8.10
  -2 -16  -2   88.39    7.00
   2  16   2   87.29    8.30
  -2  16  -2   73.39    9.70
  -2  16  -2   77.29   11.80
  -2  16  -2   90.09    8.50
   2  16   2  100.29    6.80
   2  16   2   89.29   11.30
   2  16   2   95.59    7.60
  -2  16  -2   86.79    8.10
  -2  16  -2  101.19    7.90
  -2  16  -2   88.99    7.20
  -4 -16  -2    5.20    2.70
  -4 -16  -2   10.40    4.40
   4 -16   2    1.40    2.10
  -4 -16  -2   -2.50    3.00
  -4 -16  -2    0.70    1.90
   4  16   2    1.10    1.80
   4  16   2    0.30    2.60
   4  16   2    1.70    2.20
  -4  16  -2    5.70    4.10
  -4  16  -2    1.30    2.20
  -4  16  -2    2.80    2.40
  -4  16  -2    4.40    2.40
  -4  16  -2    1.30    2.20
  -4  16  -2    2.20    4.50
   4  16   2    4.10    2.70
  -6 -16  -2  169.28   11.10
  -6 -16  -2  164.48   13.00
  -6 -16  -2  168.68   13.00
   6 -16   2  171.18   11.50
  -6 -16  -2  174.18   13.60
  -6 -16  -2  183.78   12.10
  -6  16  -2  151.98   11.20
  -6  16  -2  159.68   11.40
  -6  16  -2  161.08   11.20
  -6  16  -2  200.28   12.50
   6  16   2  180.18   13.00
  -6  16  -2  184.38   14.70
   6  16   2  191.78   12.50
  -6  16  -2  177.98   14.80
   6  16   2  155.58   11.30
  -8 -16  -2    3.70    3.40
  -8 -16  -2    1.00    2.90
   8 -16   2    5.10    3.10
  -8 -16  -2   -2.30    2.30
  -8  16  -2    5.80    3.00
  -8  16  -2    2.90    2.90
  -8  16  -2    3.50    4.40
  -8  16  -2    5.20    4.10
   8  16   2   10.10    3.90
   8  16   2    5.30    3.30
  -8  16  -2    4.50    3.00
 -10 -16  -2   13.10    5.10
  10 -16   2   14.10    4.60
 -10 -16  -2   19.60    5.50
 -10  16  -2   19.70    6.90
  10  16   2   17.90    4.90
 -10  16  -2   15.60    4.80
 -10  16  -2   11.60    4.10
  10  16   2   11.40    4.50
 -10  16  -2   10.40    3.70
  13 -17  -2   14.90    4.70
  13 -17  -2    5.40    3.60
  13  17  -2   12.10    4.10
  13  17  -2    9.10    4.70
  13  17  -2   10.90    4.10
  11 -17  -2   60.49    7.80
  11 -17  -2   68.79    8.30
 -11  17   2   56.89    7.70
 -11  17   2   49.00    8.00
  11  17  -2   52.29    7.30
  11  17  -2   58.49    7.20
  11  17  -2   52.09    7.00
 -11  17   2   54.19    7.80
  11  17  -2   58.99    8.60
   9 -17  -2    1.50    2.50
   9 -17  -2   -1.60    2.00
  -9 -17   2    2.60    2.30
   9  17  -2    2.30    2.50
  -9  17   2    0.40    3.20
   9  17  -2    0.90    2.50
   9  17  -2    0.60    2.40
  -9  17   2    2.30    2.50
  -9  17   2    0.80    2.10
   9  17  -2    3.60    3.30
  -7 -17   2   99.69    7.60
   7 -17  -2  113.89    8.30
   7 -17  -2  101.99    8.00
   7 -17  -2  117.59    8.90
   7  17  -2  117.39    8.70
  -7  17   2   99.49    8.30
   7  17  -2  113.49    8.70
   7  17  -2  104.49    8.90
  -7  17   2  129.09   14.70
   7  17  -2  115.39    8.70
  -7  17   2  112.69   14.00
   7  17  -2  130.19   11.70
  -7  17   2  120.49    9.00
   7  17  -2  117.99    8.70
   7  17  -2  130.59    8.80
   5 -17  -2   12.70    3.40
  -5 -17   2    5.80    2.40
   5 -17  -2   16.60    3.30
   5 -17  -2   10.90    3.10
   5  17  -2   12.60    3.30
  -5  17   2    9.90    5.30
  -5  17   2   10.40    3.30
   5  17  -2    7.00    2.80
   5  17  -2    7.70    4.60
  -5  17   2   13.00    3.50
  -5  17   2   16.10    3.80
   5  17  -2   10.30    3.20
   5  17  -2    8.30    3.00
   5  17  -2    6.70    2.60
  -5  17   2    5.70    2.70
   5  17  -2   11.90    3.30
  -3 -17   2  122.99    8.30
   3 -17  -2  125.59    9.00
   3 -17  -2  125.39    8.50
  -3  17   2  121.39   14.80
   3  17  -2  115.59    8.50
   3  17  -2  118.59   14.10
  -3  17   2  138.59    8.70
   3  17  -2  133.89    8.90
   3  17  -2  116.89    8.90
   3  17  -2  121.19    8.90
  -3  17   2  131.09    9.20
  -3  17   2  128.19    9.20
   3  17  -2  120.99    8.70
  -3  17   2  126.99    9.00
  -1 -17   2    6.00    2.40
   1 -17  -2    8.20    3.10
   1 -17  -2    9.80    3.00
   1  17  -2    2.40    2.10
   1  17  -2    9.20    3.10
   1  17  -2    2.20    2.10
   1  17  -2    1.20    4.30
   1  17  -2    3.90    2.30
  -1  17   2    7.70    2.90
   1  17  -2    6.20    2.40
  -1  17   2    1.00    1.80
  -1  17   2    5.40    2.60
  -1  17   2    4.30    4.40
   1 -17   2   84.39    6.90
  -1 -17  -2   83.29    8.20
  -1 -17  -2   95.79    7.50
   1  17   2   97.49   12.40
  -1  17  -2  102.59    8.10
  -1  17  -2   97.89   10.50
  -1  17  -2   99.09    7.80
   1  17   2   97.09    7.10
  -1  17  -2   95.59    7.70
   1  17   2   87.99    8.70
  -1  17  -2   66.59   11.40
   1  17   2   97.49    7.90
  -1  17  -2   95.29    7.70
  -3 -17  -2   12.30    3.70
   3 -17   2   15.50    3.60
  -3 -17  -2   10.30    3.30
  -3 -17  -2   10.20    3.90
   3 -17   2   11.90    3.40
  -3  17  -2   14.50    3.70
  -3  17  -2   13.30    3.50
  -3  17  -2   13.10    4.80
  -3  17  -2    6.10    5.20
  -3  17  -2   12.90    3.80
   3  17   2   15.00    3.90
   3  17   2   10.40    3.30
  -3  17  -2   12.20    3.70
   3  17   2   10.60    4.80
   3  17   2   12.10    3.10
  -5 -17  -2  133.59   10.10
  -5 -17  -2  132.39    9.70
  -5 -17  -2  146.09   14.00
   5 -17   2  130.29    9.80
   5  17   2  141.59   11.60
  -5  17  -2  136.49   10.20
  -5  17  -2  149.29   16.10
  -5  17  -2  131.29   10.00
  -5  17  -2  147.79   13.10
   5  17   2  133.09   10.20
  -5  17  -2  140.19   10.40
   5  17   2  125.29   11.20
  -5  17  -2  132.19   10.50
  -7 -17  -2   -0.10    2.90
   7 -17   2    4.40    3.00
  -7 -17  -2    1.40    2.50
  -7 -17  -2    4.50    3.00
  -7  17  -2    0.50    2.60
  -7  17  -2    1.80    2.60
  -7  17  -2    0.70    2.40
  -7  17  -2    3.40    4.60
  -7  17  -2   -1.30    3.60
   7  17   2    2.90    2.80
   7  17   2    1.00    3.20
  -9 -17  -2   58.69    9.00
   9 -17   2   50.89    7.80
  -9 -17  -2   60.09    7.70
  -9  17  -2   73.79   10.60
   9  17   2   47.20    7.70
  -9  17  -2   61.79    8.20
  -9  17  -2   56.19    7.80
   9  17   2   49.50    8.00
  -9  17  -2   66.89    8.50
  -9  17  -2   68.99   11.20
  12 -18  -2    6.00    4.30
  12 -18  -2   20.90    4.90
  12  18  -2   12.90    4.40
  12  18  -2    9.50    3.60
  12  18  -2   16.70    5.50
  10 -18  -2  119.19   11.50
  10  18  -2  125.19   11.60
 -10  18   2  122.09   11.50
 -10  18   2  112.19   13.30
  10  18  -2  110.99   11.90
  10  18  -2  108.79   10.30
  10  18  -2  111.29   10.60
   8 -18  -2   33.60    5.90
   8 -18  -2   40.80    5.90
  -8 -18   2   38.70    5.30
  -8  18   2   41.20    6.10
   8  18  -2   51.69    7.30
   8  18  -2   53.19    6.90
   8  18  -2   38.00    6.00
   8  18  -2   50.79    8.60
  -8  18   2   43.90    8.70
  -8  18   2   37.70    5.80
   8  18  -2   46.50    6.10
   6 -18  -2  260.37   14.00
  -6 -18   2  239.58   13.50
   6 -18  -2  228.08   14.50
  -6  18   2  279.97   20.00
   6  18  -2  246.48   14.50
   6  18  -2  266.47   18.60
   6  18  -2  252.17   14.40
   6  18  -2  253.67   14.70
  -6  18   2  241.68   14.80
   6  18  -2  247.38   14.90
  -6  18   2  260.17   15.10
  -6  18   2  272.57   14.90
  -6  18   2  262.07   15.10
   6  18  -2  261.67   14.60
   4 -18  -2    0.40    1.90
   4 -18  -2    2.60    2.40
  -4 -18   2    6.00    2.60
  -4  18   2    5.10    2.80
  -4  18   2    1.20    4.00
  -4  18   2    4.10    2.60
   4  18  -2    0.30    2.10
   4  18  -2    6.90    2.80
  -4  18   2    0.60    2.10
  -4  18   2   -0.40    2.10
   4  18  -2    1.10    1.90
   4  18  -2    5.90    2.70
   4  18  -2   -0.60    3.70
   4  18  -2   -0.10    1.70
   2 -18  -2   78.59    8.30
  -2 -18   2   81.39    7.80
   2 -18  -2   96.69    7.50
   2  18  -2   92.19   13.10
  -2  18   2   85.99    8.70
   2  18  -2   79.29    8.30
  -2  18   2  101.59    9.30
   2  18  -2   80.69    8.50
  -2  18   2   95.49   13.10
  -2  18   2   93.49    7.30
   2  18  -2   95.19    8.90
   2  18  -2   98.89    7.80
   2  18  -2   92.79    8.80
  -2  18   2   84.09    8.80
   0 -18   2   46.50    6.00
   0 -18  -2   61.99    7.00
   0 -18  -2   53.79    6.70
   0  18  -2   66.69    7.60
   0  18   2   66.19    7.60
   0  18   2   56.19   10.30
   0  18  -2   69.79   11.70
   0  18  -2   67.29    7.50
   0  18  -2   67.09    7.60
   0  18   2   64.19    6.70
   0  18  -2   54.79    6.80
   0  18   2   66.49    7.60
   2 -18   2    1.90    2.50
  -2 -18  -2    3.70    2.50
  -2 -18  -2    1.20    2.50
  -2  18  -2    7.20    4.10
  -2  18  -2    1.20    2.70
   2  18   2    1.30    2.50
  -2  18  -2    3.60    2.70
  -2  18  -2    0.90    2.20
  -2  18  -2   -3.50    4.10
   2  18   2    5.40    4.40
   2  18   2    8.50    3.30
  -2  18  -2    4.00    3.00
   2  18   2    1.50    2.60
  -4 -18  -2  241.18   14.20
  -4 -18  -2  241.18   14.60
   4 -18   2  225.88   13.90
   4 -18   2  221.38   14.10
  -4  18  -2  272.17   18.10
  -4  18  -2  229.28   18.60
  -4  18  -2  249.18   14.90
   4  18   2  250.27   17.30
  -4  18  -2  235.78   14.50
   4  18   2  253.87   14.90
  -4  18  -2  235.28   14.30
  -6 -18  -2   37.60    6.60
  -6 -18  -2   28.30    5.50
   6 -18   2   32.20    5.80
   6 -18   2   30.50    5.60
  -6  18  -2   33.80    8.00
  -6  18  -2   32.40    8.00
   6  18   2   36.40    7.10
  -6  18  -2   29.70    5.90
  -6  18  -2   42.20    6.70
   6  18   2   30.40    6.20
  -6  18  -2   31.50    5.70
  -8 -18  -2  166.28   12.90
  -8 -18  -2  154.68   11.70
  -8  18  -2  162.88   14.50
  -8  18  -2  181.08   15.60
   8  18   2  194.58   13.30
  -8  18  -2  162.48   15.80
  -8  18  -2  178.08   13.00
   9 -19  -2   47.80    7.20
   9  19  -2   63.39    7.60
   9  19  -2   62.99    8.80
  -9  19   2   69.89    8.60
   9  19  -2   42.30    6.70
  -9  19   2   61.39    8.00
   9  19  -2   63.29    7.80
  -9  19   2   50.19    9.20
   7 -19  -2   49.10    7.00
  -7 -19   2   49.10    6.00
   7  19  -2   44.10    8.70
  -7  19   2   60.19    7.90
   7  19  -2   64.89    8.40
  -7  19   2   59.19    7.30
   7  19  -2   51.59    6.80
   7  19  -2   64.99    7.60
   7  19  -2   52.79    7.20
  -7  19   2   45.20    9.10
   7  19  -2   53.99    7.20
  -5 -19   2    1.80    2.30
   5 -19  -2    3.40    3.00
   5  19  -2    2.40    2.80
   5  19  -2    0.10    2.20
  -5  19   2   -0.60    2.40
   5  19  -2    2.50    4.70
  -5  19   2    6.90    5.20
   5  19  -2    1.30    2.70
   5  19  -2    1.00    2.20
  -5  19   2    3.90    2.70
   5  19  -2    3.00    2.70
  -5  19   2    1.50    3.10
  -3 -19   2  285.07   15.30
   3 -19  -2  275.27   16.00
   3 -19  -2  292.97   20.90
   3  19  -2  289.97   16.00
  -3  19   2  288.07   16.60
   3  19  -2  276.37   15.80
   3  19  -2  280.77   15.90
  -3  19   2  314.27   16.80
  -3  19   2  288.57   16.30
  -3  19   2  281.37   21.60
   3  19  -2  261.37   20.30
  -3  19   2  276.27   15.40
   3  19  -2  282.77   16.00
   1 -19  -2   44.70    6.40
   1 -19  -2   46.40    6.00
  -1 -19   2   50.49    6.20
  -1  19   2   49.40   10.10
   1  19  -2   49.00    6.50
  -1  19   2   47.00    6.60
   1  19  -2   57.79    7.10
   1  19  -2   54.09    6.90
  -1  19   2   46.70    6.60
   1  19  -2   51.39   10.40
  -1  19   2   50.19    7.60
  -1  19   2   61.39    6.90
  -1 -19  -2  388.96   20.40
  -1 -19  -2  380.56   20.40
   1 -19   2  391.66   20.10
   1  19   2  389.86   20.90
  -1  19  -2  431.56   27.50
  -1  19  -2  419.36   21.00
  -1  19  -2  424.66   21.30
  -1  19  -2  407.06   21.00
   1  19   2  412.06   25.90
  -3 -19  -2    5.90    2.90
   3 -19   2   -1.00    2.10
  -3 -19  -2    4.00    3.20
  -3  19  -2    0.80    2.60
   3  19   2    0.00    3.70
   3  19   2    1.10    2.90
  -3  19  -2    3.20    4.70
  -3  19  -2   -0.40    2.50
  -3  19  -2    1.90    4.10
  -3  19  -2    0.60    2.40
   5 -19   2   54.29    7.30
   5 -19   2   57.09    7.30
  -5 -19  -2   63.69    8.00
  -5 -19  -2   66.59    8.60
   5  19   2   79.99   10.80
  -5  19  -2   80.09    9.10
  -5  19  -2   62.99   11.50
   5  19   2   59.09    7.90
  -5  19  -2   77.29    9.00
  -5  19  -2   58.09    7.70
  -5  19  -2   57.09    9.90
  -7 -19  -2   39.80    7.20
   7 -19   2   35.60    6.30
  -7 -19  -2   26.60    5.10
   7 -19   2   38.60    6.40
  -7  19  -2   24.50    7.60
   7  19   2   27.60    6.10
  -7  19  -2   37.20    8.60
  -7  19  -2   36.00    6.20
   8 -20  -2   11.60    4.20
   8  20  -2    4.90    3.10
   8  20  -2   12.50    4.50
  -8  20   2    8.60    3.90
  -8  20   2    9.80    5.50
   8  20  -2   10.80    5.40
   8  20  -2    4.80    3.00
   6 -20  -2   21.20    5.10
  -6 -20   2   20.20    4.40
   6  20  -2   24.10    5.40
  -6  20   2   36.10    6.40
  -6  20   2   38.00    7.40
   6  20  -2   40.20    6.30
   6  20  -2   42.00    6.50
  -6  20   2   38.70    9.60
   6  20  -2   29.30    5.40
  -6  20   2   40.10    6.40
   6  20  -2   27.70    7.70
  -4 -20   2    1.20    2.50
   4 -20  -2    1.80    2.70
   4  20  -2    1.50    4.00
   4  20  -2   -1.00    4.30
   4  20  -2    0.70    2.40
  -4  20   2   -1.30    2.10
  -4  20   2    4.80    3.10
   4  20  -2    1.30    2.60
  -4  20   2    0.00    2.50
   4  20  -2    4.00    2.80
  -4  20   2    5.00    5.00
   2 -20  -2   25.50    5.10
  -2 -20   2   22.30    4.30
  -2  20   2   22.00    5.00
  -2  20   2   23.10    5.00
  -2  20   2   18.60    7.00
   2  20  -2   13.50    4.00
   2  20  -2   23.60    4.80
   2  20  -2   29.20    8.40
  -2  20   2   19.50    5.40
   2  20  -2   21.30    4.40
   0 -20   2    5.80    3.00
   0 -20  -2   13.60    4.00
   0  20  -2   13.70    4.30
   0  20  -2   18.90    4.60
   0  20   2   16.90    4.70
   0  20   2    6.60    3.30
   0  20  -2   18.70    4.70
   0  20  -2    9.20    6.00
   0  20   2   18.30    6.80
  -2 -20  -2    0.70    2.60
   2 -20   2    0.40    2.10
  -2 -20  -2   -0.40    2.30
  -2  20  -2   -1.70    2.30
  -2  20  -2    0.60    2.40
  -2  20  -2   -3.00    4.90
  -2  20  -2   -1.20    2.50
   2  20   2    1.80    2.80
   2  20   2   -2.60    3.40
  -4 -20  -2   26.40    5.20
   4 -20   2   30.80    5.80
  -4 -20  -2   16.40    4.80
  -4  20  -2   27.70    7.10
  -4  20  -2   18.10    4.80
  -4  20  -2   25.70    8.00
  -4  20  -2   28.80    5.80
   4  20   2   29.10    7.30
  -4  20  -2   23.20    5.40
   4  20   2   27.00    5.70
   6 -20   2   -0.90    2.30
   6 -20   2    2.60    3.20
  -6 -20  -2   -2.10    3.10
  -6 -20  -2   -1.20    2.60
  -6  20  -2   -1.00    4.10
  -6  20  -2   -1.40    2.80
   6  20   2    2.10    3.50
   6  20   2    2.20    3.50
  -6  20  -2    9.00    5.20
   7 -21  -2   -1.60    2.50
   7  21  -2    0.30    4.00
  -7  21   2   -1.30    3.70
   7  21  -2   -3.30    2.30
   5 -21  -2   69.49    8.90
  -5 -21   2   86.09    8.60
  -5  21   2   68.69    9.00
   5  21  -2   78.19    9.10
  -5  21   2   83.89   14.10
   5  21  -2  114.79   14.70
   5  21  -2   70.79    8.10
   3 -21  -2   18.40    4.70
  -3 -21   2   22.50    4.80
  -3  21   2   15.00    6.90
   3  21  -2   15.80    4.30
   3  21  -2   17.60    7.20
   3  21  -2   13.10    4.10
   3  21  -2   16.80    4.40
  -3  21   2   16.80    4.60
   1 -21  -2  130.29   10.40
  -1 -21   2  131.59    9.80
   1  21  -2  130.79   10.30
   1  21  -2  111.59   11.00
  -1  21   2  138.49   10.90
   1  21  -2  135.69   10.50
   1  21  -2  145.19   17.70
  -1  21   2  174.98   19.40
  -1  21   2  162.28   14.60
  -1 -21  -2    5.90    3.50
   1 -21   2    9.20    3.60
  -1  21  -2    4.50    3.30
   1  21   2    4.00    3.20
  -1  21  -2   13.20    7.10
   1  21   2    9.00    5.60
  -1  21  -2    3.60    3.30
   3 -21   2   97.69    9.90
  -3 -21  -2  113.89   10.90
  -3  21  -2  116.89   16.30
   3  21   2   82.89   12.10
   3  21   2   96.89   10.40
   2 -22  -2    5.50    3.50
  -2 -22   2    6.20    3.30
  -2  22   2    8.80    6.40
  -2  22   2    2.80    3.40
   2  22  -2   10.80    4.00
   2  22  -2    2.10    5.50
   0 -22   2   28.50    5.50
   0 -22  -2   31.30    6.00
   0  22   2   35.70    9.20
   0  22  -2   32.80    6.10
   0  22  -2   34.00    9.80
   0  22   2   18.30    5.10
  20   0  -3    0.60    3.30
  20   0  -3   -0.80    2.30
  20   0  -3    1.80    2.40
  18   0  -3   -0.40    2.80
  18   0  -3   -1.30    3.00
  18   0  -3   -1.60    1.80
  18   0  -3    3.20    2.20
  18   0  -3   -0.80    2.50
  16   0  -3   -4.20    1.70
  16   0  -3    2.00    1.70
  16   0  -3   -2.60    2.20
  16   0  -3    1.20    2.70
  16   0  -3    2.00    1.70
  14   0  -3    0.50    1.40
  14   0  -3    2.00    1.40
  14   0  -3   -0.80    2.10
  14   0  -3    0.00    1.80
  14   0  -3    1.60    2.00
  12   0  -3    1.40    1.60
  12   0  -3    0.00    1.50
 -12   0   3   -0.50    0.80
  12   0  -3   -1.70    1.70
  12   0  -3   -0.60    0.90
  12   0  -3    0.50    1.10
  10   0  -3    0.30    0.90
  10   0  -3   -1.40    1.20
  10   0  -3   -0.60    0.80
  10   0  -3    0.70    1.50
  10   0  -3    4.90    2.00
 -10   0   3    1.50    0.90
  10   0  -3   -0.30    0.70
   8   0  -3    0.80    0.70
   8   0  -3    0.20    0.50
  -8   0   3    2.00    0.70
   8   0  -3    1.20    1.30
   8   0  -3   -0.40    0.80
   8   0  -3    0.20    0.90
  -8   0   3    0.30    0.40
   8   0  -3    0.80    0.60
  -6   0   3    0.20    0.30
   6   0  -3    1.10    0.30
   6   0  -3    0.50    0.30
   6   0  -3    1.20    0.40
   6   0  -3    1.50    1.00
   4   0  -3    0.20    0.20
   4   0  -3    0.40    0.30
   4   0  -3    0.40    0.90
  -4   0   3   -0.10    0.20
   2   0  -3   -0.10    0.30
   2   0  -3    0.10    0.50
   2   0  -3    0.00    0.40
   2   0  -3    0.30    0.50
   2   0  -3    0.10    0.70
  -2   0   3    0.30    0.50
   2   0  -3    0.90    1.10
   2   0  -3   -0.20    0.30
   2   0  -3    0.50    0.40
   0   0   3   -0.50    0.50
   0   0  -3   -0.10    1.00
   0   0   3   -1.40    0.50
   0   0   3    2.10    0.60
   0   0   3    0.90    0.70
   0   0  -3    0.50    0.40
   0   0  -3    0.20    0.50
   0   0  -3    0.20    0.70
   0   0  -3    1.20    0.90
   0   0  -3   -0.30    0.70
   0   0  -3    0.40    0.70
  -2   0  -3   -1.00    0.80
  -2   0  -3   -0.90    0.90
   2   0   3   -1.10    0.50
   2   0   3   -0.50    0.80
  -2   0  -3    0.00    0.60
  -2   0  -3    0.40    1.10
  -2   0  -3   -1.30    0.80
   2   0   3   -1.30    0.70
   2   0   3   -0.20    0.90
  -2   0  -3   -0.50    0.70
  -2   0  -3   -0.10    0.90
  -2   0  -3   -1.10    1.00
   2   0   3    0.80    0.80
  -4   0  -3    0.40    1.30
   4   0   3    1.30    1.30
  -4   0  -3    2.20    1.40
   4   0   3    2.20    1.40
  -4   0  -3   -0.20    1.20
   4   0   3    0.70    1.10
  -4   0  -3   -0.90    1.00
  -4   0  -3    0.00    1.20
   4   0   3   -2.20    0.80
   4   0   3   -2.40    0.70
  -4   0  -3    0.60    1.20
  -4   0  -3   -2.20    1.00
   6   0   3    0.40    1.70
  -6   0  -3    1.30    1.50
  -6   0  -3   -0.80    1.20
  -6   0  -3    0.60    1.50
   6   0   3    1.00    1.40
  -6   0  -3   -0.40    1.20
   6   0   3    1.70    1.30
   6   0   3   -1.10    1.10
   6   0   3    0.10    1.30
  -6   0  -3   -0.90    1.50
  -6   0  -3    0.30    1.30
  -6   0  -3    0.40    1.00
   8   0   3    6.30    2.40
  -8   0  -3    1.60    1.60
  -8   0  -3   -0.10    0.90
  -8   0  -3   -1.00    1.20
  -8   0  -3   -1.10    1.10
   8   0   3    1.50    1.50
  -8   0  -3    0.50    1.90
   8   0   3   -1.40    1.70
   8   0   3   -1.80    1.00
  -8   0  -3   -1.00    1.30
   8   0   3   -0.90    1.50
 -10   0  -3   -0.90    1.60
 -10   0  -3   -0.60    2.10
  10   0   3    1.20    2.70
  10   0   3   -2.80    1.30
 -10   0  -3    1.30    1.90
  10   0   3   -0.80    1.60
 -10   0  -3    0.40    1.70
  10   0   3    0.60    2.10
 -10   0  -3    0.70    2.40
  12   0   3    2.90    2.30
  12   0   3    2.00    2.40
 -12   0  -3    0.70    1.90
  12   0   3    0.60    2.70
 -12   0  -3   -1.50    2.50
  12   0   3    1.60    2.60
 -12   0  -3    0.90    2.20
  14   0   3   -3.70    2.50
  14   0   3    2.50    3.10
 -14   0  -3   -1.50    2.00
 -14   0  -3    2.20    3.20
  14   0   3    1.30    2.40
  14   0   3    0.70    3.20
  16   0   3   -0.20    2.90
 -16   0  -3    0.30    3.10
  16   0   3    0.80    3.40
  16   0   3    4.70    3.50
  19  -1  -3   29.80    4.70
  19  -1  -3   14.40    4.80
  19  -1  -3   19.80    5.50
  19  -1  -3   21.50    4.00
  19   1  -3   31.60    6.30
  19   1  -3   25.90    4.40
  19   1  -3   29.20    6.20
  19   1  -3   23.70    5.40
  19   1  -3   25.40    4.20
  17  -1  -3   69.29    6.80
  17  -1  -3   67.09    8.70
  17  -1  -3   64.29    7.90
  17  -1  -3   64.49    7.30
  17  -1  -3   57.89    6.00
  17   1  -3   72.49    9.00
  17   1  -3   55.99    5.80
  17   1  -3   49.50    7.10
  17   1  -3   53.59    5.80
  17   1  -3   56.59    7.10
  15  -1  -3  169.18    9.80
  15  -1  -3  152.88    8.80
  15  -1  -3  145.99   11.00
  15  -1  -3  129.19    8.70
  15  -1  -3  142.39   10.30
  15   1  -3  149.69   11.00
  15   1  -3  157.88   10.10
  15   1  -3  160.38    8.90
  15   1  -3  149.39   10.40
  15   1  -3  142.99    8.50
  13  -1  -3  287.17   15.60
  13  -1  -3  313.77   15.10
  13  -1  -3  312.67   14.10
  13  -1  -3  283.67   16.50
  13  -1  -3  307.17   14.30
  13   1  -3  306.87   13.90
  13   1  -3  293.07   15.80
 -13   1   3  317.17   15.20
  13   1  -3  319.37   16.70
  13   1  -3  287.37   15.30
  13   1  -3  297.37   14.10
  11  -1  -3  135.19    7.10
 -11  -1   3  132.09    6.50
  11  -1  -3  139.99    7.80
  11  -1  -3  122.59    6.70
  11  -1  -3  139.89    8.90
  11  -1  -3  135.79    8.40
 -11   1   3  128.89    6.60
  11   1  -3  141.19    7.10
  11   1  -3  123.79    8.20
  11   1  -3  119.69    8.70
  11   1  -3  121.99    7.80
  11   1  -3  131.49    6.60
   9  -1  -3  227.78   10.70
   9  -1  -3  242.18   12.00
   9  -1  -3  239.18   10.40
   9  -1  -3  249.48   11.20
  -9  -1   3  236.28    9.90
   9  -1  -3  238.28   10.20
   9  -1  -3  240.38   10.40
  -9  -1   3  237.18    9.50
   9  -1  -3  220.18   11.70
   9   1  -3  232.88   10.50
   9   1  -3  219.78    9.80
   9   1  -3  234.38   11.30
  -9   1   3  238.08   10.20
   9   1  -3  244.08   10.40
   9   1  -3  229.68   10.30
  -9   1   3  241.58   10.00
   9   1  -3  221.68   11.80
   7  -1  -3   35.80    2.20
   7  -1  -3   32.30    2.10
   7  -1  -3   30.90    3.40
   7  -1  -3   33.50    1.90
  -7  -1   3   32.50    1.70
   7  -1  -3   31.70    2.50
   7  -1  -3   33.20    3.00
   7  -1  -3   32.60    1.80
   7   1  -3   35.10    2.10
   7   1  -3   35.50    2.90
  -7   1   3   32.50    2.00
   7   1  -3   35.90    2.00
  -7   1   3   42.60    2.00
   5  -1  -3   19.30    1.20
   5  -1  -3   19.70    1.20
   5  -1  -3   18.80    2.00
   5  -1  -3   18.40    2.50
  -5   1   3   17.40    1.00
  -5   1   3   19.30    1.00
  -5   1   3   20.70    1.20
   3  -1  -3 1072.29   44.90
   3  -1  -3 1134.99   43.30
  -3  -1   3 1168.18   42.80
   3  -1  -3 1171.58   43.00
   3  -1  -3 1209.58   43.30
   3  -1  -3 1098.09   44.10
   3  -1  -3 1150.68   44.00
   3  -1  -3 1119.79   43.10
   3  -1  -3 1132.49   43.30
  -3   1   3 1112.19   43.40
   3   1  -3 1172.48   43.10
   3   1  -3 1075.19   43.20
   1  -1  -3   89.19    4.80
   1  -1  -3   88.49    3.50
   1  -1  -3   82.09    4.50
   1  -1  -3   88.59    4.40
   1  -1  -3   92.59    5.50
  -1  -1   3   92.09    4.10
   1  -1  -3   82.89    4.40
   1  -1  -3   90.29    4.30
   1  -1  -3   92.59    4.30
   1   1  -3   84.99    4.40
  -1   1   3   88.89    4.40
  -1   1   3   89.79    4.30
   1   1  -3   86.99    4.00
   1   1  -3   86.89    4.40
   1   1  -3   81.09    3.90
   1   1  -3   90.09    4.60
  -1  -1  -3    2.90    0.90
  -1  -1  -3    2.80    1.10
  -1  -1  -3    2.40    1.00
   1  -1   3    2.10    0.90
   1  -1   3    3.20    1.00
   1  -1   3    0.50    0.80
  -1  -1  -3    1.20    0.90
   1  -1   3    3.30    0.80
  -1  -1  -3    5.70    1.20
  -1  -1  -3    3.40    1.20
  -1  -1  -3    1.40    1.20
  -1   1  -3    3.70    1.10
  -1   1  -3    8.40    1.70
  -1   1  -3    2.70    0.70
   1   1   3    2.70    1.00
   1   1   3    2.80    0.60
  -1   1  -3    2.00    1.10
  -1   1  -3    1.00    0.80
   1   1   3    3.30    1.10
  -1   1  -3    1.90    1.00
  -1   1  -3    4.30    0.90
   1   1   3    0.50    0.80
  -3  -1  -3   34.40    3.20
  -3  -1  -3   36.70    3.70
   3  -1   3   39.40    2.80
  -3  -1  -3   35.30    3.70
  -3  -1  -3   43.80    3.50
   3  -1   3   35.40    3.00
   3  -1   3   36.90    3.60
   3  -1   3   35.30    3.50
  -3  -1  -3   36.50    2.90
   3  -1   3   41.00    2.80
  -3  -1  -3   37.70    3.10
  -3  -1  -3   35.60    3.60
   3   1   3   45.30    2.80
   3   1   3   41.00    3.30
   3   1   3   36.30    3.50
  -3   1  -3   40.50    3.40
  -3   1  -3   37.50    2.60
  -3   1  -3   43.20    3.60
  -3   1  -3   34.80    2.70
  -3   1  -3   35.90    3.00
  -3   1  -3   37.60    3.90
   3   1   3   41.90    3.00
   3   1   3   45.40    3.40
  -3   1  -3   35.80    3.70
  -5  -1  -3   28.20    3.70
  -5  -1  -3   30.00    3.60
  -5  -1  -3   21.20    3.20
  -5  -1  -3   40.40    4.40
  -5  -1  -3   30.50    3.50
   5  -1   3   29.30    3.60
  -5  -1  -3   27.60    3.50
   5  -1   3   30.30    3.30
   5  -1   3   33.80    3.40
   5  -1   3   27.30    3.60
   5  -1   3   28.00    3.60
  -5  -1  -3   30.20    3.30
  -5   1  -3   32.00    3.50
  -5   1  -3   34.70    3.70
   5   1   3   22.20    3.40
   5   1   3   30.70    3.40
   5   1   3   48.40    4.20
  -5   1  -3   31.90    4.00
  -5   1  -3   34.70    4.30
   5   1   3   33.50    4.00
  -5   1  -3   36.20    4.10
  -5   1  -3   28.90    3.80
   5   1   3   35.50    4.00
  -5   1  -3   24.70    3.00
  -7  -1  -3   61.69    4.30
  -7  -1  -3   60.29    6.30
  -7  -1  -3   59.69    5.20
   7  -1   3   62.79    6.50
   7  -1   3   63.19    5.10
  -7  -1  -3   49.50    5.50
  -7  -1  -3   51.59    5.50
   7  -1   3   69.29    5.60
  -7  -1  -3   58.69    6.00
  -7  -1  -3   61.49    5.80
   7  -1   3   59.39    4.70
   7  -1   3   68.09    5.40
   7   1   3   53.19    5.70
  -7   1  -3   62.79    6.60
   7   1   3   60.89    6.40
   7   1   3   67.59    4.90
  -7   1  -3   59.49    4.20
  -7   1  -3   55.69    5.80
   7   1   3   77.99    6.20
  -7   1  -3   60.79    4.70
  -7   1  -3   66.59    5.40
   7   1   3   62.69    5.00
  -7   1  -3   60.29    4.50
  -7   1  -3   62.59    6.60
  -9  -1  -3  120.79    8.60
   9  -1   3  115.69    8.40
   9  -1   3  122.19    8.80
  -9  -1  -3  123.39    8.60
  -9  -1  -3  117.19    8.00
   9  -1   3  122.59    8.40
   9  -1   3  114.99    9.20
   9  -1   3  140.79    8.20
  -9  -1  -3  120.79    9.30
  -9  -1  -3  134.09    8.60
   9   1   3  119.69    7.90
  -9   1  -3  106.49    8.90
  -9   1  -3  137.39    8.80
  -9   1  -3  115.19    9.00
   9   1   3  137.59    8.80
  -9   1  -3  151.88    9.10
  -9   1  -3  131.49    7.90
   9   1   3  128.69    8.40
   9   1   3  118.29    8.80
   9   1   3  105.29    8.90
  11  -1   3   28.20    5.50
  11  -1   3   25.00    4.90
 -11  -1  -3   20.10    3.80
 -11  -1  -3   25.10    4.40
  11  -1   3   18.90    4.20
 -11  -1  -3   14.50    3.60
  11  -1   3   21.00    4.50
 -11  -1  -3   20.70    4.80
  11   1   3   17.10    4.70
  11   1   3   18.00    4.00
  11   1   3   21.40    4.30
 -11   1  -3   17.60    3.90
  11   1   3   23.00    4.70
 -11   1  -3   22.60    4.90
 -11   1  -3   25.30    4.30
 -11   1  -3   22.50    5.00
  13  -1   3    1.60    2.70
 -13  -1  -3   -2.40    2.30
  13  -1   3   -2.30    2.00
  13  -1   3    1.60    3.10
  13  -1   3   -2.00    2.20
 -13  -1  -3   -0.70    2.50
 -13  -1  -3   -0.10    1.70
 -13   1  -3    0.30    2.00
  13   1   3   -1.10    2.00
  13   1   3    2.20    3.10
 -13   1  -3   -2.20    2.10
  13   1   3    1.80    2.70
 -13   1  -3   -1.90    1.70
  13   1   3    0.20    2.50
  15  -1   3   16.30    4.70
  15  -1   3    9.10    4.40
  15  -1   3    6.90    3.60
  15  -1   3   16.70    4.50
 -15  -1  -3   13.00    4.40
 -15  -1  -3   10.10    3.60
 -15   1  -3   12.20    4.50
  15   1   3   17.50    4.90
 -15   1  -3    7.40    3.30
  15   1   3   13.40    4.30
  15   1   3    8.40    4.10
  15   1   3   14.70    4.90
  20  -2  -3  161.28   11.10
  20  -2  -3  161.28   11.00
  20  -2  -3  152.48   12.70
  20   2  -3  184.78   13.80
  20   2  -3  163.18   10.80
  20   2  -3  179.38   12.50
  18  -2  -3  143.59   11.10
  18  -2  -3  132.79    9.00
  18  -2  -3  118.79    8.90
  18  -2  -3  133.99   13.10
  18   2  -3  120.29    8.50
  18   2  -3  132.09   10.40
  18   2  -3  136.59   11.10
  18   2  -3  132.19    8.80
  18   2  -3  120.99   12.00
  16  -2  -3   62.29    7.80
  16  -2  -3   67.19    7.00
  16  -2  -3   77.09    9.00
  16  -2  -3   63.39    6.50
  16  -2  -3   55.59    5.80
  16   2  -3   71.09    8.60
  16   2  -3   62.39    7.80
  16   2  -3   71.09    5.60
  16   2  -3   71.99    7.80
  16   2  -3   57.79    5.70
  14  -2  -3   16.60    2.80
  14  -2  -3   17.70    3.10
  14  -2  -3    8.90    3.10
  14  -2  -3   11.90    3.80
  14  -2  -3   15.30    3.40
  14   2  -3   18.10    3.00
  14   2  -3   15.00    3.60
  14   2  -3   16.50    3.90
  14   2  -3   14.30    2.50
  14   2  -3   12.70    3.60
  12  -2  -3    0.70    1.20
  12  -2  -3    2.00    1.70
  12  -2  -3    1.80    2.00
  12  -2  -3   -0.10    1.50
  12  -2  -3    1.00    1.10
 -12  -2   3    0.70    1.50
  12   2  -3    2.90    2.50
 -12   2   3   -0.10    0.90
  12   2  -3    0.80    1.10
  12   2  -3    2.60    1.40
  12   2  -3    0.70    1.80
  12   2  -3   -1.10    1.70
  10  -2  -3  164.88    9.60
 -10  -2   3  155.38    7.20
  10  -2  -3  158.98    8.40
  10  -2  -3  157.78    7.90
  10  -2  -3  156.58    8.10
  10  -2  -3  160.78    9.20
  10  -2  -3  153.68    7.70
 -10   2   3  146.29    7.60
  10   2  -3  155.48    7.30
  10   2  -3  158.78    9.60
  10   2  -3  165.38    7.60
  10   2  -3  162.18    8.90
  10   2  -3  170.48    7.90
 -10   2   3  165.78    7.70
  10   2  -3  162.98    7.70
   8  -2  -3  618.44   25.50
   8  -2  -3  588.44   24.30
   8  -2  -3  626.14   24.60
   8  -2  -3  625.84   24.60
   8  -2  -3  628.24   24.20
   8  -2  -3  596.54   25.80
  -8  -2   3  634.74   23.80
   8  -2  -3  601.64   25.00
   8   2  -3  632.44   24.30
   8   2  -3  621.84   25.60
   8   2  -3  642.04   24.40
   8   2  -3  618.04   23.80
   8   2  -3  593.24   25.00
  -8   2   3  608.44   24.40
   8   2  -3  603.64   26.00
   6  -2  -3  405.46   16.50
   6  -2  -3  421.96   17.80
   6  -2  -3  402.26   16.30
   6  -2  -3  414.76   16.10
   6  -2  -3  406.06   16.30
   6  -2  -3  395.06   17.30
   6  -2  -3  411.46   16.10
   6  -2  -3  401.16   16.60
   6   2  -3  408.96   15.80
  -6   2   3  415.36   16.20
   6   2  -3  421.36   15.90
   4  -2  -3  115.69    4.90
   4  -2  -3  121.69    5.20
   4  -2  -3  118.89    5.10
   4  -2  -3  110.99    5.70
   4  -2  -3  114.49    6.60
   4  -2  -3  116.49    5.60
   4  -2  -3  109.19    5.00
  -4   2   3  119.89    7.20
   4   2  -3  120.29    4.70
   4   2  -3  111.49    4.70
   2  -2  -3    1.90    1.00
   2  -2  -3    2.40    0.70
   2  -2  -3    1.70    1.10
   2  -2  -3    3.00    0.80
   2  -2  -3    5.30    0.60
   2  -2  -3    2.10    0.90
   2  -2  -3    2.00    0.70
   2  -2  -3    3.50    0.80
   2   2  -3    3.00    0.80
   2   2  -3    3.00    0.50
   2   2  -3    4.30    1.00
  -2   2   3    3.30    0.90
   2   2  -3    2.10    0.80
[truncated: 527,659 more chars]
