# Supplementary material for: Crystal structure of disilver(I) dizinc(II) iron(III) tris­(orthovanadate) with an alluaudite-type structure
Source: Acta Crystallogr E Crystallogr Commun. 2018 Jul 27;74(Pt 8):1155–8. doi: 10.1107/S205698901801071X (PMC6072985; doi:10.1107/S205698901801071X)
Supplement: Supplementary file 2 [file e-74-01155-Isup2.hkl]

data_I                                                                          
_shelx_title ' EL16_D424_DRX10_LS3A_a.res in C2/c'                              
_shelx_refln_list_code          4                                               
_shelx_F_calc_maximum      736.84                                               
_exptl_crystal_F_000      1380.00                                               
_reflns_d_resolution_high  0.5756                                               
                                                                                
loop_                                                                           
 _space_group_symop_operation_xyz                                               
 'x, y, z'                                                                      
 '-x, y, -z+1/2'                                                                
 'x+1/2, y+1/2, z'                                                              
 '-x+1/2, y+1/2, -z+1/2'                                                        
 '-x, -y, -z'                                                                   
 'x, -y, z-1/2'                                                                 
 '-x+1/2, -y+1/2, -z'                                                           
 'x+1/2, -y+1/2, z-1/2'                                                         
                                                                                
_cell_length_a    11.8025                                                       
_cell_length_b    12.9133                                                       
_cell_length_c     6.8000                                                       
_cell_angle_alpha  90.000                                                       
_cell_angle_beta  110.759                                                       
_cell_angle_gamma  90.000                                                       
                                                                                
_shelx_F_squared_multiplier     1.000                                           
                                                                                
loop_                                                                           
 _refln_index_h                                                                 
 _refln_index_k                                                                 
 _refln_index_l                                                                 
 _refln_F_squared_calc                                                          
 _refln_F_squared_meas                                                          
 _refln_F_squared_sigma                                                         
 _refln_observed_status                                                         
   2   0   0      23797.50      19815.50       320.37 o                         
   4   0   0     336013.72     333174.22      4362.79 o                         
   6   0   0     114622.07     115027.30      1396.21 o                         
   8   0   0      90067.27      86583.08      1066.88 o                         
  10   0   0      84584.12      86075.59      1068.59 o                         
  12   0   0       5396.88       5282.02       127.58 o                         
  14   0   0      40370.93      39094.10       686.40 o                         
  16   0   0       2560.11       2653.08       125.52 o                         
  18   0   0      18114.17      17266.81       412.21 o                         
   1   1   0         61.11         54.85         7.46 o                         
   3   1   0      31699.67      33401.13       300.41 o                         
   5   1   0      47411.90      49176.65       392.17 o                         
   7   1   0      20234.88      21277.45       201.48 o                         
   9   1   0       3343.33       3509.67        56.95 o                         
  11   1   0       2172.91       2310.10        53.55 o                         
  13   1   0       5901.73       5815.00        99.35 o                         
  15   1   0         34.11         78.97        34.75 o                         
  17   1   0          2.14         -5.14        27.45 o                         
  19   1   0        904.23        969.26        85.85 o                         
   0   2   0       1640.33       1164.43        23.51 o                         
   2   2   0      31232.92      30763.94       262.58 o                         
   4   2   0       1544.35       1090.09        17.11 o                         
   6   2   0       8411.45       8337.93        82.66 o                         
   8   2   0      12996.83      12869.01       124.76 o                         
  10   2   0         74.65         78.02        14.07 o                         
  12   2   0       7743.56       7827.27       113.66 o                         
  14   2   0         14.94         20.05        21.36 o                         
  16   2   0       1064.61       1110.16        68.32 o                         
  18   2   0        217.08        158.84        42.18 o                         
   1   3   0        504.89        377.34        11.48 o                         
   3   3   0      45527.98      45563.77       400.91 o                         
   5   3   0      35562.53      38630.09       293.73 o                         
   7   3   0      75235.27      76090.92       604.12 o                         
   9   3   0       1866.79       2220.12        43.78 o                         
  11   3   0      16467.88      16245.95       181.44 o                         
  13   3   0       1415.94       1316.83        52.15 o                         
  15   3   0       1106.60       1057.22        56.55 o                         
  17   3   0       9122.33       9152.55       175.42 o                         
  19   3   0         71.03        -11.94       136.74 o                         
   0   4   0      17952.73      15553.15       326.93 o                         
   2   4   0     426517.66     465523.00      4588.53 o                         
   4   4   0      73247.12      72105.71       536.27 o                         
   6   4   0     162157.00     160460.95      1224.50 o                         
   8   4   0      35535.91      35169.38       307.73 o                         
  10   4   0      14650.15      13955.11       158.73 o                         
  12   4   0      47837.39      47045.80       488.99 o                         
  14   4   0       4743.21       4816.84        96.05 o                         
  16   4   0      11598.52      11895.59       196.31 o                         
  18   4   0       1552.04       1738.12        99.87 o                         
   1   5   0         26.23         89.05         8.48 o                         
   3   5   0      42782.54      44038.22       339.68 o                         
   5   5   0      11628.13      11114.81       103.00 o                         
   7   5   0        290.82        388.64        13.41 o                         
   9   5   0       8042.06       7900.03       101.43 o                         
  11   5   0         25.69         38.76        16.20 o                         
  13   5   0       8679.96       8601.63       136.16 o                         
  15   5   0        447.65        478.13        43.15 o                         
  17   5   0       2753.77       2875.66       109.33 o                         
   0   6   0     107475.30     111719.22      2249.93 o                         
   2   6   0         14.50        151.62        10.91 o                         
   4   6   0      25300.47      25072.07       211.09 o                         
   6   6   0      34717.77      33691.40       286.74 o                         
   8   6   0         49.18        109.53        15.00 o                         
  10   6   0      20595.07      20622.97       227.10 o                         
  12   6   0         54.29        109.61        20.89 o                         
  14   6   0       9911.65       9794.60       153.51 o                         
  16   6   0         36.34         -5.76        27.34 o                         
  18   6   0        301.99        427.70        64.32 o                         
   1   7   0       6869.75       6606.76        76.19 o                         
   3   7   0       3266.14       3741.42        45.55 o                         
   5   7   0      35157.92      36032.51       298.89 o                         
   7   7   0        171.41        259.80        15.12 o                         
   9   7   0      11779.22      12096.26       137.88 o                         
  11   7   0       1940.09       2034.31        59.16 o                         
  13   7   0       5951.16       5848.42       108.43 o                         
  15   7   0       5619.63       5407.74       119.06 o                         
  17   7   0        376.93        342.70        52.79 o                         
   0   8   0      91860.68      88298.29      1489.12 o                         
   2   8   0      28897.40      28843.13       247.14 o                         
   4   8   0      37054.53      36448.32       309.60 o                         
   6   8   0      11086.81      10901.59       108.13 o                         
   8   8   0      36288.07      35944.32       327.28 o                         
  10   8   0       5835.81       5779.73        85.82 o                         
  12   8   0       7517.21       7393.10       115.31 o                         
  14   8   0       1844.14       1963.74        85.79 o                         
  16   8   0       2270.33       2555.93       147.39 o                         
   1   9   0      21975.86      22045.27       205.37 o                         
   3   9   0        310.84        260.75        14.41 o                         
   5   9   0      14465.06      14934.74       139.88 o                         
   7   9   0       3104.97       2964.01        48.77 o                         
   9   9   0       8570.95       8654.22       109.98 o                         
  11   9   0       7625.07       7411.58       113.41 o                         
  13   9   0       1105.70       1176.36        62.70 o                         
  15   9   0      13138.88      12849.24       223.27 o                         
  17   9   0       1566.87       1507.62        96.30 o                         
   0  10   0      25331.99      23655.79       405.42 o                         
   2  10   0      22932.00      23710.86       222.58 o                         
   4  10   0      12324.27      12117.95       121.23 o                         
   6  10   0       6703.93       6638.78        80.86 o                         
   8  10   0      26254.66      26523.25       260.75 o                         
  10  10   0         98.23        141.37        20.90 o                         
  12  10   0      11804.63      11717.06       181.44 o                         
  14  10   0        242.94        233.60        39.64 o                         
  16  10   0       1731.00       1890.12        88.76 o                         
   1  11   0        312.53        278.46        16.93 o                         
   3  11   0       1742.55       1626.99        39.54 o                         
   5  11   0       1135.93       1144.60        33.84 o                         
   7  11   0        249.96        314.00        21.21 o                         
   9  11   0        523.61        563.87        31.36 o                         
  11  11   0        665.54        657.98        42.37 o                         
  13  11   0       1961.63       2027.85        81.44 o                         
  15  11   0        251.38        314.85        47.35 o                         
   0  12   0      18967.02      19344.27       293.72 o                         
   2  12   0       1454.33       1447.14        40.54 o                         
   4  12   0       6287.23       6537.58        87.69 o                         
   6  12   0      15685.83      15273.87       160.98 o                         
   8  12   0         71.55         62.36        17.20 o                         
  10  12   0       8230.84       8384.35       127.98 o                         
  12  12   0         21.12        165.11        35.16 o                         
  14  12   0       4686.79       4638.68       157.71 o                         
  16  12   0          2.25         36.73        51.39 o                         
   1  13   0       1006.92       1084.21        51.55 o                         
   3  13   0      11537.45      11573.53       133.20 o                         
   5  13   0       1934.94       1734.81        48.83 o                         
   7  13   0       2668.86       2661.46        63.56 o                         
   9  13   0       2718.71       2684.82        76.55 o                         
  11  13   0          6.22         -7.03        26.62 o                         
  13  13   0       8725.83       8282.41       199.10 o                         
  15  13   0       1729.00       1603.13        99.53 o                         
   0  14   0        976.65       1036.40        51.59 o                         
   2  14   0      23461.13      23368.48       238.24 o                         
   4  14   0       3082.73       3146.58        76.48 o                         
   6  14   0      13659.28      13384.82       186.22 o                         
   8  14   0        843.34        821.49        56.49 o                         
  10  14   0       4045.22       4108.25        98.27 o                         
  12  14   0       2099.99       2321.28       105.74 o                         
  14  14   0        652.57        715.15        71.91 o                         
   1  15   0       2530.51       2525.05        63.62 o                         
   3  15   0        191.47        192.36        21.94 o                         
   5  15   0       7779.19       7658.12       117.71 o                         
   7  15   0       1937.02       2057.56        70.10 o                         
   9  15   0       3283.55       3225.30       106.54 o                         
  11  15   0        205.03        192.04        69.11 o                         
  13  15   0         64.96         59.72        46.57 o                         
   0  16   0        686.59        710.79        55.40 o                         
   2  16   0       4897.83       5019.25        93.18 o                         
   4  16   0        725.05        764.91        40.56 o                         
   6  16   0        960.62       1065.37        48.40 o                         
   8  16   0       5872.03       6054.75       129.01 o                         
  10  16   0        108.55        125.31        35.03 o                         
  12  16   0       5403.93       5603.09       195.40 o                         
   1  17   0       1360.54       1435.91        69.14 o                         
   3  17   0       3517.30       3435.75        87.05 o                         
   5  17   0         74.59        103.99        24.83 o                         
   7  17   0       2468.34       2426.32        79.40 o                         
   9  17   0        188.51        147.95        35.60 o                         
  11  17   0       3030.44       3040.25       143.94 o                         
   0  18   0      23469.89      23840.07       467.59 o                         
   2  18   0        863.70        884.29        74.15 o                         
   4  18   0       7786.99       8063.22       148.66 o                         
   6  18   0        246.47        256.93        35.79 o                         
   8  18   0       1418.72       1408.82        72.10 o                         
  10  18   0       1005.93        972.26        74.92 o                         
   1  19   0        172.68        181.53        38.25 o                         
   3  19   0       4763.66       4502.38       128.59 o                         
   5  19   0       1083.52       1111.72        79.31 o                         
   7  19   0       6244.65       6067.93       158.22 o                         
   9  19   0        565.96        599.39        64.80 o                         
   0  20   0       2061.95       2108.49       133.75 o                         
   2  20   0        880.91        966.30        75.13 o                         
   4  20   0       1948.20       2012.06        93.24 o                         
   6  20   0       1745.89       1794.72        96.72 o                         
   8  20   0        646.61        574.74        81.55 o                         
   1  21   0       2210.67       2204.12       101.52 o                         
   3  21   0        193.01        121.71        41.03 o                         
   5  21   0       5441.68       5611.42       195.12 o                         
   0  22   0       2145.80       2127.89       201.11 o                         
   2  22   0       7110.75       7710.05       404.42 o                         
 -19   1   1       4635.86       4569.85       176.87 o                         
 -17   1   1       1929.96       1884.23       119.06 o                         
 -15   1   1       1201.19       1136.84        54.25 o                         
 -13   1   1        673.35        714.59        38.40 o                         
 -11   1   1       2244.49       2454.36        56.33 o                         
  -9   1   1       3373.71       3587.16        56.43 o                         
  -7   1   1       4403.61       4720.26        56.31 o                         
  -5   1   1        371.54        301.97        11.45 o                         
  -3   1   1        888.94       1031.82        15.91 o                         
  -1   1   1          7.76         74.50         5.49 o                         
   1   1   1       6898.79       7301.94        59.73 o                         
   3   1   1       2347.96       2925.85        32.53 o                         
   5   1   1      11243.32      12312.48       113.66 o                         
   7   1   1       6837.26       6652.91        68.07 o                         
   9   1   1       3488.59       3563.89        60.70 o                         
  11   1   1      12087.38      12326.79       144.21 o                         
  13   1   1       4414.26       4472.85        87.70 o                         
  15   1   1       4124.75       4056.40        99.51 o                         
  17   1   1       1612.41       1555.51        83.33 o                         
 -18   2   1       1837.60       2288.46       105.80 o                         
 -16   2   1       4692.74       4778.03       111.56 o                         
 -14   2   1       9698.72       9720.98       150.21 o                         
 -12   2   1       8391.43       8440.41       128.98 o                         
 -10   2   1       4959.57       5077.82        76.51 o                         
  -8   2   1       1894.74       1789.79        38.54 o                         
  -6   2   1        581.19        466.19        14.29 o                         
  -4   2   1        867.00        860.29        24.09 o                         
  -2   2   1        959.37       1305.62        17.83 o                         
   0   2   1        702.21        938.06        11.82 o                         
   2   2   1       3601.52       3646.36        39.53 o                         
   4   2   1       9462.72       9763.74        87.54 o                         
   6   2   1      13176.67      13505.36       120.94 o                         
   8   2   1       8432.02       8715.47        94.50 o                         
  10   2   1       3119.37       3195.00        58.11 o                         
  12   2   1        154.13        172.86        22.77 o                         
  14   2   1       2826.57       2539.41        79.13 o                         
  16   2   1       3526.28       3402.09       102.49 o                         
  18   2   1       3999.84       3995.36       177.80 o                         
 -19   3   1        283.50        186.98        51.39 o                         
 -17   3   1       4263.07       4369.01       140.13 o                         
 -15   3   1        136.88         88.87        27.38 o                         
 -13   3   1       5073.51       4972.13        93.79 o                         
 -11   3   1        138.41         78.62        16.40 o                         
  -9   3   1       1298.83       1281.87        38.66 o                         
  -7   3   1       3877.46       3718.16        45.08 o                         
  -5   3   1         14.41         52.98        12.55 o                         
  -3   3   1      10468.16      10150.10        88.20 o                         
  -1   3   1        589.85        684.26        17.88 o                         
   1   3   1      26744.92      26555.06       200.72 o                         
   3   3   1        404.17        600.14        14.81 o                         
   5   3   1      21762.00      21356.04       174.78 o                         
   7   3   1        297.24        358.14        19.86 o                         
   9   3   1      11796.38      11745.10       129.42 o                         
  11   3   1          0.34         17.66        15.78 o                         
  13   3   1       2842.26       2877.11        79.54 o                         
  15   3   1        261.68        255.49        35.10 o                         
  17   3   1        414.28        364.23        48.62 o                         
 -18   4   1       2154.91       1998.82        96.99 o                         
 -16   4   1        390.90        486.62        44.58 o                         
 -14   4   1       3474.34       3481.29        83.53 o                         
 -12   4   1         32.24        123.89        23.80 o                         
 -10   4   1         77.25         88.19        15.52 o                         
  -8   4   1      11161.72      11287.68       115.81 o                         
  -6   4   1       9704.81       9834.45        93.30 o                         
  -4   4   1      14803.69      14637.88       121.55 o                         
  -2   4   1       4070.40       4144.67        44.64 o                         
   0   4   1      34252.61      35404.07       326.44 o                         
   2   4   1        136.28        168.04         9.18 o                         
   4   4   1         57.21         65.33         7.86 o                         
   6   4   1      31802.82      32519.00       265.96 o                         
   8   4   1       2551.92       2825.32        43.27 o                         
  10   4   1      13505.21      13619.26       159.51 o                         
  12   4   1         69.08         89.09        19.83 o                         
  14   4   1       1204.55       1220.20        57.95 o                         
  16   4   1        943.28        881.15        56.89 o                         
  18   4   1          4.70         -4.75        49.95 o                         
 -19   5   1       1961.35       1677.73       102.83 o                         
 -17   5   1       3741.85       4003.73       126.62 o                         
 -15   5   1         74.42         90.21        25.84 o                         
 -13   5   1        695.99        697.16        40.04 o                         
 -11   5   1       5733.65       5709.54        91.53 o                         
  -9   5   1       5200.46       5634.96        77.50 o                         
  -7   5   1       6782.92       6962.30        72.04 o                         
  -5   5   1       3264.67       3586.30        42.34 o                         
  -3   5   1        118.46         82.34         6.82 o                         
  -1   5   1       5843.06       6019.07        59.55 o                         
   1   5   1        918.19       1215.07        20.20 o                         
   3   5   1      24402.15      25289.64       207.26 o                         
   5   5   1       1870.85       2238.16        32.86 o                         
   7   5   1       3768.19       3849.73        50.21 o                         
   9   5   1       9359.79       9278.72       108.27 o                         
  11   5   1       2582.26       2595.58        63.85 o                         
  13   5   1       7607.69       7437.27       127.52 o                         
  15   5   1       2189.17       2078.41        79.39 o                         
  17   5   1       2235.54       2298.39       102.78 o                         
 -18   6   1         41.72         25.44        39.25 o                         
 -16   6   1       1152.06       1133.70        66.55 o                         
 -14   6   1       2169.87       2153.42        72.76 o                         
 -12   6   1       4468.26       4629.25        90.27 o                         
 -10   6   1       8404.75       8210.86       109.72 o                         
  -8   6   1       1831.11       1869.73        36.46 o                         
  -6   6   1       7639.36       7289.31        77.74 o                         
  -4   6   1        577.37        478.57        14.73 o                         
  -2   6   1       5359.71       5090.09        54.57 o                         
   0   6   1          1.44         19.88         8.80 o                         
   2   6   1       2834.23       2837.28        39.78 o                         
   4   6   1        196.53        218.76        12.97 o                         
   6   6   1         22.06         37.54         9.85 o                         
   8   6   1         86.58        112.10        14.96 o                         
  10   6   1        199.51        188.99        21.02 o                         
  12   6   1        658.11        698.32        38.61 o                         
  14   6   1        849.40        953.88        53.79 o                         
  16   6   1       2467.38       2416.60        89.35 o                         
 -17   7   1        549.12        541.90        52.71 o                         
 -15   7   1      10965.54      11122.50       194.61 o                         
 -13   7   1        199.46        144.61        27.43 o                         
 -11   7   1      24920.32      24699.80       304.73 o                         
  -9   7   1        385.04        368.44        20.67 o                         
  -7   7   1      16990.45      16921.86       163.05 o                         
  -5   7   1      10256.67      10071.54       105.19 o                         
  -3   7   1       4914.80       4828.97        57.23 o                         
  -1   7   1      60970.93      59235.09       571.75 o                         
   1   7   1       5591.84       5685.90        66.13 o                         
   3   7   1      90576.07      90823.88       717.48 o                         
   5   7   1       3430.84       3536.12        50.34 o                         
   7   7   1      31459.57      31529.76       270.56 o                         
   9   7   1       1000.16       1006.84        35.18 o                         
  11   7   1       1967.80       2037.87        60.28 o                         
  13   7   1       2965.41       3029.65        85.36 o                         
  15   7   1        692.16        763.84        52.34 o                         
  17   7   1       1962.35       1962.19       134.38 o                         
 -18   8   1        514.05        597.99       111.51 o                         
 -16   8   1       2926.40       2839.64       103.13 o                         
 -14   8   1        988.29        976.34        54.80 o                         
 -12   8   1       1040.49        993.20        51.85 o                         
 -10   8   1        105.99        141.42        19.78 o                         
  -8   8   1       7829.48       7708.50        89.39 o                         
  -6   8   1      15168.12      15554.49       160.96 o                         
  -4   8   1      22003.17      22143.46       208.63 o                         
  -2   8   1      31078.60      31883.16       296.64 o                         
   0   8   1      18983.77      18943.06       191.51 o                         
   2   8   1      12491.36      12721.72       122.52 o                         
   4   8   1      10833.63      11084.58       109.73 o                         
   6   8   1       2642.92       2808.75        44.88 o                         
   8   8   1      19478.00      19675.03       196.11 o                         
  10   8   1       1875.35       1942.01        54.03 o                         
  12   8   1       8837.36       8644.77       147.49 o                         
  14   8   1         95.72        121.74        31.44 o                         
  16   8   1        304.72        266.44        48.49 o                         
 -17   9   1         97.09         45.13        42.29 o                         
 -15   9   1        585.03        643.20        53.40 o                         
 -13   9   1        856.22        801.85        49.63 o                         
 -11   9   1          0.69          8.59        18.49 o                         
  -9   9   1       2117.27       2204.42        50.00 o                         
  -7   9   1       1107.44       1162.17        33.73 o                         
  -5   9   1      11185.96      10757.00       118.92 o                         
  -3   9   1        936.46        927.21        25.90 o                         
  -1   9   1         19.22         39.31        11.85 o                         
   1   9   1       6955.18       6914.98        82.78 o                         
   3   9   1       1157.07       1068.30        27.57 o                         
   5   9   1       7935.95       7959.12        87.81 o                         
   7   9   1        804.86        766.79        27.93 o                         
   9   9   1       1139.21       1230.61        42.89 o                         
  11   9   1       2578.56       2614.74        71.45 o                         
  13   9   1        425.89        455.25        41.71 o                         
  15   9   1       2128.77       2168.11        93.74 o                         
 -16  10   1        122.24        150.66        42.83 o                         
 -14  10   1       1419.30       1490.56        75.87 o                         
 -12  10   1       1878.44       1961.25        75.73 o                         
 -10  10   1        392.81        383.28        29.70 o                         
  -8  10   1      14912.65      14532.50       152.21 o                         
  -6  10   1        991.26       1035.61        31.79 o                         
  -4  10   1      30332.87      30889.46       295.49 o                         
  -2  10   1        399.33        480.77        22.11 o                         
   0  10   1      17190.80      17218.52       171.48 o                         
   2  10   1         80.17         89.72        11.83 o                         
   4  10   1       3759.91       3709.67        53.59 o                         
   6  10   1      11990.31      12204.79       126.11 o                         
   8  10   1       1551.50       1598.61        43.72 o                         
  10  10   1       8862.25       9064.24       133.09 o                         
  12  10   1         20.60         22.96        23.98 o                         
  14  10   1       3637.95       4027.52       137.27 o                         
  16  10   1        144.94        184.34        81.54 o                         
 -17  11   1       2777.59       3155.54       174.70 o                         
 -15  11   1        416.63        454.94        50.32 o                         
 -13  11   1      18121.38      18082.08       292.98 o                         
 -11  11   1        441.45        429.47        36.45 o                         
  -9  11   1      35541.17      35187.69       344.96 o                         
  -7  11   1        711.00        661.57        28.19 o                         
  -5  11   1      16299.64      16658.92       186.11 o                         
  -3  11   1      18913.25      18838.32       193.79 o                         
  -1  11   1         28.88         32.24        11.63 o                         
   1  11   1      59987.28      60006.21       537.08 o                         
   3  11   1       7659.58       8119.97        92.09 o                         
   5  11   1      48506.06      49361.59       441.28 o                         
   7  11   1       2520.99       2561.56        56.24 o                         
   9  11   1       9654.92       9766.91       131.24 o                         
  11  11   1       2436.42       2560.91        76.17 o                         
  13  11   1        170.56        210.83        37.69 o                         
  15  11   1       3544.12       3781.39       152.86 o                         
 -16  12   1        576.55        501.19        65.65 o                         
 -14  12   1        124.00        178.33        40.87 o                         
 -12  12   1       1884.87       2006.13        75.24 o                         
 -10  12   1       2017.70       2116.12        60.43 o                         
  -8  12   1        300.62        303.68        25.36 o                         
  -6  12   1      20565.36      20709.50       221.94 o                         
  -4  12   1       2530.26       2672.87        53.57 o                         
  -2  12   1      16571.21      17040.28       180.38 o                         
   0  12   1       3739.81       3901.72        59.06 o                         
   2  12   1       4453.94       4519.46        77.42 o                         
   4  12   1         13.12         22.39        13.28 o                         
   6  12   1        658.41        646.10        32.39 o                         
   8  12   1        960.53       1069.38        43.57 o                         
  10  12   1       3283.53       3347.67        96.92 o                         
  12  12   1       3431.06       3511.78       104.55 o                         
  14  12   1       1267.11       1217.31        89.49 o                         
 -15  13   1          9.74         33.59        43.64 o                         
 -13  13   1         83.74         26.24        38.36 o                         
 -11  13   1         88.57        112.65        31.80 o                         
  -9  13   1       1750.52       1946.15        58.78 o                         
  -7  13   1         95.20         87.32        18.01 o                         
  -5  13   1        234.98        258.64        23.93 o                         
  -3  13   1         88.36         63.32        15.75 o                         
  -1  13   1       1507.74       1553.25        45.74 o                         
   1  13   1       4899.57       4876.79        71.67 o                         
   3  13   1        588.19        592.38        30.64 o                         
   5  13   1       1547.41       1453.71        47.77 o                         
   7  13   1       2170.64       2218.54        60.82 o                         
   9  13   1        157.19        183.52        28.70 o                         
  11  13   1       2009.24       2015.48        79.50 o                         
  13  13   1          9.67          6.60        41.63 o                         
 -14  14   1         80.96         91.83        45.48 o                         
 -12  14   1       2704.65       2746.13       117.56 o                         
 -10  14   1       3953.38       4015.13       101.45 o                         
  -8  14   1        918.81        973.72        45.54 o                         
  -6  14   1      17889.45      17684.28       202.33 o                         
  -4  14   1       1835.24       1915.43        54.27 o                         
  -2  14   1      38614.62      38446.67       395.90 o                         
   0  14   1         92.75         86.85        17.51 o                         
   2  14   1      13404.47      13120.95       154.61 o                         
   4  14   1       6632.82       6728.22       108.24 o                         
   6  14   1        267.44        271.52        26.34 o                         
   8  14   1      20705.32      20947.84       266.23 o                         
  10  14   1         62.22         98.88        29.78 o                         
  12  14   1       8387.38       8285.27       220.50 o                         
  14  14   1        367.61        456.50        87.31 o                         
 -13  15   1         19.70         46.83        45.87 o                         
 -11  15   1       8169.74       8037.89       203.29 o                         
  -9  15   1         75.51         37.36        25.82 o                         
  -7  15   1      11481.41      11420.94       149.26 o                         
  -5  15   1        813.86        703.61        34.82 o                         
  -3  15   1       1631.95       1564.36        52.56 o                         
  -1  15   1      10869.64      10597.23       144.90 o                         
   1  15   1       3985.24       4260.85        87.16 o                         
   3  15   1      14896.25      14746.53       178.90 o                         
   5  15   1       3336.99       3536.99        83.73 o                         
   7  15   1       5610.46       5466.53       106.13 o                         
   9  15   1       1594.92       1822.73        79.35 o                         
  11  15   1       1203.39       1251.38        82.98 o                         
  13  15   1        146.02         83.82        68.39 o                         
 -12  16   1       6074.82       6450.41       188.05 o                         
 -10  16   1        711.16        852.81        58.39 o                         
  -8  16   1       7241.36       7437.49       122.93 o                         
  -6  16   1        516.27        631.78        37.03 o                         
  -4  16   1       8132.72       8482.66       123.41 o                         
  -2  16   1        496.93        580.80        36.11 o                         
   0  16   1       5420.52       5611.02       102.33 o                         
   2  16   1        656.42        663.80        41.31 o                         
   4  16   1       1317.42       1368.75        54.54 o                         
   6  16   1        121.53        147.47        29.21 o                         
   8  16   1       1701.01       1998.45        82.20 o                         
  10  16   1        415.92        505.55        63.31 o                         
  12  16   1         67.86         73.07        64.87 o                         
 -13  17   1        199.72         68.50        72.88 o                         
 -11  17   1        431.25        386.97        61.53 o                         
  -9  17   1       5721.20       5465.09       120.54 o                         
  -7  17   1        904.91        936.86        48.90 o                         
  -5  17   1        604.58        633.18        41.66 o                         
  -3  17   1         33.67         48.76        22.11 o                         
  -1  17   1        194.26        130.91        25.48 o                         
   1  17   1       1476.73       1453.37        60.78 o                         
   3  17   1       1731.27       1890.49        68.18 o                         
   5  17   1        782.44        758.83        45.85 o                         
   7  17   1          3.62         -5.39        27.59 o                         
   9  17   1         59.88         26.43        37.37 o                         
  11  17   1        789.09        799.49       118.99 o                         
 -10  18   1       1408.80       1393.82        79.67 o                         
  -8  18   1       2233.26       2219.68        91.50 o                         
  -6  18   1         97.99        123.32        30.81 o                         
  -4  18   1      14185.36      13705.57       199.93 o                         
  -2  18   1         11.93         23.80        25.55 o                         
   0  18   1       6564.02       6340.65       124.16 o                         
   2  18   1       2388.58       2410.60        83.00 o                         
   4  18   1       6400.29       6316.84       128.08 o                         
   6  18   1       6526.55       6321.39       136.66 o                         
   8  18   1        284.64        292.94        45.43 o                         
  10  18   1       8636.93       8034.64       311.82 o                         
  -9  19   1        564.86        548.82        62.21 o                         
  -7  19   1        110.59         58.31        33.65 o                         
  -5  19   1        146.71        246.06        43.08 o                         
  -3  19   1        429.16        379.62        43.71 o                         
  -1  19   1        423.15        453.22        46.40 o                         
   1  19   1         73.11         34.91        31.47 o                         
   3  19   1       1649.65       1767.37        82.75 o                         
   5  19   1         25.74         94.08        34.48 o                         
   7  19   1       3043.47       3117.52       119.62 o                         
   9  19   1        212.75        123.56        55.60 o                         
  -8  20   1         23.28         54.25        43.87 o                         
  -6  20   1       2865.85       3136.23       124.29 o                         
  -4  20   1       1928.14       2127.79       112.01 o                         
  -2  20   1        294.50        344.53        46.99 o                         
   0  20   1       1576.94       1773.66        87.69 o                         
   2  20   1       1232.22       1416.44        80.47 o                         
   4  20   1          6.82         38.27        40.67 o                         
   6  20   1       2244.10       2317.63       124.34 o                         
  -7  21   1       4310.56       4230.77       295.49 o                         
  -5  21   1         44.00        -14.18        38.39 o                         
  -3  21   1       2327.36       2268.69       101.56 o                         
  -1  21   1        622.14        528.90        65.59 o                         
   1  21   1         53.82         27.15        37.82 o                         
   3  21   1       1827.66       1595.62       118.46 o                         
   5  21   1        988.86       1139.13        97.23 o                         
  -2  22   1        769.55        838.74        91.18 o                         
   0  22   1       1649.26       1698.94       124.23 o                         
   2  22   1        320.14        212.88        73.20 o                         
 -20   0   2       2306.29       2350.92       162.44 o                         
 -18   0   2      11844.17      11818.08       302.58 o                         
 -16   0   2       7747.59       7400.31       210.36 o                         
 -14   0   2       5561.87       5331.70       141.59 o                         
 -12   0   2      27414.28      27213.14       477.96 o                         
 -10   0   2       3724.27       3329.02        82.71 o                         
  -8   0   2     132225.67     133132.23      1694.64 o                         
  -6   0   2      13970.78      15578.57       257.57 o                         
  -4   0   2      87562.01      88196.60      1672.11 o                         
  -2   0   2       7897.15       7171.10       164.43 o                         
   0   0   2      34728.80      33749.04       392.49 o                         
   2   0   2      37407.30      34722.79       393.64 o                         
   4   0   2       8360.26       9419.15       126.07 o                         
   6   0   2      96579.23      94806.27      1063.75 o                         
   8   0   2          5.68         76.55        18.24 o                         
  10   0   2      42708.08      41615.43       552.92 o                         
  12   0   2        962.87        961.16        60.45 o                         
  14   0   2      10330.22      10439.95       258.75 o                         
  16   0   2       9459.64       9678.28       253.82 o                         
 -19   1   2        221.96        207.67        42.25 o                         
 -17   1   2       4319.78       4379.85       118.71 o                         
 -15   1   2       1801.02       1826.29        69.70 o                         
 -13   1   2      20361.14      19374.11       256.05 o                         
 -11   1   2       6046.75       5699.40        91.26 o                         
  -9   1   2      19003.92      18935.75       177.43 o                         
  -7   1   2      45131.59      42690.64       417.34 o                         
  -5   1   2      41482.23      41712.97       461.53 o                         
  -3   1   2     190777.69     194683.50      3011.41 o                         
  -1   1   2        396.60        945.99        17.65 o                         
   1   1   2     195832.83     192383.50      1569.31 o                         
   3   1   2      21679.21      21201.30       177.15 o                         
   5   1   2      65292.14      63252.21       517.52 o                         
   7   1   2      11315.81      11156.08       110.38 o                         
   9   1   2       8557.30       8325.14       136.31 o                         
  11   1   2      17226.95      17098.23       191.32 o                         
  13   1   2       1547.89       1595.71        61.90 o                         
  15   1   2       6187.16       6008.90       131.71 o                         
  17   1   2         66.28         89.40        44.31 o                         
 -20   2   2         12.38         14.08        40.57 o                         
 -18   2   2       1783.40       1734.49        84.04 o                         
 -16   2   2         50.89         67.12        28.46 o                         
 -14   2   2       8999.84       8758.83       141.96 o                         
 -12   2   2       2160.06       2179.27        59.39 o                         
 -10   2   2       3396.82       3379.40        56.43 o                         
  -8   2   2      26418.66      26710.45       247.04 o                         
  -6   2   2       8644.74       8662.65        87.69 o                         
  -4   2   2      15282.30      14896.18       159.44 o                         
  -2   2   2      19417.97      19783.61       203.00 o                         
   0   2   2      20244.06      20432.22       179.27 o                         
   2   2   2       4751.01       4257.96        45.37 o                         
   4   2   2      12323.55      12186.71       113.23 o                         
   6   2   2      15095.92      15195.80       139.89 o                         
   8   2   2        645.35        669.85        24.28 o                         
  10   2   2       5560.49       5405.19        82.81 o                         
  12   2   2       4356.32       4536.28        84.89 o                         
  14   2   2          5.37         -7.55        27.24 o                         
  16   2   2       2343.66       2393.12        94.35 o                         
 -19   3   2       3412.82       3634.12       133.16 o                         
 -17   3   2       6249.89       6345.05       141.53 o                         
 -15   3   2      17970.88      18074.01       264.66 o                         
 -13   3   2        441.11        468.88        32.26 o                         
 -11   3   2      72750.55      70684.23       775.31 o                         
  -9   3   2      23464.26      22130.54       210.98 o                         
  -7   3   2      46027.12      44417.65       409.25 o                         
  -5   3   2     167250.59     168179.59      1422.16 o                         
  -3   3   2      39980.37      39446.06       358.82 o                         
  -1   3   2     306912.41     321699.09      3924.13 o                         
   1   3   2      55538.31      55032.52       453.83 o                         
   3   3   2     202007.30     203326.25      1511.78 o                         
   5   3   2      16461.82      15488.72       139.84 o                         
   7   3   2      57015.75      55559.50       444.70 o                         
   9   3   2      52506.16      51021.59       467.51 o                         
  11   3   2        927.40       1021.48        45.40 o                         
  13   3   2      23677.48      23406.88       289.39 o                         
  15   3   2       2294.93       2504.20       100.11 o                         
  17   3   2       5191.71       5505.99       184.27 o                         
 -18   4   2       1859.48       1912.08        91.76 o                         
 -16   4   2       3842.11       3636.77       118.01 o                         
 -14   4   2      13005.57      12846.12       199.87 o                         
 -12   4   2       1596.43       1556.18        66.43 o                         
 -10   4   2      35738.93      35649.14       364.31 o                         
  -8   4   2       8097.76       8289.47        90.83 o                         
  -6   4   2      86800.05      88698.32       724.60 o                         
  -4   4   2       1861.84       1892.02        27.04 o                         
  -2   4   2       4169.59       3324.98        39.97 o                         
   0   4   2        368.15        196.77        18.24 o                         
   2   4   2       2450.23       2300.17        30.95 o                         
   4   4   2      53559.75      53530.95       413.87 o                         
   6   4   2       6997.45       7251.59        78.57 o                         
   8   4   2      36096.44      35948.80       307.48 o                         
  10   4   2         92.94        130.64        20.24 o                         
  12   4   2      16040.42      16091.04       195.84 o                         
  14   4   2       3007.55       2986.96        96.76 o                         
  16   4   2       2215.94       2316.03        97.47 o                         
 -19   5   2       2317.54       2676.61       133.69 o                         
 -17   5   2        149.51        184.95        46.21 o                         
 -15   5   2        965.60        978.48        56.51 o                         
 -13   5   2       1611.78       1686.55        59.85 o                         
 -11   5   2       1322.15       1231.68        44.50 o                         
  -9   5   2      31638.14      30633.83       298.15 o                         
  -7   5   2          0.64         22.45         7.61 o                         
  -5   5   2      25605.93      24853.86       224.13 o                         
  -3   5   2        758.09        728.72        17.09 o                         
  -1   5   2      65924.83      65749.80       783.79 o                         
   1   5   2       1039.04       1051.50        22.22 o                         
   3   5   2      16816.64      16072.87       145.71 o                         
   5   5   2        204.94        232.51        14.58 o                         
   7   5   2      18508.82      18229.84       168.23 o                         
   9   5   2       1827.94       1755.11        49.07 o                         
  11   5   2       2077.73       2084.33        60.35 o                         
  13   5   2        568.50        591.17        41.83 o                         
  15   5   2        522.71        617.81        58.62 o                         
  17   5   2       1751.03       1766.02       147.37 o                         
 -18   6   2       2398.54       2274.02       117.98 o                         
 -16   6   2       6050.39       5699.54       140.77 o                         
 -14   6   2       2422.68       2505.57        93.80 o                         
 -12   6   2       4392.96       4321.98        86.70 o                         
 -10   6   2       3642.61       3520.19        62.15 o                         
  -8   6   2         29.72         93.36        13.40 o                         
  -6   6   2      21156.19      22051.69       203.47 o                         
  -4   6   2        951.19       1206.03        28.09 o                         
  -2   6   2      23150.24      23724.27       220.05 o                         
   0   6   2       7112.03       7160.69        83.28 o                         
   2   6   2         39.95         98.13        17.14 o                         
   4   6   2      12179.64      12511.61       121.22 o                         
   6   6   2          6.76        100.93        13.11 o                         
   8   6   2       7032.79       7127.99        86.41 o                         
  10   6   2        244.09        251.71        24.66 o                         
  12   6   2        179.25        217.61        29.42 o                         
  14   6   2       4071.84       4199.78       121.37 o                         
  16   6   2       1977.55       2001.72        93.53 o                         
 -19   7   2       3323.56       3563.05       148.32 o                         
 -17   7   2       8320.06       8575.06       187.35 o                         
 -15   7   2       2995.71       3069.18       102.72 o                         
 -13   7   2      26709.59      26247.53       394.13 o                         
 -11   7   2       7975.39       7760.79       131.76 o                         
  -9   7   2      43531.54      43940.20       420.56 o                         
  -7   7   2      38955.96      38344.86       364.80 o                         
  -5   7   2      53645.07      52629.67       464.12 o                         
  -3   7   2     178841.84     179638.55      2566.73 o                         
  -1   7   2      20386.77      18966.17       201.73 o                         
   1   7   2     186232.91     185393.20      2038.46 o                         
   3   7   2      41459.56      39757.10       327.57 o                         
   5   7   2      65685.17      64671.70       512.77 o                         
   7   7   2      41067.22      40759.64       353.28 o                         
   9   7   2       9275.82       8984.11       112.08 o                         
  11   7   2      25451.83      25024.56       288.79 o                         
  13   7   2       2869.99       2802.22        85.88 o                         
  15   7   2      10317.72      10870.52       237.07 o                         
 -18   8   2          2.60          9.58        38.71 o                         
 -16   8   2       5119.28       5474.00       137.25 o                         
 -14   8   2       3685.43       3725.60       106.61 o                         
 -12   8   2       4675.67       4846.43       101.29 o                         
 -10   8   2         52.75         73.64        17.09 o                         
  -8   8   2       2379.89       2462.54        46.56 o                         
  -6   8   2       3339.65       3445.55        54.94 o                         
  -4   8   2        531.75        584.43        19.46 o                         
  -2   8   2        869.44        911.12        25.08 o                         
   0   8   2        117.63        192.55        16.34 o                         
   2   8   2       2391.22       2402.90        35.26 o                         
   4   8   2       9339.26       9324.83        95.49 o                         
   6   8   2       1668.82       1689.34        37.62 o                         
   8   8   2          5.00         40.93        24.28 o                         
  10   8   2       2115.15       2195.97        61.36 o                         
  12   8   2       1974.72       1913.22        68.81 o                         
  14   8   2       3376.25       3431.21       130.64 o                         
  16   8   2        106.38         52.81        62.36 o                         
 -17   9   2        479.21        553.46        60.92 o                         
 -15   9   2       1847.47       1902.35        83.57 o                         
 -13   9   2        530.55        508.43        45.49 o                         
 -11   9   2      17518.65      17572.19       252.95 o                         
  -9   9   2       4615.99       4630.90        73.85 o                         
  -7   9   2      12755.48      12699.75       146.39 o                         
  -5   9   2       4847.85       4873.53        60.95 o                         
  -3   9   2       5429.35       5269.09        67.10 o                         
  -1   9   2        154.85        182.33        22.39 o                         
   1   9   2       4379.10       4222.15        59.37 o                         
   3   9   2       5163.39       5362.08        63.13 o                         
   5   9   2       3564.09       3508.71        52.78 o                         
   7   9   2        498.39        528.76        25.19 o                         
   9   9   2      10125.07      10436.49       127.01 o                         
  11   9   2       1110.39       1148.89        49.90 o                         
  13   9   2       4785.60       5099.96       173.89 o                         
  15   9   2         61.66        106.46        49.25 o                         
 -18  10   2       1451.62       1156.38        91.98 o                         
 -16  10   2       5639.12       5834.40       138.32 o                         
 -14  10   2       4250.49       4200.42       116.10 o                         
 -12  10   2        840.36        871.29        50.85 o                         
 -10  10   2        188.13        227.96        22.28 o                         
  -8  10   2       3313.89       3157.42        56.96 o                         
  -6  10   2        176.69        266.48        18.29 o                         
  -4  10   2       6274.24       6517.28        80.51 o                         
  -2  10   2         15.25         12.66        10.10 o                         
   0  10   2        720.22        789.83        28.99 o                         
   2  10   2       5100.90       5280.06        79.00 o                         
   4  10   2         44.72         93.18        14.36 o                         
   6  10   2       3477.03       3416.83        58.82 o                         
   8  10   2        687.78        741.82        36.23 o                         
  10  10   2          2.06          3.20        19.02 o                         
  12  10   2       2060.47       1972.36        79.36 o                         
  14  10   2       5061.10       5047.41       185.84 o                         
 -17  11   2       1863.92       2085.70       123.69 o                         
 -15  11   2       3805.09       3840.09       123.80 o                         
 -13  11   2       3997.64       4104.05       106.83 o                         
 -11  11   2       6928.55       6819.14       115.66 o                         
  -9  11   2      12869.28      12484.63       153.74 o                         
  -7  11   2      16173.64      16440.04       194.30 o                         
  -5  11   2      26022.61      25741.47       269.73 o                         
  -3  11   2      24714.47      24026.51       245.98 o                         
  -1  11   2      36196.71      35391.76       329.54 o                         
   1  11   2      31820.34      31126.67       313.50 o                         
   3  11   2      28305.32      28099.58       280.93 o                         
   5  11   2      18219.79      18226.99       197.99 o                         
   7  11   2      10206.47      10234.39       126.98 o                         
   9  11   2      11689.16      11608.44       157.37 o                         
  11  11   2       4643.38       4792.66       115.61 o                         
  13  11   2       2468.65       2476.58       112.91 o                         
  15  11   2       1494.86       1645.00       152.03 o                         
 -16  12   2       5139.05       5199.34       165.41 o                         
 -14  12   2       1435.96       1366.32        73.95 o                         
 -12  12   2       3014.56       2764.85        96.45 o                         
 -10  12   2       1236.33       1177.73        49.84 o                         
  -8  12   2        484.12        482.66        29.20 o                         
  -6  12   2       7290.94       7270.35       104.31 o                         
  -4  12   2        167.28        203.97        18.59 o                         
  -2  12   2       6537.53       6621.19        93.20 o                         
   0  12   2       4391.62       4421.73        66.39 o                         
   2  12   2        409.88        422.52        24.79 o                         
   4  12   2       3941.12       3942.92        72.87 o                         
   6  12   2         20.23         46.71        17.89 o                         
   8  12   2       3311.15       3243.86        79.28 o                         
  10  12   2       1445.08       1437.40        67.60 o                         
  12  12   2        253.85        162.52        44.89 o                         
  14  12   2       3239.83       3032.97       161.01 o                         
 -15  13   2         75.33         69.75        42.75 o                         
 -13  13   2       3974.16       4233.52       125.71 o                         
 -11  13   2        367.62        309.58        37.31 o                         
  -9  13   2      15113.70      15050.11       188.70 o                         
  -7  13   2        206.62        145.05        19.87 o                         
  -5  13   2       4247.10       4389.64        76.59 o                         
  -3  13   2       3111.34       3268.94        57.74 o                         
  -1  13   2       1254.21       1314.44        42.26 o                         
   1  13   2       5641.60       5789.13        87.14 o                         
   3  13   2       1611.63       1586.84        53.43 o                         
   5  13   2         34.56         59.32        32.31 o                         
   7  13   2      11792.57      12014.25       161.85 o                         
   9  13   2        310.56        156.71        35.34 o                         
  11  13   2       5221.58       4901.24       138.39 o                         
  13  13   2        208.30        101.44        67.30 o                         
 -14  14   2       1324.75       1347.44       109.35 o                         
 -12  14   2        813.73        839.36        63.12 o                         
 -10  14   2        651.70        692.05        41.72 o                         
  -8  14   2       2991.48       2829.22        71.57 o                         
  -6  14   2         45.00         44.25        18.10 o                         
  -4  14   2        340.42        347.08        26.28 o                         
  -2  14   2       3179.03       3117.78        62.35 o                         
   0  14   2       2351.61       2341.73        64.81 o                         
   2  14   2         93.82         70.39        19.66 o                         
   4  14   2        580.28        618.24        37.88 o                         
   6  14   2       2658.79       2659.05        72.62 o                         
   8  14   2        613.03        692.77        48.57 o                         
  10  14   2       1651.72       1720.22        88.02 o                         
  12  14   2       1653.16       1850.92       112.46 o                         
 -15  15   2       2232.41       2224.84       144.83 o                         
 -13  15   2        128.37         68.01        43.03 o                         
 -11  15   2       8426.03       8419.40       168.74 o                         
  -9  15   2        744.68        795.81        45.70 o                         
  -7  15   2       2125.86       2168.28        62.77 o                         
  -5  15   2      13587.46      13672.91       182.28 o                         
  -3  15   2        910.57        945.43        43.02 o                         
  -1  15   2      21250.34      21440.38       259.03 o                         
   1  15   2        371.69        386.04        30.85 o                         
   3  15   2      15995.61      16059.92       207.74 o                         
   5  15   2       1419.89       1475.69        58.36 o                         
   7  15   2       3659.67       3789.98       102.85 o                         
   9  15   2       4740.81       5038.80       129.05 o                         
  11  15   2        305.14        333.43        54.02 o                         
 -14  16   2       3375.55       3475.53       232.29 o                         
 -12  16   2        436.07        420.59        66.18 o                         
 -10  16   2        115.80        144.62        37.62 o                         
  -8  16   2       5594.22       5377.15       104.55 o                         
  -6  16   2        150.57        151.43        23.77 o                         
  -4  16   2       7393.50       7335.69       120.60 o                         
  -2  16   2        368.82        429.44        33.13 o                         
   0  16   2        523.39        539.58        35.18 o                         
   2  16   2       3671.50       3740.24        89.91 o                         
   4  16   2         60.51         95.19        26.35 o                         
   6  16   2       7356.38       7175.40       131.93 o                         
   8  16   2         98.80        153.91        39.36 o                         
  10  16   2        594.50        602.61        64.98 o                         
 -13  17   2        282.57        426.94        77.40 o                         
 -11  17   2       2305.94       2363.25       106.41 o                         
  -9  17   2         12.00         51.01        32.08 o                         
  -7  17   2       4622.68       4734.84        97.18 o                         
  -5  17   2        384.52        437.63        32.90 o                         
  -3  17   2       5320.00       5209.65       102.38 o                         
  -1  17   2        215.19        205.66        29.94 o                         
   1  17   2       3745.41       3888.72        94.83 o                         
   3  17   2        484.04        510.43        39.94 o                         
   5  17   2       5932.85       5635.40       126.00 o                         
   7  17   2          4.25         70.43        36.06 o                         
   9  17   2       2718.18       2445.95       110.77 o                         
 -12  18   2        536.61        550.74        93.20 o                         
 -10  18   2       4423.29       4804.10       179.23 o                         
  -8  18   2       1714.35       1780.08        79.67 o                         
  -6  18   2      10714.58      10575.50       167.02 o                         
  -4  18   2         85.72         88.71        26.58 o                         
  -2  18   2       3779.33       3737.11        95.90 o                         
   0  18   2       2553.60       2550.02        88.80 o                         
   2  18   2        124.18        110.13        32.33 o                         
   4  18   2       9865.55      10011.63       190.14 o                         
   6  18   2       1320.15       1373.80        78.83 o                         
   8  18   2       6698.38       7138.19       213.69 o                         
  -9  19   2       2358.70       2411.47       126.07 o                         
  -7  19   2       1972.27       2269.75        92.72 o                         
  -5  19   2         46.44         81.17        32.63 o                         
  -3  19   2      11437.96      11840.85       193.99 o                         
  -1  19   2       2151.83       2110.30        83.60 o                         
   1  19   2      16606.59      16815.47       301.24 o                         
   3  19   2        107.45         57.53        37.49 o                         
   5  19   2       2401.86       2692.83       106.95 o                         
   7  19   2       1371.42       1391.88        94.83 o                         
  -8  20   2        252.25        350.34        61.48 o                         
  -6  20   2       1271.25       1346.44        95.48 o                         
  -4  20   2        100.02         59.15        35.10 o                         
  -2  20   2        863.57        903.80        65.62 o                         
   0  20   2        582.30        547.88        63.23 o                         
   2  20   2         10.09        -17.26        35.77 o                         
   4  20   2       1174.88       1051.03        75.36 o                         
   6  20   2         25.44         22.01        43.06 o                         
  -7  21   2          2.64        -59.52        59.52 o                         
  -5  21   2       3250.22       3295.22       186.40 o                         
  -3  21   2        766.09        715.16        70.93 o                         
  -1  21   2       5634.67       5659.47       191.33 o                         
   1  21   2        367.36        262.52        59.09 o                         
   3  21   2       4169.40       4213.09       227.60 o                         
  -2  22   2        297.81        245.96        67.23 o                         
   0  22   2       1109.09       1221.38       107.60 o                         
 -19   1   3       1133.49       1040.42        67.41 o                         
 -17   1   3       2646.60       2511.00        90.74 o                         
 -15   1   3       6262.06       6247.55       126.37 o                         
 -13   1   3      12872.53      12627.70       189.16 o                         
 -11   1   3       5361.56       5458.72        88.71 o                         
  -9   1   3       9843.39       9801.66       106.46 o                         
  -7   1   3       1235.52       1433.09        27.05 o                         
  -5   1   3        551.32        794.04        19.56 o                         
  -3   1   3      44670.39      48974.86       540.36 o                         
  -1   1   3       3105.88       3655.00        44.73 o                         
   1   1   3         70.40        117.80        10.51 o                         
   3   1   3       1568.81       1610.21        27.07 o                         
   5   1   3       1116.38       1303.10        35.20 o                         
   7   1   3       2342.11       2566.31        45.33 o                         
   9   1   3       5158.24       5204.01        91.12 o                         
  11   1   3        827.26        885.09        45.47 o                         
  13   1   3          3.37        -22.90        24.47 o                         
  15   1   3        509.54        496.92        49.88 o                         
 -20   2   3       7241.45       6919.13       200.72 o                         
 -18   2   3       5194.36       5383.42       138.37 o                         
 -16   2   3       2749.87       2714.65        90.15 o                         
 -14   2   3        590.01        633.91        41.81 o                         
 -12   2   3         26.51         36.05        16.39 o                         
 -10   2   3       6405.08       6635.82        86.51 o                         
  -8   2   3      25504.86      25935.18       268.46 o                         
  -6   2   3      16594.34      17171.83       207.48 o                         
  -4   2   3       4688.19       4823.05        70.06 o                         
  -2   2   3        169.43        133.51         9.49 o                         
   0   2   3         32.19        164.37        11.02 o                         
   2   2   3       4201.92       4943.84        52.31 o                         
   4   2   3       1041.55       1317.46        28.59 o                         
   6   2   3       1323.90       1282.51        33.73 o                         
   8   2   3       2530.80       2526.75        48.81 o                         
  10   2   3       1930.10       2014.44        60.15 o                         
  12   2   3       4919.80       4986.16       103.31 o                         
  14   2   3       6684.50       6710.90       144.31 o                         
  16   2   3       3759.11       3441.95       144.45 o                         
 -19   3   3         69.85         56.98        38.40 o                         
 -17   3   3         29.30         24.57        32.03 o                         
 -15   3   3       2824.10       2903.27        89.03 o                         
 -13   3   3        427.60        453.01        36.85 o                         
 -11   3   3       6968.39       6811.79       104.52 o                         
  -9   3   3        101.55        136.96        10.61 o                         
  -7   3   3      28981.25      28327.84       310.88 o                         
  -5   3   3         17.18         36.38         5.05 o                         
  -3   3   3      17035.53      17110.08       199.93 o                         
  -1   3   3        321.49        420.87        13.14 o                         
   1   3   3      20137.32      20230.29       171.98 o                         
   3   3   3        323.32        339.36        15.09 o                         
   5   3   3        763.58        839.40        25.49 o                         
   7   3   3        596.81        625.34        25.11 o                         
   9   3   3        412.13        374.15        26.32 o                         
  11   3   3       2839.87       2941.05        81.57 o                         
  13   3   3        799.73        721.91        49.35 o                         
  15   3   3       2308.93       2560.99       120.00 o                         
 -20   4   3        126.86         92.36        46.81 o                         
 -18   4   3       1030.50        991.17        66.51 o                         
 -16   4   3        376.77        389.01        47.76 o                         
 -14   4   3         50.14         90.82        27.79 o                         
 -12   4   3       8833.02       8814.22       146.25 o                         
 -10   4   3       2700.63       2886.76        52.04 o                         
  -8   4   3      32453.88      33313.38       342.34 o                         
  -6   4   3       3074.05       3338.30        43.67 o                         
  -4   4   3       8236.50       8505.53        91.46 o                         
  -2   4   3      25859.94      26985.68       276.15 o                         
   0   4   3       7674.78       7794.78        81.73 o                         
   2   4   3      25511.62      26352.51       225.05 o                         
   4   4   3       8168.34       8389.80        86.00 o                         
   6   4   3      11937.97      12235.82       121.65 o                         
   8   4   3       1205.51       1197.82        38.97 o                         
  10   4   3        266.94        251.59        27.25 o                         
  12   4   3       1416.27       1568.77        62.37 o                         
  14   4   3        530.75        444.33        45.47 o                         
  16   4   3       3083.02       3078.17       183.90 o                         
 -19   5   3       1381.77       1421.26        85.87 o                         
 -17   5   3       1612.49       1495.95        78.17 o                         
 -15   5   3       7774.23       7920.48       162.15 o                         
 -13   5   3       5292.38       5395.68       114.86 o                         
 -11   5   3      11591.60      11657.33       161.55 o                         
  -9   5   3        282.76        273.63        19.13 o                         
  -7   5   3        306.29        289.82        12.98 o                         
  -5   5   3      20175.34      21104.49       192.88 o                         
  -3   5   3       7048.27       8025.09        86.17 o                         
  -1   5   3      21069.81      21891.30       201.00 o                         
   1   5   3        108.58        100.41         8.58 o                         
   3   5   3        358.77        462.85        17.39 o                         
   5   5   3       2213.31       2331.39        40.73 o                         
   7   5   3       3977.34       4411.61        63.16 o                         
   9   5   3       5542.97       5469.87        89.79 o                         
  11   5   3       2300.98       2355.81        73.20 o                         
  13   5   3         75.48         81.76        31.73 o                         
  15   5   3        589.17        543.49        57.91 o                         
 -18   6   3       4118.39       3825.42       126.67 o                         
 -16   6   3        526.38        514.17        50.91 o                         
 -14   6   3       2133.15       2178.37        77.59 o                         
 -12   6   3         53.08         70.08        21.99 o                         
 -10   6   3        299.62        303.65        25.43 o                         
  -8   6   3        937.91       1049.22        30.77 o                         
  -6   6   3         30.04         56.38         9.07 o                         
  -4   6   3         30.23         47.55        10.84 o                         
  -2   6   3       2960.64       2951.38        53.06 o                         
   0   6   3       8676.30       8328.94        87.09 o                         
   2   6   3        954.33        799.78        22.86 o                         
   4   6   3       2197.43       2134.88        35.63 o                         
   6   6   3       2473.97       2357.02        46.30 o                         
   8   6   3       6585.08       6585.88        89.80 o                         
  10   6   3       1599.98       1564.04        57.38 o                         
  12   6   3       1840.16       1923.88        75.60 o                         
  14   6   3       1692.01       1786.89        84.74 o                         
 -19   7   3       2885.01       2674.63       173.38 o                         
 -17   7   3         70.39         37.44        35.74 o                         
 -15   7   3       2324.64       2357.55        93.95 o                         
 -13   7   3       2086.86       2260.96        82.06 o                         
 -11   7   3       3256.35       3426.24        79.61 o                         
  -9   7   3      14545.43      14322.56       190.11 o                         
  -7   7   3       2490.87       2502.08        41.26 o                         
  -5   7   3      87071.34      88079.87       760.32 o                         
  -3   7   3       7071.41       7424.78        88.69 o                         
  -1   7   3      73259.92      72942.66       676.72 o                         
   1   7   3         14.17         27.31         8.32 o                         
   3   7   3       9870.74       9730.30       103.47 o                         
   5   7   3      17577.09      17691.53       161.14 o                         
   7   7   3        464.57        494.96        25.88 o                         
   9   7   3      15008.82      15183.13       184.21 o                         
  11   7   3        923.99        876.01        46.83 o                         
  13   7   3      15022.38      15359.76       237.30 o                         
  15   7   3         11.75         18.48        48.78 o                         
 -18   8   3         18.10         16.46        38.02 o                         
 -16   8   3          0.16         23.86        33.47 o                         
 -14   8   3       4225.80       4243.28       112.26 o                         
 -12   8   3       1912.64       1915.23        72.25 o                         
 -10   8   3      14087.57      14244.64       204.09 o                         
  -8   8   3       4171.51       4302.84        67.80 o                         
  -6   8   3      22285.71      22985.12       222.31 o                         
  -4   8   3       1331.40       1422.52        35.49 o                         
  -2   8   3       4144.64       4278.17        66.62 o                         
   0   8   3      31411.70      31821.50       302.08 o                         
   2   8   3      16151.15      16235.75       156.38 o                         
   4   8   3      16414.46      17147.98       171.97 o                         
   6   8   3      10097.84      10008.91       110.78 o                         
   8   8   3       1586.23       1690.22        52.12 o                         
  10   8   3          0.18         23.03        21.11 o                         
  12   8   3        462.68        598.97        47.07 o                         
  14   8   3       1809.47       1720.48        92.98 o                         
 -17   9   3       1429.71       1416.08        82.79 o                         
 -15   9   3        206.56        213.77        41.82 o                         
 -13   9   3       3949.30       3869.25       104.86 o                         
 -11   9   3        619.11        626.75        36.97 o                         
  -9   9   3       1379.65       1416.45        43.91 o                         
  -7   9   3       3499.21       3466.37        53.60 o                         
  -5   9   3       2679.65       2458.06        43.95 o                         
  -3   9   3       5074.55       5213.24        74.89 o                         
  -1   9   3         27.84         32.32        11.87 o                         
   1   9   3       1458.04       1532.66        37.76 o                         
   3   9   3       3759.71       3617.33        56.47 o                         
   5   9   3         30.28         53.01        14.30 o                         
   7   9   3       1631.95       1726.70        48.58 o                         
   9   9   3         59.21         11.78        20.66 o                         
  11   9   3        637.90        588.09        46.67 o                         
  13   9   3        452.12        520.04        53.57 o                         
  15   9   3          5.32         75.97        58.98 o                         
 -18  10   3        253.11        187.76        54.74 o                         
 -16  10   3       3091.72       3253.54       122.43 o                         
 -14  10   3        248.19        257.63        40.05 o                         
 -12  10   3      10596.18      10494.42       173.57 o                         
 -10  10   3        919.75        997.24        43.98 o                         
  -8  10   3      11901.44      11818.98       145.39 o                         
  -6  10   3         41.25         28.85        11.97 o                         
  -4  10   3       2534.50       2523.09        47.57 o                         
  -2  10   3      11789.83      11630.87       148.64 o                         
   0  10   3       4327.08       4320.71        70.83 o                         
   2  10   3      21570.98      21397.53       219.97 o                         
   4  10   3       1262.79       1298.22        39.70 o                         
   6  10   3      15710.76      16013.08       171.46 o                         
   8  10   3       1302.17       1264.07        53.16 o                         
  10  10   3       2669.60       2665.61        85.32 o                         
  12  10   3        727.39        706.80        59.28 o                         
  14  10   3          0.07         97.48        58.42 o                         
 -17  11   3       4510.26       4496.29       152.73 o                         
 -15  11   3        213.88        284.48        45.14 o                         
 -13  11   3       3471.86       3193.77        99.71 o                         
 -11  11   3       3368.20       3536.05        89.52 o                         
  -9  11   3          4.92         44.10        16.34 o                         
  -7  11   3      36249.93      36164.83       379.22 o                         
  -5  11   3       7632.82       7609.56        97.45 o                         
  -3  11   3      49745.41      49056.05       485.16 o                         
  -1  11   3        984.94       1053.27        37.92 o                         
   1  11   3      28818.07      28263.32       309.21 o                         
   3  11   3       6335.12       6358.12        92.26 o                         
   5  11   3       1153.94       1237.28        41.84 o                         
   7  11   3      23390.31      23470.06       270.82 o                         
   9  11   3         50.04         86.00        27.95 o                         
  11  11   3      20482.44      20606.66       322.88 o                         
  13  11   3         47.12         79.74        47.73 o                         
 -16  12   3         60.53         63.07        41.07 o                         
 -14  12   3       2531.19       2831.40       109.63 o                         
 -12  12   3       2273.13       2080.25        81.19 o                         
 -10  12   3       1616.90       1590.74        56.65 o                         
  -8  12   3        581.45        588.44        30.66 o                         
  -6  12   3        154.81        153.06        17.83 o                         
  -4  12   3        933.36        928.89        34.62 o                         
  -2  12   3       1810.51       1888.07        49.10 o                         
   0  12   3       7622.31       7528.65       109.65 o                         
   2  12   3       1228.82       1337.53        47.29 o                         
   4  12   3      14387.64      14441.98       173.37 o                         
   6  12   3       1255.63       1322.31        51.76 o                         
   8  12   3       4513.94       4548.44       105.01 o                         
  10  12   3       1141.82       1257.18        70.03 o                         
  12  12   3        280.63        370.25        54.54 o                         
 -15  13   3          2.27         67.65        39.31 o                         
 -13  13   3       1950.01       2079.49       120.20 o                         
 -11  13   3         57.88         71.69        24.00 o                         
  -9  13   3       3967.16       4198.69        86.10 o                         
  -7  13   3        592.42        601.85        32.25 o                         
  -5  13   3        631.94        657.58        31.01 o                         
  -3  13   3       5870.65       5665.70        91.69 o                         
  -1  13   3          2.85         13.86        14.56 o                         
   1  13   3        361.93        362.88        27.68 o                         
   3  13   3        275.13        292.45        27.49 o                         
   5  13   3          0.14         19.18        20.52 o                         
   7  13   3       1084.07       1127.02        56.48 o                         
   9  13   3          5.90         12.10        32.07 o                         
  11  13   3        452.18        446.70        53.04 o                         
  13  13   3         48.16         91.16       140.88 o                         
 -16  14   3       1682.66       1706.44       280.72 o                         
 -14  14   3       6136.83       6112.51       145.29 o                         
 -12  14   3        218.25        205.01        35.06 o                         
 -10  14   3      18306.53      17773.93       243.82 o                         
  -8  14   3        167.56        114.16        21.92 o                         
  -6  14   3      11739.26      11633.29       153.63 o                         
  -4  14   3       3261.09       3146.16        65.29 o                         
  -2  14   3        724.14        783.21        36.05 o                         
   0  14   3      27869.77      27074.09       297.46 o                         
   2  14   3       1425.28       1438.39        56.00 o                         
   4  14   3      16069.10      15811.96       224.35 o                         
   6  14   3          2.59         11.47        23.42 o                         
   8  14   3       6453.07       6473.14       137.36 o                         
  10  14   3       1448.36       1413.71        83.77 o                         
  12  14   3         44.62         79.29        61.82 o                         
 -15  15   3        421.81        443.45        83.47 o                         
 -13  15   3        960.53       1064.18        76.09 o                         
 -11  15   3        226.28        236.65        36.98 o                         
  -9  15   3       3192.89       3199.74        91.98 o                         
  -7  15   3       2607.39       2698.84        74.34 o                         
  -5  15   3      10364.40      10220.19       148.47 o                         
  -3  15   3       2511.36       2685.73        68.07 o                         
  -1  15   3       9237.77       8986.27       133.30 o                         
   1  15   3         12.65         26.78        20.88 o                         
   3  15   3       2424.96       2368.21        77.24 o                         
   5  15   3       7317.68       7225.77       135.92 o                         
   7  15   3          6.55         25.41        30.85 o                         
   9  15   3       6884.15       6540.46       173.67 o                         
  11  15   3          5.59        -28.73        57.17 o                         
 -14  16   3         72.90          6.91        52.52 o                         
 -12  16   3       1282.35       1413.85        85.36 o                         
 -10  16   3       1299.96       1350.84        70.76 o                         
  -8  16   3         15.91         35.82        27.41 o                         
  -6  16   3       2202.61       2164.61        70.08 o                         
  -4  16   3        306.61        348.18        31.69 o                         
  -2  16   3       4245.09       4470.09        91.11 o                         
   0  16   3        548.95        568.97        39.09 o                         
   2  16   3       5404.61       5611.78       111.50 o                         
   4  16   3        523.02        532.34        45.77 o                         
   6  16   3       7051.23       7076.46       150.60 o                         
   8  16   3        689.77        684.68        58.61 o                         
  10  16   3       4264.00       4822.57       239.63 o                         
 -13  17   3       1132.02       1069.15       116.82 o                         
 -11  17   3        994.21        965.87        70.72 o                         
  -9  17   3        458.92        382.23        50.15 o                         
  -7  17   3        123.50        123.10        31.35 o                         
  -5  17   3        796.40        771.30        44.58 o                         
  -3  17   3       1909.70       1734.85        64.93 o                         
  -1  17   3         37.25        102.57        27.20 o                         
   1  17   3        335.77        334.04        36.25 o                         
   3  17   3        155.60        108.65        29.60 o                         
   5  17   3        144.63        154.38        38.61 o                         
   7  17   3       3214.57       3165.00       132.42 o                         
   9  17   3        534.85        763.21       120.12 o                         
 -12  18   3       7911.00       8215.62       312.94 o                         
 -10  18   3        178.56        193.79        44.98 o                         
  -8  18   3       6505.35       6509.01       150.71 o                         
  -6  18   3       4303.60       4427.59       117.45 o                         
  -4  18   3       3753.22       3590.90       108.83 o                         
  -2  18   3       4220.16       3918.03       120.63 o                         
   0  18   3        342.15        314.55        41.79 o                         
   2  18   3       9112.90       8815.98       177.24 o                         
   4  18   3         46.95         64.65        35.37 o                         
   6  18   3       4257.95       4314.21       147.70 o                         
   8  18   3        347.40        399.27        71.54 o                         
  -9  19   3       3133.70       3431.00       147.46 o                         
  -7  19   3         76.84         78.22        41.76 o                         
  -5  19   3       2198.63       2302.89        95.36 o                         
  -3  19   3         70.51         82.89        35.38 o                         
  -1  19   3        318.56        250.32        55.28 o                         
   1  19   3        325.47        262.20        58.56 o                         
   3  19   3        396.73        501.73        54.49 o                         
   5  19   3         77.59         56.87        40.14 o                         
   7  19   3        441.09        378.36        63.52 o                         
  -8  20   3       2447.21       2849.47       155.13 o                         
  -6  20   3         58.08         46.48        41.26 o                         
  -4  20   3       2586.57       2574.47       101.81 o                         
  -2  20   3        471.38        521.58        58.71 o                         
   0  20   3        878.86       1037.60        73.04 o                         
   2  20   3       1827.00       2041.53       105.73 o                         
   4  20   3       1929.88       2129.36       118.45 o                         
  -5  21   3       1071.51        900.03       118.49 o                         
  -3  21   3        332.03        282.07        59.47 o                         
  -1  21   3       1102.51        870.64        79.66 o                         
   1  21   3       1102.23       1068.52        92.28 o                         
 -20   0   4      10784.23      10310.54       515.83 o                         
 -18   0   4       4375.19       4376.87       181.67 o                         
 -16   0   4      33773.49      32209.48       632.85 o                         
 -14   0   4       3203.29       3131.35       116.02 o                         
 -12   0   4      54414.50      52925.04       952.70 o                         
 -10   0   4      48845.50      46430.84       754.99 o                         
  -8   0   4      66789.24      68586.95      1873.89 o                         
  -6   0   4     129655.04     134543.23      7740.18 o                         
  -4   0   4      24950.33      23348.69       305.60 o                         
  -2   0   4     542932.50     531966.50      7102.32 o                         
   0   0   4       6553.71       5677.52        82.82 o                         
   2   0   4     259652.48     250631.00      2867.90 o                         
   4   0   4      43906.57      42747.03       501.67 o                         
   6   0   4      56431.14      55726.41       681.02 o                         
   8   0   4      56549.15      55407.75       764.87 o                         
  10   0   4       7408.15       7382.41       163.04 o                         
  12   0   4      27921.46      28501.73       512.98 o                         
  14   0   4       1071.18       1252.12       115.24 o                         
 -19   1   4         10.12         -6.23        33.28 o                         
 -17   1   4         21.81         22.34        27.67 o                         
 -15   1   4       3132.98       3052.25        83.36 o                         
 -13   1   4       1371.18       1494.00        55.94 o                         
 -11   1   4       2617.98       2610.23        68.13 o                         
  -9   1   4      10177.27      10571.42       123.52 o                         
  -7   1   4      13306.94      13611.08       186.37 o                         
  -5   1   4      17231.64      17781.64       237.39 o                         
  -3   1   4       3153.27       3116.82        47.13 o                         
  -1   1   4       2413.08       2687.77        35.74 o                         
   1   1   4      10115.74      10433.53       101.07 o                         
   3   1   4      16976.43      17012.04       149.10 o                         
   5   1   4      13354.63      13593.36       137.91 o                         
   7   1   4       4042.71       3992.16        71.42 o                         
   9   1   4       2436.41       2447.55        68.10 o                         
  11   1   4       3393.94       3392.06        95.95 o                         
  13   1   4        249.76        218.23        37.35 o                         
  15   1   4        212.83        254.94        80.36 o                         
 -20   2   4        172.61        139.94        55.81 o                         
 -18   2   4         68.86         90.23        48.96 o                         
 -16   2   4         17.40         -2.52        25.90 o                         
 -14   2   4       4501.70       4483.11       143.81 o                         
 -12   2   4         55.58        102.85        24.62 o                         
 -10   2   4       9071.69       8981.85       120.98 o                         
  -8   2   4       4808.55       4624.51        64.77 o                         
  -6   2   4       3517.44       3298.84        58.36 o                         
  -4   2   4      13961.92      13912.06       173.63 o                         
  -2   2   4       2482.17       2364.06        34.42 o                         
   0   2   4      11903.71      11513.66       114.02 o                         
   2   2   4        270.66        241.85        13.45 o                         
   4   2   4       4317.62       4269.81        55.98 o                         
   6   2   4       4731.05       4680.60        68.05 o                         
   8   2   4          8.70         12.84        16.69 o                         
  10   2   4       4618.75       4516.80        95.67 o                         
  12   2   4         16.20        -26.16        26.16 o                         
  14   2   4       1006.96       1012.30        70.57 o                         
 -19   3   4       7081.69       7016.50       185.39 o                         
 -17   3   4        312.86        381.15        46.07 o                         
 -15   3   4       3248.61       3199.98       111.87 o                         
 -13   3   4       7808.00       7725.68       143.51 o                         
 -11   3   4        447.15        530.53        35.62 o                         
  -9   3   4      43423.95      43667.20       475.68 o                         
  -7   3   4       9517.01       9946.65       135.16 o                         
  -5   3   4      27857.68      28064.08       336.18 o                         
  -3   3   4       1380.42       1673.81        27.70 o                         
  -1   3   4       4635.54       4522.43        57.03 o                         
   1   3   4      13429.16      13030.07       125.56 o                         
   3   3   4      14741.98      15084.08       141.00 o                         
   5   3   4      36490.76      36686.16       326.01 o                         
   7   3   4       4251.01       4500.50        67.95 o                         
   9   3   4      13515.33      13366.14       166.62 o                         
  11   3   4        307.83        363.22        36.64 o                         
  13   3   4       1324.63       1457.97        79.09 o                         
  15   3   4       4466.43       4284.93       191.89 o                         
 -20   4   4       2658.27       2800.67       136.32 o                         
 -18   4   4       7913.65       7841.97       190.11 o                         
 -16   4   4       4146.01       4255.76       114.33 o                         
 -14   4   4      35824.66      34378.98       492.86 o                         
 -12   4   4       8253.95       7823.27       147.69 o                         
 -10   4   4      30855.36      30636.63       380.47 o                         
  -8   4   4      65372.59      64488.84       692.33 o                         
  -6   4   4      35658.95      35413.57       370.50 o                         
  -4   4   4     193644.86     194421.22      1900.79 o                         
  -2   4   4      12405.37      11636.25       123.15 o                         
   0   4   4     206934.72     203221.16      1806.46 o                         
   2   4   4      21690.15      20520.22       185.82 o                         
   4   4   4     114783.66     113354.83       939.06 o                         
   6   4   4      21455.00      20934.12       207.58 o                         
   8   4   4      15589.96      15529.16       176.20 o                         
  10   4   4      27834.45      27364.45       311.64 o                         
  12   4   4       2941.91       3184.28       101.73 o                         
  14   4   4      11430.05      11499.02       267.60 o                         
 -19   5   4       2406.72       2293.32       129.26 o                         
 -17   5   4        847.94        927.29        61.58 o                         
 -15   5   4       6606.88       6602.72       140.86 o                         
 -13   5   4        137.24        141.02        27.31 o                         
 -11   5   4       7694.75       7487.19       130.15 o                         
  -9   5   4         62.88         77.91        13.65 o                         
  -7   5   4      16599.41      16346.46       178.25 o                         
  -5   5   4      15133.46      15311.79       152.55 o                         
  -3   5   4       1341.70       1416.63        38.73 o                         
  -1   5   4       3535.09       3582.23        50.45 o                         
   1   5   4      14030.99      13983.28       141.58 o                         
   3   5   4       2809.99       2875.03        42.91 o                         
   5   5   4       1279.52       1334.81        39.01 o                         
   7   5   4       5549.10       5502.46        78.44 o                         
   9   5   4        145.47        137.52        27.07 o                         
  11   5   4       6702.88       6705.73       126.26 o                         
  13   5   4        237.39        181.39        40.93 o                         
  15   5   4       2811.89       3045.12       180.99 o                         
 -18   6   4         74.10        123.54        41.50 o                         
 -16   6   4       6243.12       6443.96       144.81 o                         
 -14   6   4         77.72         98.53        29.69 o                         
 -12   6   4      13154.15      13527.39       215.01 o                         
 -10   6   4         35.90         95.90        16.40 o                         
  -8   6   4      27319.23      26938.36       306.26 o                         
  -6   6   4       5892.07       6013.85        68.52 o                         
  -4   6   4       4068.49       3915.11        54.55 o                         
  -2   6   4      42473.01      43026.52       429.01 o                         
   0   6   4        104.36        236.04        16.11 o                         
   2   6   4      25806.42      25597.01       242.45 o                         
   4   6   4       9435.38       9104.87        99.58 o                         
   6   6   4          3.31         12.66        14.28 o                         
   8   6   4      15263.81      15150.09       178.69 o                         
  10   6   4         42.15         80.14        27.58 o                         
  12   6   4       6379.46       6311.73       136.33 o                         
  14   6   4         55.32         11.02        46.18 o                         
 -19   7   4         97.64        102.83        53.45 o                         
 -17   7   4       5362.79       5169.79       137.44 o                         
 -15   7   4       2330.31       2407.94        94.02 o                         
 -13   7   4       3989.40       4092.04       103.96 o                         
 -11   7   4       9049.25       9061.03       147.06 o                         
  -9   7   4         26.40         30.62        13.56 o                         
  -7   7   4      21957.62      22442.55       235.14 o                         
  -5   7   4       1419.89       1501.29        30.27 o                         
  -3   7   4      17656.40      17376.19       204.93 o                         
  -1   7   4        124.47        129.25        17.42 o                         
   1   7   4        785.94        784.61        23.43 o                         
   3   7   4      15943.06      15873.13       170.23 o                         
   5   7   4        707.06        761.87        30.49 o                         
   7   7   4       8425.61       8315.90       111.47 o                         
   9   7   4         28.56         -3.64        22.13 o                         
  11   7   4       5022.61       5160.09       112.65 o                         
  13   7   4       2753.46       2766.95       111.56 o                         
 -18   8   4       1421.59       1467.31        95.65 o                         
 -16   8   4       2355.96       2526.70       100.55 o                         
 -14   8   4       4929.26       5101.46       126.92 o                         
 -12   8   4       3823.27       3922.91        97.06 o                         
 -10   8   4      19618.82      19367.10       249.18 o                         
  -8   8   4      10762.31      10701.50       139.63 o                         
  -6   8   4      25043.01      24801.63       254.27 o                         
  -4   8   4      10160.29       9947.40       116.76 o                         
  -2   8   4      51744.04      50826.26       509.88 o                         
   0   8   4      16272.90      15709.51       167.94 o                         
   2   8   4      28700.37      27729.53       282.00 o                         
   4   8   4       5462.52       5331.01        77.60 o                         
   6   8   4      23017.74      22733.00       241.98 o                         
   8   8   4       3081.36       3071.34        81.40 o                         
  10   8   4       7321.36       7571.41       136.16 o                         
  12   8   4       1330.34       1368.90        76.66 o                         
  14   8   4        879.19       1018.05       106.33 o                         
 -17   9   4      13318.45      13129.43       287.52 o                         
 -15   9   4       2316.43       2318.21       104.51 o                         
 -13   9   4       9700.33       9662.85       183.08 o                         
 -11   9   4       3955.27       3666.97       108.73 o                         
  -9   9   4       5559.87       5439.46        94.90 o                         
  -7   9   4      11272.85      11080.88       126.09 o                         
  -5   9   4       1109.96       1039.17        33.38 o                         
  -3   9   4      19473.55      19206.11       231.44 o                         
  -1   9   4       6435.53       6332.92        92.75 o                         
   1   9   4       2464.54       2467.78        51.55 o                         
   3   9   4       8829.10       8628.59       113.62 o                         
   5   9   4        559.07        534.75        30.05 o                         
   7   9   4       5619.08       5349.92        99.03 o                         
   9   9   4       3893.83       3957.54        99.83 o                         
  11   9   4        190.03        254.88        40.94 o                         
  13   9   4       8137.49       7969.02       249.86 o                         
 -18  10   4        268.43        293.06        65.48 o                         
 -16  10   4        485.63        651.99        80.15 o                         
 -14  10   4       8391.16       8599.33       185.75 o                         
 -12  10   4         29.10         48.15        22.68 o                         
 -10  10   4      24744.22      24688.39       316.51 o                         
  -8  10   4        736.85        827.99        40.25 o                         
  -6  10   4      13294.00      13421.32       149.92 o                         
  -4  10   4      12942.37      12910.97       161.55 o                         
  -2  10   4      14233.98      13953.64       174.68 o                         
   0  10   4      15312.78      15351.20       191.12 o                         
   2  10   4       5856.94       5798.99        86.30 o                         
   4  10   4      10365.77      10299.95       134.12 o                         
   6  10   4      12838.95      12839.45       163.45 o                         
   8  10   4        541.16        575.40        41.91 o                         
  10  10   4       9358.62       9511.12       165.54 o                         
  12  10   4        133.39        196.13        47.23 o                         
 -17  11   4        511.90        605.70        73.70 o                         
 -15  11   4       2420.96       2537.76       110.54 o                         
 -13  11   4         35.41         43.88        24.35 o                         
 -11  11   4        857.41        872.20        45.87 o                         
  -9  11   4       1596.52       1676.94        55.68 o                         
  -7  11   4        585.11        633.33        31.11 o                         
  -5  11   4        137.90        124.28        17.59 o                         
  -3  11   4         73.69         76.90        15.95 o                         
  -1  11   4         59.02         66.65        18.92 o                         
   1  11   4        491.98        505.42        34.03 o                         
   3  11   4        573.34        586.10        33.87 o                         
   5  11   4        404.55        463.56        30.67 o                         
   7  11   4         51.06         33.02        23.96 o                         
   9  11   4       1114.46       1194.41        59.90 o                         
  11  11   4        405.87        387.55        50.84 o                         
 -16  12   4       2237.56       2332.12       111.51 o                         
 -14  12   4          6.88          4.45        34.32 o                         
 -12  12   4       8324.71       8193.29       147.03 o                         
 -10  12   4         59.36         70.47        22.62 o                         
  -8  12   4      11769.01      11609.66       174.99 o                         
  -6  12   4       1330.87       1347.67        44.19 o                         
  -4  12   4       6444.73       6277.51        96.07 o                         
  -2  12   4      11156.64      10836.29       139.79 o                         
   0  12   4         30.21         88.13        23.02 o                         
   2  12   4       6982.88       7099.31       129.02 o                         
   4  12   4       7183.77       7065.88       115.11 o                         
   6  12   4          6.99         -8.98        20.92 o                         
   8  12   4       4896.19       5044.60       112.28 o                         
  10  12   4         69.96        103.78        39.18 o                         
  12  12   4       3281.90       3328.29       194.14 o                         
 -15  13   4      10073.87      10019.39       236.66 o                         
 -13  13   4        264.40        304.61        38.78 o                         
 -11  13   4       5089.52       4904.18       104.62 o                         
  -9  13   4       1345.41       1204.32        57.40 o                         
  -7  13   4       1480.11       1437.66        60.91 o                         
  -5  13   4      12471.42      12114.81       156.78 o                         
  -3  13   4        109.52         97.60        19.92 o                         
  -1  13   4       3627.88       3566.11        77.16 o                         
   1  13   4       3700.85       3520.58        84.92 o                         
   3  13   4       1135.79       1156.98        55.39 o                         
   5  13   4       2593.00       2536.03        77.51 o                         
   7  13   4        913.78        938.55        58.26 o                         
   9  13   4        104.94        106.23        40.58 o                         
  11  13   4       3521.98       3577.10       182.27 o                         
 -14  14   4       1734.18       2047.83       112.83 o                         
 -12  14   4       2643.24       2733.70       101.78 o                         
 -10  14   4        132.20        182.93        31.05 o                         
  -8  14   4      12004.61      11875.09       196.36 o                         
  -6  14   4       1164.20       1206.99        51.44 o                         
  -4  14   4      13557.99      13508.27       180.84 o                         
  -2  14   4       1001.71       1048.18        45.14 o                         
   0  14   4      17947.77      17653.83       230.69 o                         
   2  14   4       2368.94       2417.00        78.97 o                         
   4  14   4      10028.54      10207.77       181.88 o                         
   6  14   4       1532.16       1531.66        71.28 o                         
   8  14   4       3794.60       3868.76       155.43 o                         
  10  14   4       1859.57       2115.35       119.15 o                         
 -15  15   4         29.25         88.12        56.59 o                         
 -13  15   4        114.22        217.77        49.84 o                         
 -11  15   4       1198.73       1090.69        66.62 o                         
  -9  15   4        962.54       1023.89        57.24 o                         
  -7  15   4       6507.58       6568.80       135.39 o                         
  -5  15   4        985.19       1071.07        49.64 o                         
  -3  15   4       2890.07       2920.73        75.74 o                         
  -1  15   4        658.27        666.59        40.42 o                         
   1  15   4        446.88        452.23        40.78 o                         
   3  15   4       5239.64       5128.05       113.68 o                         
   5  15   4       1861.32       1898.78        92.64 o                         
   7  15   4       4561.34       4609.62       151.82 o                         
   9  15   4        123.23        142.55        60.87 o                         
 -14  16   4       3694.61       4044.15       211.37 o                         
 -12  16   4        890.92        819.99        66.04 o                         
 -10  16   4       9023.47       8847.46       206.88 o                         
  -8  16   4        266.02        245.26        42.90 o                         
  -6  16   4       2418.73       2353.91        95.60 o                         
  -4  16   4       2070.28       2055.55        71.61 o                         
  -2  16   4        387.24        377.09        43.02 o                         
   0  16   4       5949.35       5884.75       115.60 o                         
   2  16   4        129.17        200.53        33.35 o                         
   4  16   4       1242.69       1226.81       102.00 o                         
   6  16   4       1125.57       1107.32        77.01 o                         
   8  16   4         47.53         29.43        51.34 o                         
 -13  17   4       3648.81       3598.91       188.20 o                         
 -11  17   4         23.79         51.17        38.54 o                         
  -9  17   4       2309.45       2205.88        99.58 o                         
  -7  17   4        505.10        416.16        52.90 o                         
  -5  17   4       1591.22       1471.01        73.98 o                         
  -3  17   4        626.85        648.88        52.48 o                         
  -1  17   4       1458.83       1348.29        60.82 o                         
   1  17   4       2946.48       3065.92        98.49 o                         
   3  17   4         16.19          3.88        34.29 o                         
   5  17   4       1813.12       1990.31        98.24 o                         
   7  17   4        134.29        141.40        64.18 o                         
 -10  18   4        416.60        436.82        61.79 o                         
  -8  18   4        233.28        256.23        48.77 o                         
  -6  18   4       3177.15       3344.29       132.71 o                         
  -4  18   4        195.70        114.91        37.97 o                         
  -2  18   4      16236.72      15997.81       260.17 o                         
   0  18   4       1720.99       1568.75        72.41 o                         
   2  18   4      10610.75      10788.39       219.36 o                         
   4  18   4          7.58         17.74        41.26 o                         
   6  18   4       2316.97       2347.30       176.56 o                         
  -9  19   4       3880.27       3551.51       154.34 o                         
  -7  19   4       1811.65       1901.05       103.35 o                         
  -5  19   4       7264.68       6735.34       196.65 o                         
  -3  19   4         34.10         11.01        34.86 o                         
  -1  19   4       1000.82       1029.71        66.20 o                         
   1  19   4       1573.84       1579.23        84.34 o                         
   3  19   4        320.61        255.48        50.69 o                         
   5  19   4       6451.16       6233.29       205.04 o                         
  -8  20   4       1800.83       1974.69       167.92 o                         
  -6  20   4       1368.49       1420.85       108.97 o                         
  -4  20   4       1464.63       1469.10       106.60 o                         
  -2  20   4       2280.20       2275.63       156.57 o                         
   0  20   4        266.05        308.33        58.15 o                         
   2  20   4       1269.37       1168.58        94.14 o                         
  -3  21   4       3411.28       3437.17       225.80 o                         
  -1  21   4        564.16        620.52        84.43 o                         
 -19   1   5       2954.75       3123.38       138.80 o                         
 -17   1   5       3803.93       3720.28       129.76 o                         
 -15   1   5         90.34        127.41        28.44 o                         
 -13   1   5         57.63        107.68        20.08 o                         
 -11   1   5       4195.50       4337.02        87.51 o                         
  -9   1   5       5145.24       5376.26       112.31 o                         
  -7   1   5       1828.67       1980.96        61.96 o                         
  -5   1   5        916.93        964.62        23.20 o                         
  -3   1   5       1875.91       1865.12        32.72 o                         
  -1   1   5        820.92        857.94        25.41 o                         
   1   1   5        692.09        879.08        23.73 o                         
   3   1   5       3691.70       3738.31        51.98 o                         
   5   1   5        422.29        450.88        24.06 o                         
   7   1   5        161.96        159.75        21.30 o                         
   9   1   5       2981.03       3026.82        83.93 o                         
  11   1   5       2046.50       2101.03        82.44 o                         
  13   1   5       3703.73       3815.28       140.21 o                         
 -20   2   5         65.72         24.35        52.68 o                         
 -18   2   5       1099.60        992.29        74.77 o                         
 -16   2   5       9687.13       9247.72       256.74 o                         
 -14   2   5      11072.77      10710.85       198.00 o                         
 -12   2   5       7111.23       7028.65       120.60 o                         
 -10   2   5       3519.21       3602.66        87.49 o                         
  -8   2   5       4384.76       4347.02        98.21 o                         
  -6   2   5       1024.94        942.51        23.98 o                         
  -4   2   5       1446.34       1700.48        31.71 o                         
  -2   2   5        167.98        274.86        15.14 o                         
   0   2   5        268.62        273.99        14.96 o                         
   2   2   5         34.73         42.21        10.62 o                         
   4   2   5        228.42        277.57        18.09 o                         
   6   2   5       3178.64       3145.03        62.76 o                         
   8   2   5       3978.86       3946.39        82.76 o                         
  10   2   5         15.29         32.83        27.31 o                         
  12   2   5        913.69        894.41        66.58 o                         
  14   2   5       1410.10       1577.44       120.68 o                         
 -19   3   5       3854.36       3929.17       143.92 o                         
 -17   3   5          3.25         56.96        46.10 o                         
 -15   3   5       4931.76       4634.68       183.89 o                         
 -13   3   5          7.63         20.91        19.61 o                         
 -11   3   5       1581.11       1683.08        56.94 o                         
  -9   3   5       3979.12       4139.29        85.55 o                         
  -7   3   5        283.60        332.47        15.99 o                         
  -5   3   5       2166.71       2208.71        38.71 o                         
  -3   3   5        925.05        900.10        25.18 o                         
  -1   3   5       8032.84       7821.01        96.28 o                         
   1   3   5        181.53        181.10        13.93 o                         
   3   3   5       4794.75       4786.57        66.90 o                         
   5   3   5        945.38        983.47        34.12 o                         
   7   3   5       6723.62       6538.28        96.02 o                         
   9   3   5          5.47         -1.23        22.88 o                         
  11   3   5       2010.64       1952.99        78.25 o                         
  13   3   5        414.29        298.38        51.85 o                         
 -20   4   5        498.09        427.00        72.90 o                         
 -18   4   5         25.75         25.76        35.61 o                         
 -16   4   5       3253.77       3033.71       107.29 o                         
 -14   4   5        529.60        502.97        42.01 o                         
 -12   4   5       1736.53       1765.53        77.70 o                         
 -10   4   5       1940.96       2006.18        89.27 o                         
  -8   4   5       2392.01       2438.36        52.39 o                         
  -6   4   5       6718.12       7046.89       102.72 o                         
  -4   4   5       1633.64       1843.95        37.87 o                         
  -2   4   5       9578.45      10015.79       116.37 o                         
   0   4   5       1619.60       1633.38        38.47 o                         
   2   4   5       3368.12       3465.03        53.41 o                         
   4   4   5       4488.02       4680.23        68.15 o                         
   6   4   5        322.64        355.03        24.47 o                         
   8   4   5       8833.09       8986.62       134.60 o                         
  10   4   5        211.81        171.10        32.53 o                         
  12   4   5       2378.00       2302.30       103.23 o                         
 -19   5   5       5326.24       5253.19       202.89 o                         
 -17   5   5        731.03        646.42        66.59 o                         
 -15   5   5        486.51        616.17        50.72 o                         
 -13   5   5       1677.47       1635.73        70.85 o                         
 -11   5   5       3080.16       3158.07        74.05 o                         
  -9   5   5       9610.43      10031.15       150.69 o                         
  -7   5   5       2706.78       2942.03        48.39 o                         
  -5   5   5       1053.88       1117.50        33.47 o                         
  -3   5   5         28.80         56.56        13.19 o                         
  -1   5   5        120.38         98.78        13.69 o                         
   1   5   5       6653.61       6592.49        83.66 o                         
   3   5   5       1983.26       2032.65        45.21 o                         
   5   5   5       3772.50       3779.75        65.95 o                         
   7   5   5       1119.27       1141.99        43.82 o                         
   9   5   5         95.78         79.17        27.10 o                         
  11   5   5       4534.56       4409.81       128.84 o                         
  13   5   5       1748.42       1795.60       112.31 o                         
 -18   6   5        564.94        550.58        58.09 o                         
 -16   6   5       1604.83       1667.92        97.45 o                         
 -14   6   5       4613.54       4630.16       145.64 o                         
 -12   6   5       2680.54       2714.35        98.16 o                         
 -10   6   5       1903.00       1997.74        49.69 o                         
  -8   6   5       6656.63       6582.52        94.88 o                         
  -6   6   5        416.51        400.77        20.31 o                         
  -4   6   5        654.47        678.18        26.85 o                         
  -2   6   5        135.89        148.40        16.01 o                         
   0   6   5       4118.84       4047.70        63.42 o                         
   2   6   5          1.09         -9.46        11.49 o                         
   4   6   5         17.77         25.72        13.98 o                         
   6   6   5         46.09         55.07        17.92 o                         
   8   6   5        302.50        270.32        30.45 o                         
  10   6   5        212.34        203.09        35.40 o                         
  12   6   5        988.11        988.48        73.22 o                         
 -19   7   5       1039.79       1125.52       134.93 o                         
 -17   7   5       3455.28       3638.26       137.78 o                         
 -15   7   5        133.76        115.73        40.81 o                         
 -13   7   5      17995.60      17883.11       373.84 o                         
 -11   7   5         95.53         96.30        21.62 o                         
  -9   7   5      11672.52      12152.96       157.85 o                         
  -7   7   5       1914.39       1904.66        50.65 o                         
  -5   7   5       7210.76       7296.60       104.70 o                         
  -3   7   5      18152.29      17951.77       262.71 o                         
  -1   7   5        495.02        511.39        26.42 o                         
   1   7   5      25797.06      25240.29       259.52 o                         
   3   7   5       1944.24       2003.19        51.15 o                         
   5   7   5      27390.13      27349.27       275.76 o                         
   7   7   5        261.10        208.59        27.24 o                         
   9   7   5       2466.03       2580.39        86.36 o                         
  11   7   5       1275.52       1373.17        74.12 o                         
  13   7   5       1009.85       1173.39        95.49 o                         
 -18   8   5       1935.84       1798.05       137.85 o                         
 -16   8   5        639.80        539.78        69.46 o                         
 -14   8   5       2520.36       2519.53       109.58 o                         
 -12   8   5        278.04        340.12        34.95 o                         
 -10   8   5        745.82        661.08        33.19 o                         
  -8   8   5       6387.10       6452.49       107.83 o                         
  -6   8   5      11328.27      11272.73       186.67 o                         
  -4   8   5      12535.05      12758.07       177.89 o                         
  -2   8   5      13067.16      12604.08       171.16 o                         
   0   8   5      11104.51      11211.82       141.35 o                         
   2   8   5         92.17        135.08        18.58 o                         
   4   8   5        145.01         97.80        18.87 o                         
   6   8   5       9604.06       9673.28       135.29 o                         
   8   8   5       1157.58       1181.17        55.52 o                         
  10   8   5       9049.60       9315.10       173.48 o                         
  12   8   5        332.10        306.88        58.56 o                         
 -17   9   5        441.34        523.32        61.25 o                         
 -15   9   5        551.10        538.24        58.76 o                         
 -13   9   5         96.57        120.83        48.39 o                         
 -11   9   5       1636.53       1780.98        70.24 o                         
  -9   9   5        596.91        586.81        34.14 o                         
  -7   9   5       6067.45       5977.78       112.03 o                         
  -5   9   5        126.67        124.98        18.27 o                         
  -3   9   5        633.94        635.90        34.09 o                         
  -1   9   5       4458.91       4343.80        88.52 o                         
   1   9   5          2.02         10.73        15.44 o                         
   3   9   5       5753.83       5442.88        84.37 o                         
   5   9   5        654.56        680.50        37.22 o                         
   7   9   5       1155.08       1124.91        54.10 o                         
   9   9   5       1223.77       1132.44        61.50 o                         
  11   9   5        280.76        224.20        45.26 o                         
 -18  10   5         42.34         24.08        48.41 o                         
 -16  10   5        575.73        624.59        66.24 o                         
 -14  10   5        155.69        177.05        41.52 o                         
 -12  10   5        151.17        223.61        35.61 o                         
 -10  10   5       4931.18       4981.44       101.62 o                         
  -8  10   5       1359.57       1456.28        58.88 o                         
  -6  10   5      15815.96      15728.34       306.14 o                         
  -4  10   5         56.08         93.78        16.38 o                         
  -2  10   5      11631.26      11470.51       173.82 o                         
   0  10   5        228.91        249.00        27.02 o                         
   2  10   5       6490.19       6266.69       105.32 o                         
   4  10   5       3451.44       3458.95        99.84 o                         
   6  10   5         59.45         70.15        24.20 o                         
   8  10   5       4702.53       4821.06       112.71 o                         
  10  10   5        451.99        474.57        52.45 o                         
  12  10   5       2869.01       3031.95       176.84 o                         
 -17  11   5       1646.87       1581.79       132.29 o                         
 -15  11   5       8832.45       9122.47       236.62 o                         
 -13  11   5        416.72        346.18        46.20 o                         
 -11  11   5      24168.21      24162.70       365.97 o                         
  -9  11   5         66.37         63.34        23.03 o                         
  -7  11   5      16787.24      17100.23       270.13 o                         
  -5  11   5       4884.00       4830.80       100.52 o                         
  -3  11   5        538.03        574.67        34.20 o                         
  -1  11   5      29264.24      28753.81       372.74 o                         
   1  11   5       2044.42       2013.62        69.11 o                         
   3  11   5      31333.61      31224.14       363.77 o                         
   5  11   5       5274.40       5153.54       101.05 o                         
   7  11   5      12469.68      12858.37       186.42 o                         
   9  11   5        528.36        542.54        50.46 o                         
  11  11   5        368.12        458.89        86.44 o                         
 -16  12   5         62.12         95.57        58.47 o                         
 -14  12   5        847.01        894.47       108.01 o                         
 -12  12   5        643.83        779.29        62.97 o                         
 -10  12   5         18.16         -4.52        22.42 o                         
  -8  12   5      11917.90      11568.20       203.91 o                         
  -6  12   5       2172.92       2149.99        76.56 o                         
  -4  12   5      13374.14      13234.57       191.10 o                         
  -2  12   5       2698.10       2708.83        71.60 o                         
   0  12   5       5931.85       5622.56       116.38 o                         
   2  12   5         10.07         -8.87        23.50 o                         
   4  12   5        342.46        342.08        35.67 o                         
   6  12   5        766.83        705.89        49.81 o                         
   8  12   5       2194.07       2096.27        95.73 o                         
  10  12   5       2274.63       2350.57       146.95 o                         
 -15  13   5         25.19        120.70        52.21 o                         
 -13  13   5         22.41        -12.33        33.18 o                         
 -11  13   5       1040.56       1073.39        66.01 o                         
  -9  13   5          2.05         44.39        25.62 o                         
  -7  13   5        622.33        586.69        43.60 o                         
  -5  13   5         49.10         24.75        23.17 o                         
  -3  13   5       1772.88       1749.01        60.42 o                         
  -1  13   5       1275.78       1286.39        54.57 o                         
   1  13   5        134.32        105.64        28.84 o                         
   3  13   5       1898.40       1853.36        74.12 o                         
   5  13   5        402.68        458.28        46.42 o                         
   7  13   5        556.48        588.48        62.96 o                         
   9  13   5       1257.80       1287.86        93.96 o                         
 -14  14   5       2917.93       2784.64       171.92 o                         
 -12  14   5        654.31        559.94        66.81 o                         
 -10  14   5       1438.99       1430.98        74.65 o                         
  -8  14   5      10809.66      10735.83       213.67 o                         
  -6  14   5        623.79        662.27        49.42 o                         
  -4  14   5      23512.43      22849.18       304.44 o                         
  -2  14   5        123.34        137.47        26.08 o                         
   0  14   5      16567.12      16388.56       228.47 o                         
   2  14   5       2273.73       2145.39        85.08 o                         
   4  14   5        746.85        718.70        61.01 o                         
   6  14   5      11091.39      11070.21       250.97 o                         
   8  14   5          1.75         10.36        42.94 o                         
 -13  15   5       5902.27       6104.32       188.44 o                         
 -11  15   5         73.52        102.08        38.62 o                         
  -9  15   5       7117.88       7091.29       163.82 o                         
  -7  15   5         14.41        -26.63        26.63 o                         
  -5  15   5       3515.52       3525.19       101.95 o                         
  -3  15   5       6668.69       6590.96       131.92 o                         
  -1  15   5       2431.30       2448.84        80.79 o                         
   1  15   5      12212.96      12303.45       205.63 o                         
   3  15   5       3001.76       2837.07       119.38 o                         
   5  15   5       6373.66       6164.02       170.11 o                         
   7  15   5       1598.74       1621.12       119.18 o                         
 -12  16   5        101.82         62.66        51.82 o                         
 -10  16   5       5831.47       5919.01       155.22 o                         
  -8  16   5        284.32        296.06        44.44 o                         
  -6  16   5       6698.24       6728.80       147.72 o                         
  -4  16   5        244.86        285.60        40.46 o                         
  -2  16   5       4975.70       4759.44       114.53 o                         
   0  16   5        431.57        469.38        46.65 o                         
   2  16   5        617.87        514.87        53.30 o                         
   4  16   5        675.10        592.79        69.22 o                         
   6  16   5        846.96        874.66        87.70 o                         
 -11  17   5       4107.03       3885.60       165.68 o                         
  -9  17   5       1160.65       1137.35        88.08 o                         
  -7  17   5       1520.10       1607.29        89.62 o                         
  -5  17   5        349.93        320.20        63.83 o                         
  -3  17   5        134.41         96.78        41.94 o                         
  -1  17   5        193.07        189.63        39.77 o                         
   1  17   5       1043.20       1010.91        66.01 o                         
   3  17   5        821.07        865.54       105.70 o                         
   5  17   5        448.32        425.41        67.98 o                         
 -10  18   5       1050.01       1012.38        86.68 o                         
  -8  18   5        165.23        168.69        51.41 o                         
  -6  18   5       9357.89       9003.68       227.06 o                         
  -4  18   5          3.27         45.04        38.61 o                         
  -2  18   5       7706.61       7516.93       179.95 o                         
   0  18   5        616.71        580.44        63.00 o                         
   2  18   5       4206.50       4258.21       145.14 o                         
   4  18   5       4596.59       4739.76       211.60 o                         
  -9  19   5         67.41        -23.28        46.90 o                         
  -7  19   5         19.99         88.33        53.31 o                         
  -5  19   5        191.51        178.52        49.43 o                         
  -3  19   5        484.88        520.02        63.09 o                         
  -1  19   5        425.73        338.86        55.31 o                         
   1  19   5        970.20        993.50        89.64 o                         
   3  19   5          3.35         66.62        52.59 o                         
  -6  20   5        919.32       1050.25       116.52 o                         
  -4  20   5        189.25        342.65        69.42 o                         
  -2  20   5       1769.02       1769.94       131.87 o                         
   0  20   5        356.33        634.04       174.05 o                         
 -20   0   6       6654.21       6413.74       751.29 o                         
 -18   0   6       3144.17       3028.46       178.15 o                         
 -16   0   6       5945.06       5265.07       217.88 o                         
 -14   0   6       9466.42       9024.55       284.63 o                         
 -12   0   6       3239.95       3374.50       127.56 o                         
 -10   0   6      49095.93      48806.94       865.25 o                         
  -8   0   6       3712.60       4026.70       103.94 o                         
  -6   0   6      67986.94      69403.53      1025.32 o                         
  -4   0   6        618.22        821.30        35.40 o                         
  -2   0   6      16418.20      16284.81       278.29 o                         
   0   0   6      11377.06      11486.45       188.07 o                         
   2   0   6        695.67        787.03        43.26 o                         
   4   0   6      29709.55      29667.69       412.09 o                         
   6   0   6       2266.13       2360.21        89.16 o                         
   8   0   6      28521.37      28660.21       477.77 o                         
  10   0   6        144.44        142.96        58.75 o                         
  12   0   6       9406.56       9727.01       359.75 o                         
 -19   1   6       2132.80       2077.17       160.00 o                         
 -17   1   6        639.03        583.13        89.58 o                         
 -15   1   6       8967.22       8821.08       193.82 o                         
 -13   1   6       2174.65       2155.08        75.18 o                         
 -11   1   6      13139.71      13513.10       175.15 o                         
  -9   1   6      10013.64       9754.43       206.03 o                         
  -7   1   6      12820.58      12651.99       193.01 o                         
  -5   1   6      48931.50      48826.02       518.24 o                         
  -3   1   6        148.13        120.18        14.63 o                         
  -1   1   6      66972.03      64939.76       666.45 o                         
   1   1   6       1147.37       1065.20        31.91 o                         
   3   1   6      29804.67      28872.26       273.74 o                         
   5   1   6       3475.24       3506.23        71.44 o                         
   7   1   6       6694.90       6865.91       114.08 o                         
   9   1   6       5826.29       5793.19       157.27 o                         
  11   1   6        391.53        452.29        57.84 o                         
 -20   2   6       1080.48        879.68        89.89 o                         
 -18   2   6         46.63        101.71        50.37 o                         
 -16   2   6       6609.49       6478.72       160.49 o                         
 -14   2   6        221.35        245.65        33.72 o                         
 -12   2   6       4830.73       4756.48       114.88 o                         
 -10   2   6      12690.46      12950.20       245.49 o                         
  -8   2   6       2502.64       2515.28        69.18 o                         
  -6   2   6      18099.64      18732.47       230.44 o                         
  -4   2   6       5533.35       5682.98        78.73 o                         
  -2   2   6      10626.34      10972.97       140.60 o                         
   0   2   6       4220.66       4394.81        67.46 o                         
   2   2   6       5220.45       5202.60        73.71 o                         
   4   2   6       4772.45       4813.85        75.02 o                         
   6   2   6        210.87        258.23        27.03 o                         
   8   2   6       4572.46       4515.34       100.29 o                         
  10   2   6        745.95        730.70        61.00 o                         
  12   2   6        207.90        153.11        58.44 o                         
 -19   3   6       5170.85       5254.70       169.12 o                         
 -17   3   6       8540.48       8414.42       196.94 o                         
 -15   3   6        897.14        982.12        61.98 o                         
 -13   3   6      38051.19      37813.81       701.26 o                         
 -11   3   6       1891.02       1822.11       144.47 o                         
  -9   3   6      38540.75      37897.28       639.88 o                         
  -7   3   6      40188.97      39359.15       608.31 o                         
  -5   3   6       7955.88       7709.93       116.05 o                         
  -3   3   6      98834.09      97942.05      1053.67 o                         
  -1   3   6       7478.05       6904.47       104.14 o                         
   1   3   6      85800.09      83678.90       777.20 o                         
   3   3   6       3783.57       3642.37        64.52 o                         
   5   3   6      36570.77      36082.88       342.53 o                         
   7   3   6      15119.75      15079.96       200.00 o                         
   9   3   6       2261.81       2474.21        87.59 o                         
  11   3   6      17764.56      17225.46       418.29 o                         
 -18   4   6       2053.32       2113.73       106.62 o                         
 -16   4   6       4564.25       4776.34       195.57 o                         
 -14   4   6       2003.08       2025.53        86.84 o                         
 -12   4   6      15983.51      16169.11       284.92 o                         
 -10   4   6       1620.05       1646.48        72.40 o                         
  -8   4   6      35731.27      36533.67       767.35 o                         
  -6   4   6        330.39        429.94        23.38 o                         
  -4   4   6      10692.37      10933.14       149.44 o                         
  -2   4   6        528.00        488.86        28.32 o                         
   0   4   6        477.41        507.69        33.78 o                         
   2   4   6       9918.57      10005.55       120.21 o                         
   4   4   6       2180.21       2239.66        55.76 o                         
   6   4   6      18514.58      18516.41       205.70 o                         
   8   4   6       1892.72       1820.56        67.02 o                         
  10   4   6       9598.15       9347.26       184.88 o                         
  12   4   6        447.04        580.59        81.81 o                         
 -19   5   6         86.37        146.95        50.20 o                         
 -17   5   6        470.15        535.81        59.15 o                         
 -15   5   6        594.09        690.91        78.24 o                         
 -13   5   6        223.86        259.05        40.41 o                         
 -11   5   6      14012.74      13956.21       223.52 o                         
  -9   5   6        205.44        229.96        29.34 o                         
  -7   5   6      18177.97      18208.97       248.77 o                         
  -5   5   6        458.03        479.43        35.23 o                         
  -3   5   6      13858.69      13499.54       182.19 o                         
  -1   5   6       1081.40        999.14        39.01 o                         
   1   5   6       7476.19       7354.09       104.44 o                         
   3   5   6        232.80        212.10        20.77 o                         
   5   5   6       4337.43       4333.90        75.65 o                         
   7   5   6        431.74        456.37        35.58 o                         
   9   5   6       1123.19       1174.36        67.49 o                         
  11   5   6        123.42        131.21        46.43 o                         
 -18   6   6       4698.33       4150.60       155.68 o                         
 -16   6   6       3105.21       2867.41       120.93 o                         
 -14   6   6       6789.49       6719.16       168.11 o                         
 -12   6   6        193.67        172.63        30.20 o                         
 -10   6   6        512.51        525.36        44.57 o                         
  -8   6   6      12925.64      13281.76       200.71 o                         
  -6   6   6       1284.26       1459.91        53.80 o                         
  -4   6   6      20154.73      19831.35       258.12 o                         
  -2   6   6        512.51        536.90        32.10 o                         
   0   6   6        891.76        992.10        38.20 o                         
   2   6   6       4829.52       4777.48        77.88 o                         
   4   6   6          5.24         39.16        19.09 o                         
   6   6   6       4050.20       4005.18        89.91 o                         
   8   6   6        178.64        124.17        31.83 o                         
  10   6   6        351.98        299.34        46.65 o                         
  12   6   6       1116.38       1181.18       157.26 o                         
 -19   7   6       4461.59       4597.79       203.20 o                         
 -17   7   6       2347.53       2604.69       137.51 o                         
 -15   7   6      14487.46      14884.00       296.92 o                         
 -13   7   6       4654.87       4816.41       143.03 o                         
 -11   7   6      24335.23      24163.75       441.92 o                         
  -9   7   6       9393.42       9313.01       237.91 o                         
  -7   7   6      23912.10      24120.74       352.47 o                         
  -5   7   6      52662.91      52392.78       643.61 o                         
  -3   7   6       9504.61       9248.38       142.30 o                         
  -1   7   6      69444.80      68350.23       708.25 o                         
   1   7   6      10197.57       9842.98       133.77 o                         
   3   7   6      39168.28      38640.82       392.01 o                         
   5   7   6      18496.31      18488.57       217.39 o                         
   7   7   6       8100.72       8161.47       137.49 o                         
   9   7   6      13361.23      13411.30       232.30 o                         
  11   7   6       1737.60       1979.55       111.35 o                         
 -18   8   6       3353.55       3137.65       152.42 o                         
 -16   8   6       2276.00       2408.43       121.51 o                         
 -14   8   6       4414.96       4234.40       146.96 o                         
 -12   8   6       1169.01       1094.34        87.05 o                         
 -10   8   6       1226.49       1453.42       106.11 o                         
  -8   8   6         76.53         78.05        19.21 o                         
  -6   8   6         20.02         20.95        19.09 o                         
  -4   8   6        577.75        592.65        40.16 o                         
  -2   8   6        140.23        151.05        24.13 o                         
   0   8   6        498.72        559.43        34.38 o                         
   2   8   6       3536.63       3488.52        72.58 o                         
   4   8   6        413.45        510.78        33.68 o                         
   6   8   6        368.32        369.91        35.67 o                         
   8   8   6        423.13        503.71        55.71 o                         
  10   8   6        364.82        283.08        50.98 o                         
 -17   9   6          6.15         94.58        44.50 o                         
 -15   9   6        248.34        145.08        44.41 o                         
 -13   9   6      10136.55      10289.48       252.83 o                         
 -11   9   6       5022.02       4965.26       167.38 o                         
  -9   9   6      14996.71      14874.72       297.54 o                         
  -7   9   6         85.57        119.92        26.69 o                         
  -5   9   6       3876.29       3786.67        94.28 o                         
  -3   9   6        653.50        660.20        42.25 o                         
  -1   9   6       1738.56       1788.06        68.94 o                         
   1   9   6       1293.52       1250.37        50.44 o                         
   3   9   6        520.20        569.93        34.85 o                         
   5   9   6        104.08        170.86        27.85 o                         
   7   9   6       2386.81       2417.36        91.02 o                         
   9   9   6       1089.54        985.24        83.61 o                         
 -16  10   6       4345.97       4303.91       167.93 o                         
 -14  10   6       2525.83       2741.33       128.33 o                         
 -12  10   6        228.89        168.56        43.34 o                         
 -10  10   6        728.11        674.19        60.75 o                         
  -8  10   6         61.21         75.35        24.42 o                         
  -6  10   6       2912.71       3028.09        89.82 o                         
  -4  10   6        103.02        130.17        28.69 o                         
  -2  10   6       1398.75       1372.38        60.47 o                         
   0  10   6       1074.02       1024.58        53.61 o                         
   2  10   6         28.04         36.49        21.02 o                         
   4  10   6       1168.23       1146.20        52.81 o                         
   6  10   6        289.36        256.96        37.20 o                         
   8  10   6        201.99        165.64        43.35 o                         
  10  10   6        395.91        423.60        75.36 o                         
 -17  11   6       3081.05       3150.73       179.12 o                         
 -15  11   6       2589.33       2727.21       133.06 o                         
 -13  11   6       2724.09       2788.23       155.77 o                         
 -11  11   6       7368.75       7394.46       218.36 o                         
  -9  11   6       6386.43       6446.17       153.00 o                         
  -7  11   6      12582.87      12957.14       228.25 o                         
  -5  11   6       9665.46       9729.65       176.33 o                         
  -3  11   6      11092.73      11283.57       199.78 o                         
  -1  11   6      17873.49      17500.68       266.79 o                         
   1  11   6      13924.40      14439.70       224.52 o                         
   3  11   6       9618.59       9872.53       161.26 o                         
   5  11   6       5013.93       5331.09       119.45 o                         
   7  11   6       8737.29       8853.31       189.55 o                         
   9  11   6       3168.82       3103.85       265.22 o                         
 -16  12   6       1492.90       1540.63       126.04 o                         
 -14  12   6       3759.05       3721.01       181.30 o                         
 -12  12   6         10.42         24.27        42.10 o                         
 -10  12   6       1462.77       1543.11        88.00 o                         
  -8  12   6       5996.73       5990.86       131.35 o                         
  -6  12   6        243.52        232.18        34.94 o                         
  -4  12   6       5755.24       5449.59       125.54 o                         
  -2  12   6       1035.98       1013.83        58.25 o                         
   0  12   6       1759.64       1695.64        76.24 o                         
   2  12   6       2161.61       1980.49        77.08 o                         
   4  12   6         22.89         41.10        31.38 o                         
   6  12   6       2030.78       1893.80        95.06 o                         
   8  12   6        463.76        353.58        63.88 o                         
 -15  13   6       1697.32       1823.87       196.28 o                         
 -13  13   6        354.03        289.03        66.09 o                         
 -11  13   6       8753.71       8515.72       269.61 o                         
  -9  13   6        363.01        305.82        42.10 o                         
  -7  13   6       6873.21       6773.00       142.08 o                         
  -5  13   6        348.23        366.85        42.45 o                         
  -3  13   6       1613.79       1736.19        75.20 o                         
  -1  13   6       2859.50       2775.55       101.65 o                         
   1  13   6        951.73       1107.65        67.85 o                         
   3  13   6         68.27         40.79        32.31 o                         
   5  13   6       4094.92       4113.55       149.83 o                         
   7  13   6        221.07         88.05        48.36 o                         
 -14  14   6        536.76        425.51        83.57 o                         
 -12  14   6        450.55        514.72        77.62 o                         
 -10  14   6       1661.88       1555.35       124.03 o                         
  -8  14   6        904.43        970.69        62.96 o                         
  -6  14   6        979.22        982.92        59.48 o                         
  -4  14   6        781.73        720.47        56.68 o                         
  -2  14   6        416.84        339.13        42.76 o                         
   0  14   6        200.85        133.84        36.76 o                         
   2  14   6        550.64        496.24        58.12 o                         
   4  14   6       1290.58       1351.88       102.61 o                         
   6  14   6        285.39        376.58        64.24 o                         
 -13  15   6       6217.80       6609.60       481.02 o                         
 -11  15   6          0.42         -6.41        57.09 o                         
  -9  15   6       2234.05       2490.74       111.73 o                         
  -7  15   6       4067.70       4102.14       117.10 o                         
  -5  15   6        665.43        785.57        60.98 o                         
  -3  15   6      12178.88      11856.40       325.67 o                         
  -1  15   6          6.91         79.79        34.75 o                         
   1  15   6       8805.22       8701.89       196.97 o                         
   3  15   6        433.89        512.35        81.11 o                         
   5  15   6       4602.60       4962.06       198.61 o                         
 -12  16   6       1081.78       1142.93       131.11 o                         
 -10  16   6       2134.36       1967.66       123.14 o                         
  -8  16   6         43.07         66.72        36.09 o                         
  -6  16   6       5710.84       5586.32       146.93 o                         
  -4  16   6        386.77        357.27        49.60 o                         
  -2  16   6       1304.05       1311.64        83.16 o                         
   0  16   6        713.55        617.41        68.53 o                         
   2  16   6         18.90         71.63        47.86 o                         
   4  16   6       4396.58       4467.67       325.79 o                         
 -11  17   6         59.42         62.07        71.18 o                         
  -9  17   6       2194.04       2049.68       109.37 o                         
  -7  17   6        110.45        164.91        40.28 o                         
  -5  17   6       4951.55       5101.71       159.41 o                         
  -3  17   6         39.69         24.29        41.84 o                         
  -1  17   6       2968.85       2966.84       133.74 o                         
   1  17   6        167.95        134.37        50.59 o                         
   3  17   6       3705.79       3535.70       235.96 o                         
  -8  18   6       6396.14       6473.97       197.26 o                         
  -6  18   6        676.74        624.96        71.30 o                         
  -4  18   6       3391.23       3573.52       148.94 o                         
  -2  18   6        701.25        690.43        76.57 o                         
   0  18   6        342.75        260.55        64.32 o                         
   2  18   6       5119.53       4975.02       204.20 o                         
  -5  19   6       4028.54       4032.83       226.22 o                         
  -3  19   6        993.95        745.22       115.97 o                         
  -1  19   6      11372.53      11570.20       376.83 o                         
 -19   1   7       1194.24       1114.74        89.52 o                         
 -17   1   7       4776.26       4435.00       160.10 o                         
 -15   1   7       5511.58       5220.31       140.82 o                         
 -13   1   7       3221.87       3266.59       146.63 o                         
 -11   1   7       4534.49       4531.86        95.96 o                         
  -9   1   7        641.60        668.89        34.00 o                         
  -7   1   7         33.24         54.11        12.10 o                         
  -5   1   7      10724.25      10637.88       169.28 o                         
  -3   1   7       1438.92       1558.47        48.31 o                         
  -1   1   7       1352.93       1325.46        47.15 o                         
   1   1   7        245.87        264.18        27.60 o                         
   3   1   7        241.97        222.21        25.32 o                         
   5   1   7       1518.90       1518.65        59.98 o                         
   7   1   7       2709.75       2600.94        91.45 o                         
   9   1   7        155.92        132.68        43.13 o                         
  11   1   7        308.82        204.29        98.09 o                         
 -18   2   7       2279.48       2113.09       106.89 o                         
 -16   2   7       1238.80       1183.24        73.80 o                         
 -14   2   7        508.03        547.83        41.64 o                         
 -12   2   7       1636.99       1760.34        73.07 o                         
 -10   2   7       7461.06       7459.74       158.03 o                         
  -8   2   7       5448.28       5535.46       109.55 o                         
  -6   2   7       4147.71       4345.34        81.99 o                         
  -4   2   7       2092.43       2049.07        70.05 o                         
  -2   2   7        196.17        242.83        24.95 o                         
   0   2   7       2938.30       2996.06        69.47 o                         
   2   2   7        541.03        528.47        31.32 o                         
   4   2   7        255.76        338.60        30.85 o                         
   6   2   7       1015.43       1082.46        54.63 o                         
   8   2   7        359.25        389.53        48.60 o                         
  10   2   7       2290.39       2311.36       154.72 o                         
 -19   3   7          6.73         23.41        40.63 o                         
 -17   3   7       1659.19       1581.03       107.54 o                         
 -15   3   7        869.03        849.86        57.78 o                         
 -13   3   7       2368.43       2371.28        86.22 o                         
 -11   3   7        571.99        621.15        53.44 o                         
  -9   3   7      10805.89      10983.06       220.89 o                         
  -7   3   7        212.65        248.62        22.70 o                         
  -5   3   7       4694.05       4732.56        90.88 o                         
  -3   3   7         69.36         50.56        18.83 o                         
  -1   3   7       7108.42       6855.05       118.71 o                         
   1   3   7        495.10        527.17        34.68 o                         
   3   3   7        233.30        231.61        25.88 o                         
   5   3   7        234.21        237.63        29.23 o                         
   7   3   7        139.70        127.78        35.66 o                         
   9   3   7       1013.78       1074.61        86.38 o                         
 -18   4   7         48.67         54.40        39.56 o                         
 -16   4   7         21.48         33.90        29.12 o                         
 -14   4   7       3198.54       3029.62       112.34 o                         
 -12   4   7        938.21        986.12        45.47 o                         
 -10   4   7       8832.79       9083.68       194.15 o                         
  -8   4   7       1787.69       1899.74        60.19 o                         
  -6   4   7       6068.72       6392.14       120.70 o                         
  -4   4   7       3184.18       3243.24        78.48 o                         
  -2   4   7       1440.14       1429.68        55.13 o                         
   0   4   7      12942.05      12833.00       182.04 o                         
   2   4   7       3318.34       3135.01        70.44 o                         
   4   4   7       6781.06       6873.75       108.74 o                         
   6   4   7        642.10        546.78        43.83 o                         
   8   4   7        514.14        537.76        61.78 o                         
  10   4   7        337.76        158.48        88.65 o                         
 -19   5   7        672.50        453.07        72.37 o                         
 -17   5   7       5024.49       4881.00       169.04 o                         
 -15   5   7       3536.18       3357.65       136.05 o                         
 -13   5   7       5703.69       5595.00       181.39 o                         
 -11   5   7        450.71        454.10        43.05 o                         
  -9   5   7       1854.83       1961.21        66.81 o                         
  -7   5   7       3968.82       4028.94       109.50 o                         
  -5   5   7       2357.34       2423.70        72.40 o                         
  -3   5   7       9587.06       9452.86       151.64 o                         
  -1   5   7        163.34        216.43        29.15 o                         
   1   5   7        448.53        398.74        32.58 o                         
   3   5   7        619.16        576.33        36.05 o                         
   5   5   7       1748.27       1777.60        66.53 o                         
   7   5   7       2277.37       2208.65        96.58 o                         
   9   5   7       1338.91       1289.96        85.41 o                         
 -18   6   7        649.90        685.13        73.47 o                         
 -16   6   7       3147.30       3078.88       113.04 o                         
 -14   6   7        404.86        438.83        46.81 o                         
 -12   6   7        189.33        210.35        32.27 o                         
 -10   6   7       1046.82       1161.93        87.76 o                         
  -8   6   7          0.76         -1.92        30.40 o                         
  -6   6   7        103.82        152.02        24.33 o                         
  -4   6   7       2711.31       2708.99        78.10 o                         
  -2   6   7       2453.71       2508.82        72.10 o                         
   0   6   7       1118.80       1119.18        50.62 o                         
   2   6   7        596.61        715.13        40.92 o                         
   4   6   7       2293.62       2273.68        73.04 o                         
   6   6   7       1372.99       1468.41        80.18 o                         
   8   6   7        582.41        608.87        65.19 o                         
  10   6   7       1004.90       1028.83       110.17 o                         
 -17   7   7       1129.71       1120.28        76.48 o                         
 -15   7   7       1368.83       1428.56        82.79 o                         
 -13   7   7       1474.92       1447.01       112.74 o                         
 -11   7   7       5019.27       4976.07       165.98 o                         
  -9   7   7        653.65        681.64        78.11 o                         
  -7   7   7      26150.39      26817.87       426.11 o                         
  -5   7   7       2386.85       2427.88        76.71 o                         
  -3   7   7      33967.51      33211.70       436.22 o                         
  -1   7   7        795.63        761.84        42.53 o                         
   1   7   7       5617.82       5467.86       104.56 o                         
   3   7   7       7716.11       7883.23       126.58 o                         
   5   7   7        190.94        193.17        34.19 o                         
   7   7   7       6469.92       6490.84       173.75 o                         
   9   7   7        694.77        647.90        92.28 o                         
 -18   8   7        124.86         91.96        46.19 o                         
 -16   8   7        940.67        874.12        77.23 o                         
 -14   8   7       1152.35       1094.16        97.43 o                         
 -12   8   7       4828.05       4832.35       156.06 o                         
 -10   8   7       2222.66       2210.30       144.58 o                         
  -8   8   7      10746.25      10842.52       254.68 o                         
  -6   8   7        340.70        332.47        34.24 o                         
  -4   8   7         23.95         71.30        25.60 o                         
  -2   8   7      10288.00      10425.62       187.04 o                         
   0   8   7       5495.17       5103.86       109.33 o                         
   2   8   7      10567.81      10362.61       163.94 o                         
   4   8   7       5403.75       5101.44       108.18 o                         
   6   8   7       2757.56       2742.02       102.63 o                         
   8   8   7        276.15        216.29        54.85 o                         
 -17   9   7         58.22        -11.63        46.90 o                         
 -15   9   7       3074.70       3102.78       144.26 o                         
 -13   9   7        103.99        160.99        46.82 o                         
 -11   9   7       2387.53       2377.50       180.48 o                         
  -9   9   7        717.13        648.05        85.84 o                         
  -7   9   7       1147.40       1139.89        65.23 o                         
  -5   9   7       2431.22       2236.27        83.02 o                         
  -3   9   7        169.33        187.93        32.58 o                         
  -1   9   7       1296.47       1240.31        66.54 o                         
   1   9   7        239.99        209.18        34.68 o                         
   3   9   7        229.26        221.89        33.50 o                         
   5   9   7        766.18        636.18        55.48 o                         
   7   9   7          7.84         82.90        41.82 o                         
   9   9   7        400.81        229.35        79.49 o                         
 -16  10   7         44.46         42.75        46.13 o                         
 -14  10   7       6878.94       6680.62       222.56 o                         
 -12  10   7         23.13         -8.34        39.69 o                         
 -10  10   7       5474.05       5575.18       179.48 o                         
  -8  10   7        147.80         89.00        55.31 o                         
  -6  10   7       2469.40       2484.02        86.29 o                         
  -4  10   7       3163.71       3140.80       100.09 o                         
  -2  10   7       2299.51       2374.58        91.84 o                         
   0  10   7       7580.06       7664.91       162.24 o                         
   2  10   7       2613.90       2762.84        94.65 o                         
   4  10   7       7935.72       7850.46       249.84 o                         
   6  10   7        981.01        831.42        74.00 o                         
   8  10   7       1431.19       1174.32       180.10 o                         
 -15  11   7       2903.07       2631.82       147.09 o                         
 -13  11   7        683.32        964.58        89.07 o                         
 -11  11   7        480.04        501.85        80.16 o                         
  -9  11   7      14160.68      13810.11       365.32 o                         
  -7  11   7       2184.70       2149.67       147.06 o                         
  -5  11   7      22536.41      22266.96       340.88 o                         
  -3  11   7       2276.92       2161.71        89.97 o                         
  -1  11   7      20448.95      19999.31       335.16 o                         
   1  11   7        792.49        952.97        63.14 o                         
   3  11   7       1441.76       1490.30        84.51 o                         
   5  11   7       8415.52       8067.56       247.79 o                         
   7  11   7          7.80         16.79        69.22 o                         
 -14  12   7        613.30        504.02        77.70 o                         
 -12  12   7       1958.14       1951.40       140.35 o                         
 -10  12   7        423.64        471.78        71.22 o                         
  -8  12   7        713.14        826.73       102.15 o                         
  -6  12   7         13.50         42.41        30.25 o                         
  -4  12   7        286.00        302.75        55.12 o                         
  -2  12   7       2182.05       2123.59        95.99 o                         
   0  12   7        498.33        554.24        73.06 o                         
   2  12   7       5437.73       5377.03       196.88 o                         
   4  12   7       1644.30       1373.82        96.16 o                         
   6  12   7       5148.48       4810.19       214.46 o                         
 -15  13   7       1718.68       2288.05       360.68 o                         
 -13  13   7        130.67        112.66        74.76 o                         
 -11  13   7       2491.76       2604.92       157.80 o                         
  -9  13   7        178.54        241.98        69.98 o                         
  -7  13   7         72.77        113.53        36.79 o                         
  -5  13   7       2690.10       2768.12       107.36 o                         
  -3  13   7        360.33        394.20        47.97 o                         
  -1  13   7        731.66        614.83        61.74 o                         
   1  13   7        244.41        150.03        58.05 o                         
   3  13   7         26.78         21.06        43.04 o                         
   5  13   7        440.15        475.67        81.85 o                         
 -14  14   7        400.30        328.15        93.95 o                         
 -12  14   7       8817.77       8757.98       314.23 o                         
 -10  14   7         71.57         76.41        54.34 o                         
  -8  14   7      10775.04      10721.43       253.83 o                         
  -6  14   7        219.58        238.66        46.57 o                         
  -4  14   7       1239.15       1312.98        79.44 o                         
  -2  14   7       8724.42       8636.22       326.67 o                         
   0  14   7        510.98        583.39        71.85 o                         
   2  14   7      10204.63      10304.16       338.37 o                         
   4  14   7        511.42        519.50        86.92 o                         
 -11  15   7       1309.80       1390.80       131.69 o                         
  -9  15   7       1029.49       1077.04       115.58 o                         
  -7  15   7       5145.42       5070.19       152.37 o                         
  -5  15   7       1320.79       1338.00        85.00 o                         
  -3  15   7       6033.85       6081.13       169.42 o                         
  -1  15   7        736.06        578.05       101.83 o                         
   1  15   7       2397.00       2390.57       176.88 o                         
   3  15   7       1554.78       1849.66       175.16 o                         
 -10  16   7        102.31        153.08        65.60 o                         
  -8  16   7       1738.48       1949.87       112.78 o                         
  -6  16   7         83.42         82.58        37.98 o                         
  -4  16   7       3044.66       2855.89       127.06 o                         
  -2  16   7        168.79        164.87        50.56 o                         
   0  16   7       2646.86       2875.85       145.42 o                         
   2  16   7        419.50        349.24       150.74 o                         
  -9  17   7        132.02        135.54        68.56 o                         
  -7  17   7         34.97         44.42        44.95 o                         
  -5  17   7        916.75        813.01        93.34 o                         
  -3  17   7        116.20         85.44        48.59 o                         
  -1  17   7        950.83        848.66       104.48 o                         
  -4  18   7       2221.37       2108.02       139.07 o                         
 -18   0   8      14620.31      14364.47      1820.73 o                         
 -16   0   8       2624.50       2556.61       150.72 o                         
 -14   0   8      23764.60      23462.38       724.42 o                         
 -12   0   8      11232.66      11871.63       752.93 o                         
 -10   0   8      21820.77      22147.08       543.08 o                         
  -8   0   8      33030.26      33687.90       737.61 o                         
  -6   0   8      11789.26      11896.94       270.19 o                         
  -4   0   8      86692.57      86850.11      1415.80 o                         
  -2   0   8       1423.03       1395.72        93.74 o                         
   0   0   8      95691.25      94001.17      1540.83 o                         
   2   0   8       6883.41       6905.68       176.64 o                         
   4   0   8      27880.11      27308.21       528.60 o                         
   6   0   8      17538.92      17503.77       427.86 o                         
   8   0   8       5649.77       5493.03       273.72 o                         
 -17   1   8        450.26        457.95        53.36 o                         
 -15   1   8        672.08        696.52        87.41 o                         
 -13   1   8       1189.41       1283.06        93.91 o                         
 -11   1   8       2942.82       2970.19       128.13 o                         
  -9   1   8       1743.72       1958.58        85.93 o                         
  -7   1   8       6808.90       7089.85       142.74 o                         
  -5   1   8       1328.47       1365.86        58.46 o                         
  -3   1   8       2237.33       2338.19        75.49 o                         
  -1   1   8       1299.32       1346.55        55.53 o                         
   1   1   8       1209.47       1217.08        59.73 o                         
   3   1   8       5546.54       5433.66       102.35 o                         
   5   1   8       2883.23       2962.00       103.57 o                         
   7   1   8       2265.86       2197.44        97.67 o                         
   9   1   8       1157.45       1033.07       130.89 o                         
 -18   2   8         16.75         41.00        34.54 o                         
 -16   2   8        665.76        643.00        53.42 o                         
 -14   2   8         84.91        108.09        23.30 o                         
 -12   2   8       2980.71       3106.58       136.31 o                         
 -10   2   8        669.51        635.58        55.94 o                         
  -8   2   8       2047.16       2059.84        87.89 o                         
  -6   2   8       2584.76       2625.29        76.12 o                         
  -4   2   8       1864.06       1740.03        66.31 o                         
  -2   2   8       2382.14       2471.83        73.96 o                         
   0   2   8        168.70        132.62        25.65 o                         
   2   2   8       1849.13       1794.90        71.51 o                         
   4   2   8        460.98        505.62        39.67 o                         
   6   2   8         16.31         66.40        35.96 o                         
   8   2   8       1133.73       1244.59        94.89 o                         
 -17   3   8       3598.13       3506.65       130.78 o                         
 -15   3   8       1193.45       1349.52        98.29 o                         
 -13   3   8          7.00         11.33        27.06 o                         
 -11   3   8      10850.60      10722.89       199.26 o                         
  -9   3   8       1560.01       1519.82        78.58 o                         
  -7   3   8       9819.33      10198.61       188.70 o                         
  -5   3   8       1373.16       1391.01        71.72 o                         
  -3   3   8       3224.55       3150.45        90.92 o                         
  -1   3   8        593.39        656.65        43.34 o                         
   1   3   8        985.48       1004.66        51.04 o                         
   3   3   8       9325.30       9348.82       155.93 o                         
   5   3   8       4132.92       3826.98       120.55 o                         
   7   3   8       7245.78       7406.24       189.39 o                         
 -18   4   8       2654.78       2954.25       133.88 o                         
 -16   4   8      13422.83      13474.73       285.22 o                         
 -14   4   8       2952.02       3217.32       132.62 o                         
 -12   4   8      16816.99      16884.45       355.39 o                         
 -10   4   8      15305.31      15425.70       279.16 o                         
  -8   4   8       8529.11       8945.80       190.01 o                         
  -6   4   8      44515.73      45498.75       833.83 o                         
  -4   4   8       4647.51       4611.23       107.70 o                         
  -2   4   8      59856.20      60215.79       751.30 o                         
   0   4   8       2293.21       2400.10        75.04 o                         
   2   4   8      43653.39      43329.91       505.03 o                         
   4   4   8       6161.22       6459.12       177.49 o                         
   6   4   8      11351.91      11483.10       241.78 o                         
   8   4   8       9647.84       9357.36       347.35 o                         
 -17   5   8       4064.24       3839.46       195.44 o                         
 -15   5   8         37.51         34.94        27.18 o                         
 -13   5   8       5695.81       5782.31       188.58 o                         
 -11   5   8         76.35         83.96        40.91 o                         
  -9   5   8       9095.81       9066.58       204.94 o                         
  -7   5   8       2093.31       2114.23        82.56 o                         
  -5   5   8       3024.83       3125.04        90.55 o                         
  -3   5   8       5241.50       5232.89       112.22 o                         
  -1   5   8       2491.24       2469.22        83.72 o                         
   1   5   8       1810.98       1774.57        65.60 o                         
   3   5   8        851.44        794.42        52.09 o                         
   5   5   8       3507.60       3641.10       118.48 o                         
   7   5   8         93.42         45.27        48.14 o                         
 -18   6   8        906.33       1173.61        89.82 o                         
 -16   6   8        122.54        153.70        34.43 o                         
 -14   6   8       5291.88       5189.89       171.36 o                         
 -12   6   8         91.09        124.46        54.51 o                         
 -10   6   8      11123.40      11023.70       264.72 o                         
  -8   6   8        403.40        425.82        50.18 o                         
  -6   6   8       5282.73       5163.21       170.34 o                         
  -4   6   8       6709.54       6667.22       145.49 o                         
  -2   6   8        240.94        238.02        39.60 o                         
   0   6   8      10698.41      10718.95       181.86 o                         
   2   6   8        783.59        808.76        53.81 o                         
   4   6   8        451.90        420.75        52.48 o                         
   6   6   8       5313.52       5394.36       167.24 o                         
   8   6   8         34.78         44.61       102.87 o                         
 -17   7   8        204.31        290.90        50.06 o                         
 -15   7   8       2596.65       2896.93       133.89 o                         
 -13   7   8       3358.42       3639.16       155.07 o                         
 -11   7   8        187.39        272.51        61.33 o                         
  -9   7   8       7223.00       7364.96       200.36 o                         
  -7   7   8        508.76        517.70        69.55 o                         
  -5   7   8      10211.63      10444.79       201.55 o                         
  -3   7   8         72.13        107.14        32.11 o                         
  -1   7   8         68.76         55.17        28.11 o                         
   1   7   8       3275.72       3365.00       104.49 o                         
   3   7   8        599.62        551.32        55.30 o                         
   5   7   8       4592.86       4674.76       141.03 o                         
   7   7   8        232.43        191.97        77.09 o                         
 -16   8   8       2023.59       2128.40       121.47 o                         
 -14   8   8       1215.62       1420.30        95.47 o                         
 -12   8   8       5666.63       6000.38       195.18 o                         
 -10   8   8       3519.32       3067.51       197.18 o                         
  -8   8   8      10610.46      10620.44       297.05 o                         
  -6   8   8       1782.79       1957.12        93.43 o                         
  -4   8   8      17543.67      18166.81       309.94 o                         
  -2   8   8       2148.14       2335.51       102.03 o                         
   0   8   8      13861.42      13610.28       240.39 o                         
   2   8   8       2079.67       2286.82       120.59 o                         
   4   8   8       7215.34       7939.16       208.64 o                         
   6   8   8        667.46        883.87        93.36 o                         
 -15   9   8       9588.09       9175.86       302.48 o                         
 -13   9   8        200.37        184.68        49.52 o                         
 -11   9   8       4176.74       4098.57       163.57 o                         
  -9   9   8       4724.52       4676.87       192.79 o                         
  -7   9   8       2346.35       2521.20       128.77 o                         
  -5   9   8       8521.78       8238.35       182.43 o                         
  -3   9   8       1000.22       1015.17        82.64 o                         
  -1   9   8       4881.41       4932.04       149.47 o                         
   1   9   8       2771.86       2614.93       149.13 o                         
   3   9   8        474.70        492.19        62.97 o                         
   5   9   8       2084.74       1961.07       136.65 o                         
 -16  10   8       3366.23       3565.16       211.54 o                         
 -14  10   8         52.91         73.82        44.77 o                         
 -12  10   8      12861.90      12771.71       348.49 o                         
 -10  10   8         42.51          9.62        59.96 o                         
  -8  10   8       9046.64       9182.75       291.04 o                         
  -6  10   8       3267.24       3312.20       126.94 o                         
  -4  10   8       5393.75       5211.08       136.19 o                         
  -2  10   8       5688.56       5784.86       164.67 o                         
   0  10   8       2257.52       2444.71       178.03 o                         
   2  10   8       6409.80       6074.73       191.31 o                         
   4  10   8       3839.40       4086.85       164.80 o                         
   6  10   8        653.76        552.05       132.07 o                         
 -15  11   8          7.44        -38.55        51.08 o                         
 -13  11   8        448.95        600.04        80.89 o                         
 -11  11   8        788.20        884.73        88.98 o                         
  -9  11   8        143.95        235.98        65.64 o                         
  -7  11   8        245.57        289.00        66.21 o                         
  -5  11   8          8.61         41.18        36.92 o                         
  -3  11   8          3.96        -25.19        35.13 o                         
  -1  11   8          4.78         13.19        47.28 o                         
   1  11   8         43.88         38.68        46.27 o                         
   3  11   8        456.96        437.82        75.85 o                         
   5  11   8         11.12        -19.78       104.07 o                         
 -14  12   8       4352.08       4552.12       223.19 o                         
 -12  12   8        110.72         53.87        51.37 o                         
 -10  12   8       5410.99       5510.99       189.52 o                         
  -8  12   8          0.80        -28.78        52.95 o                         
  -6  12   8       5498.19       5917.84       182.18 o                         
  -4  12   8       2487.01       2577.78       107.44 o                         
  -2  12   8        133.35        133.43        65.79 o                         
   0  12   8       3009.04       3169.85       167.58 o                         
   2  12   8        914.09        892.58        96.35 o                         
   4  12   8        173.86        182.35        86.22 o                         
 -13  13   8       5039.11       5448.75       287.19 o                         
 -11  13   8        274.09        160.51        57.52 o                         
  -9  13   8        903.57       1007.24        94.25 o                         
  -7  13   8       5668.11       5200.36       221.79 o                         
  -5  13   8          8.09          0.72        40.92 o                         
  -3  13   8       4481.75       4290.86       214.87 o                         
  -1  13   8        552.73        439.95        79.74 o                         
   1  13   8        460.40        331.19        75.89 o                         
   3  13   8       1286.93       1251.92       168.71 o                         
 -12  14   8         52.05        157.28        77.20 o                         
 -10  14   8       6527.02       6273.07       236.30 o                         
  -8  14   8         57.16        -34.69        64.90 o                         
  -6  14   8       5536.18       5628.22       208.72 o                         
  -4  14   8        643.54        674.29        69.90 o                         
  -2  14   8       7035.94       7263.77       264.84 o                         
   0  14   8        820.25        815.28       114.48 o                         
   2  14   8       5529.41       5372.02       292.21 o                         
  -9  15   8       3402.54       3478.19       240.68 o                         
  -7  15   8        668.44        826.34        99.63 o                         
  -5  15   8       1880.71       1662.68       158.81 o                         
  -3  15   8         18.70        -26.82        43.98 o                         
  -1  15   8       1242.70       1159.36       132.36 o                         
  -8  16   8       3217.54       3142.43       189.53 o                         
  -6  16   8        566.53        534.74        79.89 o                         
  -4  16   8        134.46         97.54        89.31 o                         
  -2  16   8       3524.39       3278.07       194.28 o                         
 -17   1   9       1315.27       1237.01        70.44 o                         
 -15   1   9       1139.57       1296.37       124.98 o                         
 -13   1   9       1511.67       1540.23       201.81 o                         
 -11   1   9       2214.41       2135.50        99.01 o                         
  -9   1   9       2543.32       2627.49       117.45 o                         
  -7   1   9       1612.88       1586.36       119.42 o                         
  -5   1   9       1536.24       1483.92        67.53 o                         
  -3   1   9       1247.64       1373.70        71.18 o                         
  -1   1   9         49.86         36.82        32.98 o                         
   1   1   9         97.44        139.81        37.90 o                         
   3   1   9         81.77         49.55        42.85 o                         
   5   1   9         62.57         47.84        44.94 o                         
 -16   2   9       6068.96       6113.73       338.56 o                         
 -14   2   9       7112.42       6849.91       306.78 o                         
 -12   2   9       4796.45       4671.11       201.87 o                         
 -10   2   9       4878.37       4850.84       139.09 o                         
  -8   2   9        436.73        594.98        56.09 o                         
  -6   2   9        125.76        156.57        32.84 o                         
  -4   2   9         46.09         83.22        26.59 o                         
  -2   2   9         17.77         58.87        31.90 o                         
   0   2   9        387.36        348.88        50.93 o                         
   2   2   9        174.06        164.13        49.63 o                         
   4   2   9        302.94        227.10        47.21 o                         
   6   2   9       1235.70       1356.29       133.65 o                         
 -17   3   9       2913.49       2624.82       381.55 o                         
 -15   3   9         36.10        120.17       132.60 o                         
 -13   3   9       1115.53       1370.86       173.49 o                         
 -11   3   9       1054.46       1100.42        90.35 o                         
  -9   3   9        321.13        377.78        48.85 o                         
  -7   3   9        744.22        897.63        68.67 o                         
  -5   3   9        486.26        567.06        52.45 o                         
  -3   3   9       1735.40       1791.22        80.03 o                         
  -1   3   9         61.10         39.79        31.23 o                         
   1   3   9       1083.70       1160.13        78.42 o                         
   3   3   9       1075.25       1058.98        72.46 o                         
   5   3   9       2070.03       2152.29       119.82 o                         
 -16   4   9        462.67        300.04       209.28 o                         
 -14   4   9       3314.20       2911.46       360.87 o                         
 -12   4   9          4.83         71.10        62.61 o                         
 -10   4   9         16.51         48.70        50.60 o                         
  -8   4   9       2849.67       2776.45       129.50 o                         
  -6   4   9        789.14        807.16        62.84 o                         
  -4   4   9       3651.75       3595.95       110.58 o                         
  -2   4   9       1222.33       1273.03        72.78 o                         
   0   4   9       3089.86       3317.03       131.68 o                         
   2   4   9         56.68         86.26        51.63 o                         
   4   4   9         76.37        133.48        43.55 o                         
   6   4   9       3148.39       3367.35       304.11 o                         
 -15   5   9         70.82        207.19       145.03 o                         
 -13   5   9        608.34        742.59       117.36 o                         
 -11   5   9       5079.38       4667.69       191.47 o                         
  -9   5   9       1785.60       1782.35       119.52 o                         
  -7   5   9       2174.43       2075.92       106.40 o                         
  -5   5   9        590.21        578.14        56.35 o                         
  -3   5   9        243.20        184.41        40.36 o                         
  -1   5   9        708.72        765.46        57.78 o                         
   1   5   9        408.76        425.44        52.91 o                         
   3   5   9       1624.85       1401.16       103.81 o                         
   5   5   9         66.95         43.31        52.62 o                         
 -16   6   9       2404.71       2661.73       402.22 o                         
 -14   6   9        557.42        567.53        87.97 o                         
 -12   6   9       2211.18       2161.00       185.09 o                         
 -10   6   9       2351.95       2435.19       145.69 o                         
  -8   6   9        802.14        785.97        80.89 o                         
  -6   6   9        302.92        363.42        51.30 o                         
  -4   6   9         86.63         83.17        33.20 o                         
  -2   6   9       1221.67       1270.17        72.41 o                         
   0   6   9          2.05        -32.59        32.59 o                         
   2   6   9         73.78         70.30        42.02 o                         
   4   6   9        141.51         61.15        56.66 o                         
 -15   7   9       6377.54       6695.00       230.31 o                         
 -13   7   9         22.33         95.56        41.08 o                         
 -11   7   9       7167.73       6773.50       312.86 o                         
  -9   7   9          2.72         43.33        49.74 o                         
  -7   7   9       4253.98       4076.02       176.02 o                         
  -5   7   9       3795.00       4148.88       146.88 o                         
  -3   7   9          6.21        -32.85        32.85 o                         
  -1   7   9       6225.76       6120.06       171.13 o                         
   1   7   9       1084.53       1025.17        81.81 o                         
   3   7   9      13042.31      13383.40       275.89 o                         
   5   7   9       1530.28       1302.30       273.73 o                         
 -14   8   9        527.53        482.45        61.07 o                         
 -12   8   9        244.69        287.11        51.95 o                         
 -10   8   9       1561.70       1432.59       156.15 o                         
  -8   8   9       2990.83       2990.74       152.48 o                         
  -6   8   9       5042.95       4943.52       161.25 o                         
  -4   8   9       5069.18       4703.60       157.12 o                         
  -2   8   9       5701.83       5869.08       184.93 o                         
   0   8   9        717.81        667.78        68.66 o                         
   2   8   9        188.46        242.71        56.11 o                         
   4   8   9       2145.93       2240.29       183.56 o                         
 -15   9   9        144.04        107.07        57.78 o                         
 -13   9   9        881.36       1029.83       109.84 o                         
 -11   9   9          1.42        -31.89        55.35 o                         
  -9   9   9       1717.63       1506.63       160.71 o                         
  -7   9   9          1.95         47.71        50.27 o                         
  -5   9   9       1001.43        820.82        89.96 o                         
  -3   9   9       1654.08       1596.62       113.13 o                         
  -1   9   9          2.48         -8.74        42.95 o                         
   1   9   9       2365.71       2356.82       143.98 o                         
   3   9   9        345.96        370.99        73.20 o                         
 -14  10   9        494.54        628.50       183.00 o                         
 -12  10   9        545.05        581.16        78.82 o                         
 -10  10   9        757.77        759.39       121.11 o                         
  -8  10   9       4816.38       4924.47       273.26 o                         
  -6  10   9        127.64         98.11        55.69 o                         
  -4  10   9       5850.34       6287.89       217.08 o                         
  -2  10   9        273.73        169.09        64.31 o                         
   0  10   9       3842.05       3608.76       165.67 o                         
   2  10   9        182.45        278.59        80.83 o                         
 -13  11   9       9599.47       9726.60       333.70 o                         
 -11  11   9         65.28         61.44        47.72 o                         
  -9  11   9      10030.40       9011.12       423.21 o                         
  -7  11   9        698.46        830.07       115.67 o                         
  -5  11   9        711.27        828.03        89.38 o                         
  -3  11   9       8872.29       8730.69       259.39 o                         
  -1  11   9        342.65        222.75        61.50 o                         
   1  11   9      14466.50      13971.32       496.67 o                         
 -12  12   9         12.17         51.51        50.97 o                         
 -10  12   9       4162.89       4099.99       196.82 o                         
  -8  12   9       1026.48       1108.99       149.99 o                         
  -6  12   9       5709.32       5121.71       256.73 o                         
  -4  12   9       1174.09       1091.63        91.68 o                         
  -2  12   9       4184.68       3730.85       187.71 o                         
   0  12   9         51.18        -69.40        69.40 o                         
 -11  13   9        104.89         19.97        87.20 o                         
  -9  13   9       1107.10       1112.58       113.75 o                         
  -7  13   9         13.35        -38.89        67.99 o                         
  -5  13   9        959.26        949.86        95.09 o                         
  -3  13   9        207.78        143.04        60.88 o                         
  -1  13   9        778.69        727.43       123.74 o                         
  -8  14   9         32.92         85.41        63.01 o                         
  -6  14   9       9814.55       9799.09       402.65 o                         
  -4  14   9        421.91        202.66        71.88 o                         
 -14   0  10        973.38       1479.72       252.84 o                         
 -12   0  10      10988.78      10107.31       607.07 o                         
 -10   0  10        701.45        758.89       131.40 o                         
  -8   0  10      28317.68      29050.30      1384.17 o                         
  -6   0  10       1894.69       1811.06       167.34 o                         
  -4   0  10       7667.59       7819.16       323.62 o                         
  -2   0  10       2112.40       2505.32       199.07 o                         
   0   0  10         10.14        -17.28        66.34 o                         
   2   0  10       9689.17      10261.52       408.97 o                         
   4   0  10       2603.66       2635.97       288.82 o                         
 -15   1  10        370.37        555.29       121.12 o                         
 -13   1  10       4603.10       4700.07       246.24 o                         
 -11   1  10       1800.02       2047.47       146.57 o                         
  -9   1  10       3127.63       3133.14       161.43 o                         
  -7   1  10       9562.43       9586.79       251.49 o                         
  -5   1  10         83.04        133.33        53.12 o                         
  -3   1  10      21280.06      21433.79       376.57 o                         
  -1   1  10         83.30        113.81        54.53 o                         
   1   1  10      10261.09      10362.78       283.96 o                         
   3   1  10        438.37        504.36       110.84 o                         
 -16   2  10         17.61        -18.24        97.34 o                         
 -14   2  10       3176.84       3514.84       284.44 o                         
 -12   2  10       3572.79       3541.64       174.29 o                         
 -10   2  10       1253.33       1292.12        94.81 o                         
  -8   2  10       8712.42       8574.55       280.27 o                         
  -6   2  10       1611.60       1895.43       117.88 o                         
  -4   2  10       5676.79       5531.41       161.85 o                         
  -2   2  10       2442.17       2602.19       143.60 o                         
   0   2  10       2222.51       2291.74       177.34 o                         
   2   2  10       2088.01       2263.56       149.99 o                         
 -15   3  10      12428.24      12416.19       565.66 o                         
 -13   3  10         54.28        113.19        71.91 o                         
 -11   3  10      16313.66      16063.80       438.61 o                         
  -9   3  10       6581.74       6912.97       229.31 o                         
  -7   3  10       3094.01       3710.03       208.06 o                         
  -5   3  10      25864.33      26177.95       522.80 o                         
  -3   3  10        286.89        324.49        56.68 o                         
  -1   3  10      30409.60      31308.88       677.52 o                         
   1   3  10        603.46        776.86        92.57 o                         
   3   3  10      14894.73      15098.63       468.08 o                         
 -14   4  10       4711.51       4897.66       487.58 o                         
 -12   4  10        138.18         65.06        55.35 o                         
 -10   4  10      10535.72      10736.19       331.05 o                         
  -8   4  10       1197.60       1261.98       107.30 o                         
  -6   4  10       6316.81       6315.25       190.04 o                         
  -4   4  10         72.75         92.59        55.74 o                         
  -2   4  10        341.59        285.54        65.58 o                         
   0   4  10       1379.81       1392.50       105.32 o                         
   2   4  10        852.87        647.92       102.20 o                         
 -15   5  10          5.73        -36.86        83.16 o                         
 -13   5  10       2556.69       2815.75       306.81 o                         
 -11   5  10        559.80        577.54       117.43 o                         
  -9   5  10       7871.90       7722.38       228.74 o                         
  -7   5  10          5.33         -6.42        50.13 o                         
  -5   5  10       3086.05       3053.19       139.25 o                         
  -3   5  10        206.33        298.85        56.79 o                         
  -1   5  10       2484.19       2654.99       141.40 o                         
   1   5  10         17.37        -20.81        51.46 o                         
   3   5  10       1021.09       1178.25       128.94 o                         
 -14   6  10        126.55         61.35       113.95 o                         
 -12   6  10       1122.58       1165.16       128.13 o                         
 -10   6  10       3608.47       3720.18       212.76 o                         
  -8   6  10        365.68        403.95        72.52 o                         
  -6   6  10      10331.23      10284.98       276.13 o                         
  -4   6  10         18.33         40.98        46.36 o                         
  -2   6  10       1295.22       1561.85       109.82 o                         
   0   6  10       1799.08       1758.68       133.04 o                         
   2   6  10          8.38         44.88        77.54 o                         
 -13   7  10      10115.08      10718.83       463.11 o                         
 -11   7  10       1930.62       2190.44       340.39 o                         
  -9   7  10       8870.51       8664.99       277.20 o                         
  -7   7  10      10196.60      10266.62       279.86 o                         
  -5   7  10       3465.75       3614.67       177.39 o                         
  -3   7  10      20805.75      21302.67       432.58 o                         
  -1   7  10       1628.28       2103.15       132.00 o                         
   1   7  10      15361.04      15885.38       486.50 o                         
 -12   8  10        481.83        593.14       105.70 o                         
 -10   8  10         54.83         99.85        66.31 o                         
  -8   8  10         27.59         94.03        61.40 o                         
  -6   8  10        186.17        116.28        57.04 o                         
  -4   8  10        327.30        432.13        75.64 o                         
  -2   8  10          6.82         74.85        54.43 o                         
   0   8  10        696.02        571.64        93.93 o                         
 -11   9  10       8454.45       8697.61       828.78 o                         
  -9   9  10       1099.05        981.49       121.03 o                         
  -7   9  10       2719.93       2936.47       182.79 o                         
  -5   9  10        335.39        338.51        74.73 o                         
  -3   9  10        722.89        977.58       145.96 o                         
  -1   9  10        207.93        152.61        73.21 o                         
 -10  10  10          1.66          3.22        82.49 o                         
  -8  10  10        771.03        608.29       123.64 o                         
  -6  10  10        190.53        176.15        72.57 o                         
  -4  10  10       1085.91        944.65       118.68 o                         
  -2  10  10          4.97        -18.64        59.59 o                         
  -9  11  10       4269.65       4719.94       416.87 o                         
  -7  11  10       2776.83       2751.87       227.26 o                         
  -5  11  10       2060.33       2077.63       182.36 o                         
  -3  11  10       6300.99       6072.50       422.45 o                         
 -13   1  11       1723.53       1598.25       439.45 o                         
 -11   1  11       1620.63       1423.05       125.72 o                         
  -9   1  11        271.34        251.25        63.08 o                         
  -7   1  11        480.39        555.58        78.21 o                         
  -5   1  11        311.10        268.90        65.87 o                         
  -3   1  11        845.93        895.04       101.28 o                         
  -1   1  11         26.94        -69.16        69.16 o                         
 -12   2  11        993.99       1053.94       180.23 o                         
 -10   2  11       1246.42       1151.27       117.37 o                         
  -8   2  11       2526.95       2487.62       158.19 o                         
  -6   2  11       1908.27       1610.11       118.04 o                         
  -4   2  11        859.37        786.89        91.90 o                         
  -2   2  11        281.37        265.20       106.46 o                         
   0   2  11          7.57          7.61        77.63 o                         
 -13   3  11       1033.16        673.57       165.80 o                         
 -11   3  11       3002.66       2768.21       265.10 o                         
  -9   3  11        548.56        623.59        92.46 o                         
  -7   3  11       1448.09       1764.67       130.63 o                         
  -5   3  11         45.84          3.13        53.20 o                         
  -3   3  11       1703.16       1798.19       156.59 o                         
  -1   3  11         96.68         -2.17        75.77 o                         
 -12   4  11       1744.06       1576.04       296.91 o                         
 -10   4  11        387.74        337.86        85.30 o                         
  -8   4  11       2396.35       2393.01       161.39 o                         
  -6   4  11        143.59        267.14        75.85 o                         
  -4   4  11          2.39        -10.85        66.70 o                         
  -2   4  11       3974.99       4167.69       257.48 o                         
 -11   5  11       1461.37       1448.53       146.55 o                         
  -9   5  11        180.22        125.26        89.92 o                         
  -7   5  11        135.63        123.08        61.77 o                         
  -5   5  11       2388.89       2062.86       159.39 o                         
  -3   5  11        432.62        277.49        90.43 o                         
 -10   6  11         38.57          0.80        69.87 o                         
  -8   6  11        252.87        241.41        76.88 o                         
  -6   6  11       1396.83        968.86       131.90 o                         
  -4   6  11        455.76        518.73       109.03 o                         
  -9   7  11       6089.22       5956.55       273.76 o                         
  -7   7  11        679.21        585.58       106.78 o                         
  -5   7  11      11608.11      11478.15       399.27 o                         
  -8   8  11        838.96        728.89       117.39 o                         
  -6   8  11        663.77        609.13       113.24 o                         
                                                                                
